# Supplementary material for: Organic cation transporter 3 (Oct3) is a distinct catecholamines clearance route in adipocytes mediating the beiging of white adipose tissue
Source: PLoS Biol. 2019 Jan 17;17(1):e2006571. doi: 10.1371/journal.pbio.2006571 (PMC6336244; doi:10.1371/journal.pbio.2006571)
Supplement: S1 Table — (XLSX) [file pbio.2006571.s009.xlsx]

## Sheet: Diff genes
GeneID	Length	WT-Expression	KO-Expression	log2FoldChange(KO/WT)	Padj	Up/Down-Regulation	Pvalue	Symbol	Cellular Component	Molecular Function	Biological Process	Kegg Orthology	Nr Description
74376	8280	91.7679	8.86193	-3.3723	4.80639e-14	Down	4.66862e-16	Myo18b	GO:0031981//nuclear lumen;GO:0016459//myosin complex;GO:0005737//cytoplasm	GO:0005488//binding	NA	K10362//myosin XVIII	gi|291327510|ref|NP_083177.2|//unconventional myosin-XVIIIb [Mus musculus]
12798	1800	1928.39	2645.46	0.456116	5.07073e-06	*	1.99692e-07	Cnn2	GO:0030054//cell junction;GO:0032432//actin filament bundle	GO:0008092//cytoskeletal protein binding	GO:0009611//response to wounding;GO:0009612//response to mechanical stimulus;GO:0016477//cell migration;GO:0030036//actin cytoskeleton organization;GO:0010467//gene expression;GO:0008283//cell proliferation;GO:0048534//hematopoietic or lymphoid organ development;GO:0006909//phagocytosis	K07441//beta-1,4-N-acetylglucosaminyltransferase [EC:2.4.1.141];K06712//butyrophilin;K20526//transgelin	gi|6680952|ref|NP_031751.1|//calponin-2 [Mus musculus]
66454	954	156.307	228.473	0.54764	0.0486118	*	0.00645403	Nmnat1	GO:0043231//intracellular membrane-bounded organelle	GO:0070566//adenylyltransferase activity	GO:0019359//nicotinamide nucleotide biosynthetic process;GO:0006950//response to stress	K06210//nicotinamide mononucleotide adenylyltransferase [EC:2.7.7.1 2.7.7.18]	gi|10442021|gb|AAG17286.1|AF260925_1//D4COLE1E, partial [Mus musculus]
19092	4696	96.5577	54.7548	-0.818406	0.0443831	*	0.00577359	Prkg2	GO:0044459//plasma membrane part;GO:0044444//cytoplasmic part	GO:0030551//cyclic nucleotide binding;GO:0004690//cyclic nucleotide-dependent protein kinase activity;GO:0032550//purine ribonucleoside binding	GO:0007623//circadian rhythm;GO:0007154//cell communication;GO:0032768//regulation of monooxygenase activity;GO:0044710//single-organism metabolic process;GO:0006807//nitrogen compound metabolic process;GO:0006464//cellular protein modification process;GO:0006796//phosphate-containing compound metabolic process;GO:0007599//hemostasis	K19477//cGMP-dependent protein kinase 2 [EC:2.7.11.12]	gi|188219585|ref|NP_032952.3|//cGMP-dependent protein kinase 2 [Mus musculus]
73230	3806	340.388	230.781	-0.560653	0.0095909	*	0.00095185	Bmper	GO:0044421//extracellular region part	GO:0005488//binding	GO:0001932//regulation of protein phosphorylation;GO:0001775//cell activation;GO:0035295//tube development;GO:0030334//regulation of cell migration;GO:0043583//ear development;GO:0043410//positive regulation of MAPK cascade;GO:0030509//BMP signaling pathway;GO:0001935//endothelial cell proliferation	K18273//alpha-tectorin;K03900//von Willebrand factor	gi|24371216|ref|NP_082748.1|//BMP-binding endothelial regulator protein precursor [Mus musculus]
66586	1807	1457.97	2230.74	0.613563	4.42388e-09	*	9.29474e-11	Crls1	NA	NA	NA	K08744//cardiolipin synthase (CMP-forming) [EC:2.7.8.41]	NA
18647	4938	759.817	604.055	-0.330972	0.04635	*	0.00609256	Cdk14	GO:0016020//membrane;GO:0043231//intracellular membrane-bounded organelle;GO:0000307//cyclin-dependent protein kinase holoenzyme complex;GO:0044444//cytoplasmic part	GO:0005515//protein binding;GO:0004674//protein serine/threonine kinase activity;GO:0032550//purine ribonucleoside binding	GO:0030111//regulation of Wnt signaling pathway;GO:0044772//mitotic cell cycle phase transition	K08821//cyclin-dependent kinase 14 [EC:2.7.11.22]	gi|37360116|dbj|BAC98036.1|//mKIAA0834 protein [Mus musculus];gi|161086911|ref|NP_035204.2|//cyclin-dependent kinase 14 isoform 1 [Mus musculus]
20962	1132	350.28	253.915	-0.464161	0.0449329	*	0.00586597	Sycp3	GO:0043073//germ cell nucleus;GO:0000795//synaptonemal complex	GO:0003676//nucleic acid binding;GO:0046983//protein dimerization activity	GO:0007129//synapsis;GO:0000087//mitotic M phase;GO:0016321//female meiosis chromosome segregation;GO:0043486//histone exchange;GO:0048232//male gamete generation;GO:0044237//cellular metabolic process;GO:0006915//apoptotic process	K19528//synaptonemal complex protein 3	gi|226442799|ref|NP_035647.2|//synaptonemal complex protein 3 [Mus musculus]
109254	2481	358.4	483.437	0.431754	0.0289713	*	0.00346714	Adtrp	GO:0031224//intrinsic component of membrane	NA	NA	NA	gi|568982317|ref|XP_006516898.1|//PREDICTED: androgen-dependent TFPI-regulating protein isoform X1 [Mus musculus];gi|30425128|ref|NP_780626.1|//androgen-dependent TFPI-regulating protein isoform 1 [Mus musculus]
70549	12150	904.134	606.831	-0.575242	3.06359e-05	*	1.44907e-06	Tln2	NA	NA	NA	K06271//talin	gi|568962056|ref|XP_006511501.1|//PREDICTED: talin-2 isoform X2 [Mus musculus]
72948	5108	751.308	1009.07	0.425543	0.00292958	*	0.000243577	Tppp	GO:0043231//intracellular membrane-bounded organelle;GO:0015630//microtubule cytoskeleton;GO:0044444//cytoplasmic part	GO:0046872//metal ion binding;GO:0008092//cytoskeletal protein binding	GO:0031334//positive regulation of protein complex assembly;GO:0031109//microtubule polymerization or depolymerization	K20027//palmitoyltransferase ZDHHC1/11 [EC:2.3.1.225]	gi|33469051|ref|NP_878259.1|//tubulin polymerization-promoting protein [Mus musculus]
21881	3242	54368.3	68026.7	0.323335	0.00149562	*	0.000110772	Tkt	GO:0031981//nuclear lumen;GO:0031090//organelle membrane;GO:0042579//microbody	GO:0030246//carbohydrate binding;GO:0043169//cation binding;GO:0042802//identical protein binding;GO:0019842//vitamin binding;GO:0016744//transferase activity, transferring aldehyde or ketonic groups	GO:0019693//ribose phosphate metabolic process;GO:0006098//pentose-phosphate shunt;GO:0019682//glyceraldehyde-3-phosphate metabolic process;GO:0040007//growth	K00615//transketolase [EC:2.2.1.1]	gi|6678359|ref|NP_033414.1|//transketolase [Mus musculus]
634650	2712	95.0124	42.4139	-1.16358	0.00582357	Down	0.000538023	Gbp11	GO:0020003//symbiont-containing vacuole;GO:0031982//vesicle	GO:0005488//binding	GO:0035456//response to interferon-beta;GO:0016567//protein ubiquitination;GO:0042742//defense response to bacterium;GO:0032496//response to lipopolysaccharide;GO:0001932//regulation of protein phosphorylation;GO:0051702//interaction with symbiont;GO:0034341//response to interferon-gamma;GO:0006606//protein import into nucleus;GO:0002697//regulation of immune effector process;GO:0032480//negative…	K17339//atlastin [EC:3.6.5.-]	gi|829496033|ref|NP_001034736.3|//guanylate binding protein 11 [Mus musculus]
216616	2036	1553.95	941.958	-0.722203	7.97046e-08	*	2.16692e-09	Efemp1	GO:0031012//extracellular matrix;GO:0044421//extracellular region part	GO:0070851//growth factor receptor binding;GO:0046872//metal ion binding;GO:0004714//transmembrane receptor protein tyrosine kinase activity	GO:0038127//ERBB signaling pathway;GO:0002062//chondrocyte differentiation;GO:0050953//sensory perception of light stimulus;GO:0006468//protein phosphorylation;GO:0006351//transcription, DNA-templated	K18262//EGF-containing fibulin-like extracellular matrix protein 1	gi|164607147|ref|NP_666127.2|//EGF-containing fibulin-like extracellular matrix protein 1 precursor [Mus musculus]
20716	2085	4345.47	3230.72	-0.427656	5.03214e-07	*	1.58591e-08	Serpina3n	NA	NA	NA	K04525//serpin peptidase inhibitor, clade A	gi|130503301|ref|NP_033278.2|//serine protease inhibitor A3N precursor [Mus musculus]
214951	1557	591.322	366.502	-0.69012	5.33037e-05	*	2.70135e-06	Rhbdl1	GO:0031224//intrinsic component of membrane	GO:0070011//peptidase activity, acting on L-amino acid peptides;GO:0046872//metal ion binding	GO:0019538//protein metabolic process	K02857//rhomboid-related protein 1/2/3 [EC:3.4.21.105]	gi|148690517|gb|EDL22464.1|//rhomboid, veinlet-like 1 (Drosophila), isoform CRA_b, partial [Mus musculus]
16527	3810	2950.77	4992.74	0.758742	6.74812e-13	*	8.01524e-15	Kcnk3	GO:0031224//intrinsic component of membrane	GO:0005249//voltage-gated potassium channel activity;GO:0042802//identical protein binding;GO:0046983//protein dimerization activity	GO:0034220//ion transmembrane transport;GO:0010043//response to zinc ion;GO:0030001//metal ion transport;GO:0044767//single-organism developmental process;GO:0007417//central nervous system development;GO:0051480//regulation of cytosolic calcium ion concentration;GO:0001666//response to hypoxia	K04914//potassium channel subfamily K member 3	gi|33859576|ref|NP_034738.1|//potassium channel subfamily K member 3 [Mus musculus]
12262	1063	3025.26	2367.06	-0.35396	0.00504996	*	0.000456664	C1qc	NA	NA	NA	K03988//complement C1q subcomponent subunit C	NA
22227	1644	11866.3	43944.5	1.88882	1.37324e-13	Up	1.45712e-15	Ucp1	GO:0005740//mitochondrial envelope;GO:0031224//intrinsic component of membrane;GO:0019866//organelle inner membrane	GO:0022857//transmembrane transporter activity	GO:0045444//fat cell differentiation;GO:0009725//response to hormone;GO:0009893//positive regulation of metabolic process;GO:0006818//hydrogen transport;GO:0006366//transcription from RNA polymerase II promoter	K08769//solute carrier family 25 (mitochondrial uncoupling protein), member 7	gi|6678497|ref|NP_033489.1|//mitochondrial brown fat uncoupling protein 1 [Mus musculus]
16716	5455	69.5532	6.18687	-3.49084	1.25702e-12	Down	1.57268e-14	Ky	NA	NA	NA	K14786//protein KRI1	gi|148689102|gb|EDL21049.1|//kyphoscoliosis peptidase, isoform CRA_a, partial [Mus musculus]
433294	1086	43.4335	4.04648	-3.42407	4.33505e-10	Down	7.50619e-12	Mettl21c	NA	NA	NA	K02357//elongation factor Ts	NA
70350	1855	318.43	504.522	0.663939	0.000151771	*	8.52477e-06	Basp1	NA	NA	NA	NA	gi|344246100|gb|EGW02204.1|//hypothetical protein I79_011772 [Cricetulus griseus]
381974	1847	63.2645	20.1596	-1.64993	0.000279366	Down	1.69304e-05	Mrgprg	GO:0031224//intrinsic component of membrane	GO:0004888//transmembrane signaling receptor activity	GO:0007166//cell surface receptor signaling pathway	K08395//Mas-related G protein-coupled receptor member G	gi|45237191|ref|NP_987077.1|//mas-related G-protein coupled receptor member G [Mus musculus]
71373	2224	222.054	89.7303	-1.30724	2.82728e-07	Down	8.46259e-09	Prr16	NA	NA	NA	NA	gi|124487027|ref|NP_001074693.1|//protein Largen [Mus musculus]
66404	2142	2087	2625.49	0.331159	0.00134275	*	9.77483e-05	Rtfdc1	NA	NA	NA	NA	gi|148674659|gb|EDL06606.1|//mCG2574, partial [Mus musculus]
140497	1139	77.6194	135.192	0.800517	0.016096	*	0.0017342	AF251705	GO:0031224//intrinsic component of membrane	NA	GO:0050663//cytokine secretion	K06719//CD300 antigen	gi|148702509|gb|EDL34456.1|//mCG146304, isoform CRA_b, partial [Mus musculus]
67636	1401	1615.58	2073.04	0.359699	0.00248429	*	0.000200783	Lyrm5	GO:0043231//intracellular membrane-bounded organelle	NA	NA	K20301//trafficking protein particle complex subunit 2;K10591//E3 ubiquitin-protein ligase NEDD4 [EC:2.3.2.26]	gi|19526856|ref|NP_598449.1|//LYR motif-containing protein 5 [Mus musculus]
11754	4396	18927.7	11979	-0.659988	1.21029e-21	*	4.72796e-24	Aoc3	GO:0031224//intrinsic component of membrane;GO:0044421//extracellular region part;GO:0043227//membrane-bounded organelle;GO:0044464//cell part	GO:0005216//ion channel activity;GO:0016641//oxidoreductase activity, acting on the CH-NH2 group of donors, oxygen as acceptor;GO:0042802//identical protein binding;GO:0046914//transition metal ion binding;GO:0048037//cofactor binding	GO:0008015//blood circulation;GO:0022610//biological adhesion;GO:0007631//feeding behavior;GO:0010827//regulation of glucose transport;GO:0044767//single-organism developmental process;GO:0002526//acute inflammatory response;GO:0044710//single-organism metabolic process;GO:0002684//positive regulation of immune system process;GO:1901564//organonitrogen compound metabolic process;GO:0009636//respo…	K00276//primary-amine oxidase [EC:1.4.3.21]	gi|6753066|ref|NP_033805.1|//membrane primary amine oxidase [Mus musculus]
17022	2075	2281.12	1233.5	-0.886982	1.08485e-15	*	8.87674e-18	Lum	GO:0005581//collagen trimer	GO:0005515//protein binding	GO:0010033//response to organic substance;GO:0030198//extracellular matrix organization;GO:0050953//sensory perception of light stimulus;GO:0001501//skeletal system development;GO:0006366//transcription from RNA polymerase II promoter	K08122//lumican	gi|160333372|ref|NP_032550.2|//lumican precursor [Mus musculus]
13603	1783	396.169	235.254	-0.751899	0.00022881	*	1.35567e-05	Opn3	GO:0016021//integral component of membrane	GO:0004930//G-protein coupled receptor activity	GO:0007623//circadian rhythm;GO:0006464//cellular protein modification process;GO:0009583//detection of light stimulus;GO:0050953//sensory perception of light stimulus;GO:0007166//cell surface receptor signaling pathway	K04256//c-opsin	gi|6753710|ref|NP_034228.1|//opsin-3 [Mus musculus]
321019	2942	262.108	368.6	0.491894	0.0274135	*	0.00323742	Gpr183	GO:0016021//integral component of membrane	GO:0032934//sterol binding;GO:0001608//G-protein coupled nucleotide receptor activity	GO:0030888//regulation of B cell proliferation;GO:0043410//positive regulation of MAPK cascade;GO:0002312//B cell activation involved in immune response;GO:0035588//G-protein coupled purinergic receptor signaling pathway	K04305//Epstein-Barr virus induced gene 2	gi|88853593|ref|NP_898852.2|//G-protein coupled receptor 183 [Mus musculus]
27403	6607	742.094	946.202	0.350547	0.0145161	*	0.00153108	Abca7	GO:0043231//intracellular membrane-bounded organelle;GO:0031224//intrinsic component of membrane;GO:0044459//plasma membrane part;GO:0031090//organelle membrane	GO:0005319//lipid transporter activity;GO:0017111//nucleoside-triphosphatase activity;GO:0032550//purine ribonucleoside binding	GO:0015914//phospholipid transport;GO:0006897//endocytosis	K05645//ATP-binding cassette, subfamily A (ABC1), member 7	gi|15451840|ref|NP_038878.1|//ATP-binding cassette sub-family A member 7 [Mus musculus]
18595	6553	1507.57	944.407	-0.67474	1.2033e-08	*	2.71837e-10	Pdgfra	GO:0043231//intracellular membrane-bounded organelle;GO:0009986//cell surface;GO:0016021//integral component of membrane	GO:0070851//growth factor receptor binding;GO:0042802//identical protein binding;GO:0019838//growth factor binding;GO:0005017//platelet-derived growth factor-activated receptor activity;GO:0032550//purine ribonucleoside binding	GO:0043200//response to amino acid;GO:0016477//cell migration;GO:0048008//platelet-derived growth factor receptor signaling pathway;GO:0006260//DNA replication;GO:0072497//mesenchymal stem cell differentiation;GO:0043551//regulation of phosphatidylinositol 3-kinase activity;GO:0030323//respiratory tube development;GO:0043627//response to estrogen;GO:0051480//regulation of cytosolic calcium ion co…	K04363//platelet-derived growth factor receptor alpha [EC:2.7.10.1]	gi|148705936|gb|EDL37883.1|//platelet derived growth factor receptor, alpha polypeptide, isoform CRA_a, partial [Mus musculus]
235431	3626	722.747	528.892	-0.450517	0.00461875	*	0.000410748	Coro2b	NA	NA	NA	K13887//coronin-2	gi|148528987|ref|NP_780693.2|//coronin-2B [Mus musculus]
100503353	3382	474.313	313.284	-0.598368	0.000983521	*	6.89498e-05	Gm14440	NA	NA	NA	K09228//KRAB domain-containing zinc finger protein	NA
27398	1009	968.681	1238.65	0.354677	0.00966528	*	0.000960252	Mrpl2	NA	NA	NA	K02886//large subunit ribosomal protein L2	NA
227059	5003	527.611	399.761	-0.400338	0.0375495	*	0.00470576	Slc39a10	GO:0031224//intrinsic component of membrane	GO:0008324//cation transmembrane transporter activity	GO:0044763//single-organism cellular process;GO:0000041//transition metal ion transport	K14716//solute carrier family 39 (zinc transporter), member 10	gi|568906264|ref|XP_006495995.1|//PREDICTED: zinc transporter ZIP10 isoform X2 [Mus musculus]
18577	4596	510.249	703.499	0.463349	0.0045662	*	0.000405006	Pde4a	GO:0043231//intracellular membrane-bounded organelle;GO:0044444//cytoplasmic part	GO:0043169//cation binding;GO:0004114//3',5'-cyclic-nucleotide phosphodiesterase activity	GO:0042493//response to drug;GO:0046058//cAMP metabolic process;GO:0007606//sensory perception of chemical stimulus	K13293//cAMP-specific phosphodiesterase 4 [EC:3.1.4.53]	gi|111185525|gb|AAH27224.2|//Pde4a protein, partial [Mus musculus]
11964	3946	2268.39	2681.28	0.241253	0.0419705	*	0.00541276	Atp6v1a	GO:0043231//intracellular membrane-bounded organelle;GO:0042995//cell projection;GO:0033176//proton-transporting V-type ATPase complex;GO:0044459//plasma membrane part;GO:0044444//cytoplasmic part	GO:0019829//cation-transporting ATPase activity;GO:0032550//purine ribonucleoside binding	GO:0015988//energy coupled proton transmembrane transport, against electrochemical gradient;GO:0009150//purine ribonucleotide metabolic process	K02145//V-type H+-transporting ATPase subunit A [EC:3.6.3.14]	gi|31560731|ref|NP_031534.2|//V-type proton ATPase catalytic subunit A [Mus musculus]
320795	3381	2127.75	3127.39	0.555628	1.86363e-08	*	4.3878e-10	Pkn1	GO:0043231//intracellular membrane-bounded organelle;GO:0016020//membrane;GO:0032155//cell division site part	GO:0035258//steroid hormone receptor binding;GO:0035184//histone threonine kinase activity;GO:0017048//Rho GTPase binding;GO:0003713//transcription coactivator activity;GO:0019901//protein kinase binding;GO:0032550//purine ribonucleoside binding	GO:0035405//histone-threonine phosphorylation;GO:0006970//response to osmotic stress;GO:0040012//regulation of locomotion;GO:0007154//cell communication;GO:0001667//ameboidal-type cell migration;GO:0006366//transcription from RNA polymerase II promoter	K06071//protein kinase N [EC:2.7.11.13]	gi|32813439|ref|NP_796236.2|//serine/threonine-protein kinase N1 isoform 2 [Mus musculus];gi|313760674|ref|NP_001186522.1|//serine/threonine-protein kinase N1 isoform 1 [Mus musculus]
654818	2052	20.5944	5.75073	-1.84044	0.00330643	Down	0.000281019	Smco3	GO:0031224//intrinsic component of membrane	NA	NA	NA	gi|148678626|gb|EDL10573.1|//mCG147354, isoform CRA_b, partial [Mus musculus]
279653	10196	227.222	130.789	-0.796861	0.00216676	*	0.000170967	Pcdh19	GO:0016020//membrane	GO:0046872//metal ion binding	GO:0016337//single organismal cell-cell adhesion	K16499//protocadherin delta 2	gi|157426851|ref|NP_001098716.1|//protocadherin-19 isoform b precursor [Mus musculus];gi|157426849|ref|NP_001098715.1|//protocadherin-19 isoform a precursor [Mus musculus]
71941	1867	409.639	611.895	0.578929	0.000262976	*	1.58677e-05	Cars2	NA	NA	NA	K01883//cysteinyl-tRNA synthetase [EC:6.1.1.16]	gi|26332939|dbj|BAC30187.1|//unnamed protein product [Mus musculus]
226041	7981	220.284	148.057	-0.573211	0.0447297	*	0.00582763	Pgm5	GO:0043232//intracellular non-membrane-bounded organelle;GO:0030054//cell junction;GO:0044422//organelle part;GO:0005886//plasma membrane;GO:0044444//cytoplasmic part	GO:0046872//metal ion binding	GO:0044723//single-organism carbohydrate metabolic process	K15636//phosphoglucomutase-like protein 5	gi|70608166|ref|NP_778178.3|//phosphoglucomutase-like protein 5 [Mus musculus]
18007	7313	639.728	466.367	-0.455993	0.00694698	*	0.000655715	Neo1	GO:0031224//intrinsic component of membrane	GO:0050839//cell adhesion molecule binding	GO:0022610//biological adhesion;GO:0006351//transcription, DNA-templated;GO:0055080//cation homeostasis;GO:0000768//syncytium formation by plasma membrane fusion	K06766//neogenin	gi|148694013|gb|EDL25960.1|//neogenin, isoform CRA_a, partial [Mus musculus];gi|148694014|gb|EDL25961.1|//neogenin, isoform CRA_b, partial [Mus musculus]
12229	2535	286.55	428.817	0.581575	0.00366848	*	0.000316438	Btk	GO:0043231//intracellular membrane-bounded organelle;GO:0044425//membrane part;GO:0044444//cytoplasmic part;GO:0031982//vesicle	GO:0008289//lipid binding;GO:0043169//cation binding;GO:0004713//protein tyrosine kinase activity;GO:0043168//anion binding;GO:0005515//protein binding;GO:0032550//purine ribonucleoside binding	GO:0001783//B cell apoptotic process;GO:0021700//developmental maturation;GO:0009888//tissue development;GO:0006468//protein phosphorylation;GO:0002224//toll-like receptor signaling pathway;GO:0006979//response to oxidative stress;GO:0051091//positive regulation of sequence-specific DNA binding transcription factor activity;GO:0019932//second-messenger-mediated signaling;GO:0002368//B cell cytoki…	K07370//Bruton agammaglobulinemia tyrosine kinase [EC:2.7.10.2]	gi|795281004|ref|XP_011820173.1|//PREDICTED: tyrosine-protein kinase BTK isoform X1 [Mandrillus leucophaeus]
13038	1583	829.257	523.488	-0.663663	6.22687e-06	*	2.47852e-07	Ctsk	NA	NA	NA	K01371//cathepsin K [EC:3.4.22.38]	NA
77569	6142	555.034	350.817	-0.661857	5.53441e-05	*	2.81643e-06	Limch1	NA	NA	NA	K06084//F-box protein 20	gi|134053896|ref|NP_001001980.2|//LIM and calponin homology domains-containing protein 1 isoform 1 [Mus musculus];gi|371122487|ref|NP_001243051.1|//LIM and calponin homology domains-containing protein 1 isoform 2 [Mus musculus]
13593	4946	937.498	728.036	-0.364805	0.0155235	*	0.00165767	Ebf3	GO:0043231//intracellular membrane-bounded organelle	GO:0043169//cation binding;GO:0005515//protein binding	GO:0032502//developmental process;GO:0006351//transcription, DNA-templated	K09103//early B-cell factor	gi|157817660|ref|NP_001101976.1|//transcription factor COE3 [Rattus norvegicus];gi|164663854|ref|NP_001106885.1|//transcription factor COE3 isoform 2 [Mus musculus];gi|60360592|dbj|BAD90316.1|//mKIAA4201 protein [Mus musculus]
208748	6007	500.85	289.304	-0.791791	2.68566e-06	*	9.83924e-08	Prrg3	GO:0031224//intrinsic component of membrane	GO:0046872//metal ion binding	NA	K04949//cyclic nucleotide gated channel alpha 2;K01320//coagulation factor VII [EC:3.4.21.21]	gi|124487491|ref|NP_001074604.1|//transmembrane gamma-carboxyglutamic acid protein 3 precursor [Mus musculus]
20661	6865	7413.09	5845.4	-0.342774	2.06117e-05	*	9.27562e-07	Sort1	GO:0043005//neuron projection;GO:0031224//intrinsic component of membrane;GO:0005768//endosome;GO:0012505//endomembrane system;GO:0044297//cell body;GO:0030135//coated vesicle;GO:0005798//Golgi-associated vesicle;GO:0000323//lytic vacuole	GO:0005030//neurotrophin receptor activity;GO:0043121//neurotrophin binding;GO:0004888//transmembrane signaling receptor activity	GO:0007041//lysosomal transport;GO:0016197//endosomal transport;GO:0007186//G-protein coupled receptor signaling pathway;GO:0043434//response to peptide hormone;GO:0006996//organelle organization;GO:0006915//apoptotic process;GO:0051004//regulation of lipoprotein lipase activity;GO:0015758//glucose transport;GO:0007169//transmembrane receptor protein tyrosine kinase signaling pathway;GO:0035914//…	K12388//sortilin	gi|568922256|ref|XP_006501286.1|//PREDICTED: sortilin isoform X1 [Mus musculus];gi|568922258|ref|XP_006501287.1|//PREDICTED: sortilin isoform X2 [Mus musculus]
30056	917	347.597	472.632	0.443303	0.0253956	*	0.00294939	Timm9	GO:0005758//mitochondrial intermembrane space;GO:0019866//organelle inner membrane	GO:0042802//identical protein binding;GO:0046914//transition metal ion binding	GO:0006626//protein targeting to mitochondrion;GO:0019538//protein metabolic process;GO:0050954//sensory perception of mechanical stimulus	K17777//mitochondrial import inner membrane translocase subunit TIM9	gi|148704610|gb|EDL36557.1|//translocase of inner mitochondrial membrane 9 homolog (yeast), isoform CRA_b, partial [Mus musculus]
17684	1980	798.156	589.472	-0.437248	0.00299089	*	0.000249149	Cited2	GO:0043231//intracellular membrane-bounded organelle;GO:0000785//chromatin	GO:0019904//protein domain specific binding;GO:0001104//RNA polymerase II transcription cofactor activity;GO:0019899//enzyme binding;GO:0001085//RNA polymerase II transcription factor binding;GO:0001071//nucleic acid binding transcription factor activity	GO:0016477//cell migration;GO:0003143//embryonic heart tube morphogenesis;GO:0007179//transforming growth factor beta receptor signaling pathway;GO:0008406//gonad development;GO:0048645//animal organ formation;GO:0009798//axis specification;GO:0061418//regulation of transcription from RNA polymerase II promoter in response to hypoxia;GO:0003206//cardiac chamber morphogenesis;GO:0001825//blastocys…	NA	gi|675654626|ref|XP_008993415.1|//PREDICTED: cbp/p300-interacting transactivator 2 [Callithrix jacchus]
22248	1250	799.348	492.757	-0.697949	5.49802e-06	*	2.1768e-07	Unc119	GO:0005815//microtubule organizing center;GO:0044444//cytoplasmic part	GO:0005488//binding	GO:0044699//single-organism process;GO:0007165//signal transduction;GO:0050953//sensory perception of light stimulus;GO:0007267//cell-cell signaling;GO:0015031//protein transport	K05291//phosphatidylinositol glycan, class S	gi|928589405|ref|NP_001300916.1|//protein unc-119 homolog A isoform 4 [Mus musculus];gi|6755939|ref|NP_035806.1|//protein unc-119 homolog A isoform 2 [Mus musculus];gi|928589401|ref|NP_001300914.1|//protein unc-119 homolog A isoform 1 [Mus musculus];gi|928589403|ref|NP_001300915.1|//protein unc-119 homolog A isoform 3 [Mus musculus]
16149	1267	26119.2	30598.3	0.228343	0.00986502	*	0.000983974	Cd74	GO:0009986//cell surface;GO:0005770//late endosome;GO:0016021//integral component of membrane;GO:0042611//MHC protein complex;GO:0043235//receptor complex;GO:0000323//lytic vacuole	GO:0042287//MHC protein binding;GO:0019955//cytokine binding;GO:0004888//transmembrane signaling receptor activity;GO:0042277//peptide binding;GO:0019899//enzyme binding	GO:0051084//'de novo' posttranslational protein folding;GO:0002468//dendritic cell antigen processing and presentation;GO:0002790//peptide secretion;GO:0001959//regulation of cytokine-mediated signaling pathway;GO:0001934//positive regulation of protein phosphorylation;GO:0015031//protein transport;GO:0019724//B cell mediated immunity;GO:0030330//DNA damage response, signal transduction by p53 cl…	K06505//CD74 antigen	gi|29789020|ref|NP_034675.1|//H-2 class II histocompatibility antigen gamma chain isoform 2 [Mus musculus];gi|110624770|ref|NP_001036070.1|//H-2 class II histocompatibility antigen gamma chain isoform 1 [Mus musculus]
67914	1693	3567.01	4549.04	0.350849	0.000830578	*	5.72631e-05	Coq9	NA	NA	NA	K18587//ubiquinone biosynthesis protein COQ9	NA
76088	7810	1092.93	1639.45	0.585018	1.136e-07	*	3.18439e-09	Dock8	NA	GO:0030695//GTPase regulator activity	GO:0035556//intracellular signal transduction	K13708//dedicator of cytokinesis protein 1;K05727//dedicator of cytokinesis protein 3	gi|62241030|ref|NP_083061.2|//dedicator of cytokinesis protein 8 [Mus musculus]
19354	3036	2197.89	3210.12	0.546508	3.34185e-08	*	8.25627e-10	Rac2	GO:0012505//endomembrane system;GO:0016020//membrane;GO:0044444//cytoplasmic part	GO:0017111//nucleoside-triphosphatase activity;GO:0032550//purine ribonucleoside binding	GO:0042743//hydrogen peroxide metabolic process;GO:0022607//cellular component assembly;GO:0001894//tissue homeostasis;GO:0001775//cell activation;GO:0019222//regulation of metabolic process;GO:0008283//cell proliferation;GO:0007264//small GTPase mediated signal transduction;GO:0007010//cytoskeleton organization;GO:0009154//purine ribonucleotide catabolic process;GO:0006935//chemotaxis;GO:0007599…	K07860//Ras-related C3 botulinum toxin substrate 2	gi|537235276|gb|ERE85167.1|//ras-related C3 botulinum toxin substrate 1-like protein [Cricetulus griseus]
74407	2818	390.507	943.489	1.27266	1.49689e-15	Up	1.23477e-17	Ttc25	NA	NA	NA	K15837//G-protein signaling modulator 2;K09553//stress-induced-phosphoprotein 1;K09527//DnaJ homolog subfamily C member 7;K01121//2',3'-cyclic-nucleotide 3'-phosphodiesterase [EC:3.1.4.37]	gi|124358957|ref|NP_083194.2|//tetratricopeptide repeat protein 25 [Mus musculus]
234839	8216	1697.5	2022.65	0.252831	0.0381706	*	0.00480443	Piezo1	NA	NA	NA	NA	NA
14359	2137	1288.56	1659.64	0.365106	0.0030135	*	0.000251669	Fxr1	GO:0043231//intracellular membrane-bounded organelle;GO:0030529//intracellular ribonucleoprotein complex;GO:0030016//myofibril	GO:0003729//mRNA binding	GO:0048513//animal organ development;GO:0006412//translation;GO:0048869//cellular developmental process	K15516//fragile X mental retardation protein	gi|655853589|ref|XP_002716492.2|//PREDICTED: fragile X mental retardation syndrome-related protein 1 isoform X4 [Oryctolagus cuniculus]
18483	2598	1259.11	893.308	-0.495169	7.75495e-05	*	4.06518e-06	Palm	GO:0043231//intracellular membrane-bounded organelle;GO:0044424//intracellular part;GO:0016021//integral component of membrane;GO:0032589//neuron projection membrane;GO:0030175//filopodium	GO:0050780//dopamine receptor binding	GO:0007399//nervous system development;GO:0006612//protein targeting to membrane;GO:0006996//organelle organization;GO:0031346//positive regulation of cell projection organization;GO:0007212//dopamine receptor signaling pathway;GO:0051602//response to electrical stimulus;GO:0051094//positive regulation of developmental process;GO:0022604//regulation of cell morphogenesis;GO:0030818//negative regu…	K16519//A-kinase anchor protein 2	gi|239985639|ref|NP_075617.3|//paralemmin-1 isoform 1 [Mus musculus];gi|74193950|dbj|BAE36902.1|//unnamed protein product [Mus musculus]
67863	1869	2256.11	2897.09	0.360766	0.000181768	*	1.05167e-05	Slc25a11	GO:0043231//intracellular membrane-bounded organelle;GO:0031224//intrinsic component of membrane;GO:0019866//organelle inner membrane	NA	GO:0051234//establishment of localization	K15104//solute carrier family 25 (mitochondrial oxoglutarate transporter), member 11	gi|21312994|ref|NP_077173.1|//mitochondrial 2-oxoglutarate/malate carrier protein [Mus musculus]
229363	4567	779.257	965.184	0.308705	0.0458542	*	0.00601529	Gmps	GO:0044444//cytoplasmic part	GO:0005515//protein binding;GO:0016818//hydrolase activity, acting on acid anhydrides, in phosphorus-containing anhydrides;GO:0016884//carbon-nitrogen ligase activity, with glutamine as amido-N-donor;GO:0032550//purine ribonucleoside binding	GO:0009127//purine nucleoside monophosphate biosynthetic process;GO:0009064//glutamine family amino acid metabolic process;GO:0042221//response to chemical;GO:0006144//purine nucleobase metabolic process;GO:0009152//purine ribonucleotide biosynthetic process	K01951//GMP synthase (glutamine-hydrolysing) [EC:6.3.5.2]	gi|85861218|ref|NP_001028472.2|//GMP synthase [glutamine-hydrolyzing] [Mus musculus]
103841	3069	820.172	551.814	-0.571745	4.90458e-05	*	2.45449e-06	Cuedc1	NA	NA	NA	NA	gi|285402518|ref|NP_001165570.1|//CUE domain-containing protein 1 isoform 2 [Mus musculus];gi|164698388|ref|NP_932130.2|//CUE domain-containing protein 1 isoform 1 [Mus musculus]
70152	1883	5308.38	4538.57	-0.226035	0.0345307	*	0.00427099	Mettl7a1	NA	GO:0016741//transferase activity, transferring one-carbon groups	GO:0008152//metabolic process	K07755//arsenite methyltransferase [EC:2.1.1.137]	gi|33563290|ref|NP_081610.2|//methyltransferase-like protein 7A [Mus musculus]
22376	2094	418.39	615.239	0.556297	0.000553504	*	3.64659e-05	Was	GO:0012505//endomembrane system;GO:0005856//cytoskeleton	GO:0005515//protein binding;GO:0030695//GTPase regulator activity	GO:0008154//actin polymerization or depolymerization;GO:0006928//movement of cell or subcellular component;GO:0046649//lymphocyte activation;GO:0065003//macromolecular complex assembly;GO:0044765//single-organism transport	K05747//Wiskott-Aldrich syndrome protein	gi|6678581|ref|NP_033541.1|//wiskott-Aldrich syndrome protein homolog [Mus musculus]
56190	1787	701.034	906.119	0.370216	0.0117375	*	0.00120021	Rbm38	GO:0043231//intracellular membrane-bounded organelle;GO:0044444//cytoplasmic part	GO:0003729//mRNA binding	GO:0030330//DNA damage response, signal transduction by p53 class mediator;GO:0014902//myotube differentiation;GO:0008283//cell proliferation;GO:0022402//cell cycle process;GO:0008380//RNA splicing;GO:0048255//mRNA stabilization	K12741//heterogeneous nuclear ribonucleoprotein A1/A3;K13186//RNA-binding protein 3;K14411//RNA-binding protein Musashi	gi|148674675|gb|EDL06622.1|//RNA binding motif protein 38, isoform CRA_c, partial [Mus musculus]
56516	5223	3093.61	2447.04	-0.338257	0.000469114	*	3.04851e-05	Rbms2	GO:0043231//intracellular membrane-bounded organelle	GO:0003676//nucleic acid binding;GO:0036094//small molecule binding	NA	K13088//ELAV-like protein 1;K13208//ELAV like protein 2/3/4	gi|84872203|ref|NP_062685.2|//RNA-binding motif, single-stranded-interacting protein 2 isoform a [Mus musculus]
13858	4986	1605.93	1283.22	-0.323645	0.00749567	*	0.000711857	Eps15	GO:0030128//clathrin coat of endocytic vesicle	GO:0043169//cation binding;GO:0005515//protein binding;GO:0019904//protein domain specific binding	GO:0045184//establishment of protein localization;GO:0006901//vesicle coating	K12472//epidermal growth factor receptor substrate 15	gi|6679671|ref|NP_031969.1|//epidermal growth factor receptor substrate 15 isoform A [Mus musculus];gi|229577163|ref|NP_001153436.1|//epidermal growth factor receptor substrate 15 isoform B [Mus musculus]
235040	3024	542.257	797.605	0.556696	9.86554e-05	*	5.28614e-06	Atg4d	GO:0044424//intracellular part	GO:0070011//peptidase activity, acting on L-amino acid peptides	GO:0045184//establishment of protein localization;GO:0044248//cellular catabolic process;GO:0019538//protein metabolic process	K08342//cysteine protease ATG4 [EC:3.4.22.-]	gi|29135261|ref|NP_705811.8|//cysteine protease ATG4D precursor [Mus musculus]
14955	2288	99.1469	28.332	-1.80714	7.67238e-06	Down	3.15109e-07	H19	NA	NA	NA	NA	NA
12862	678	179.094	18.4777	-3.27686	7.54963e-21	Down	3.38763e-23	Cox6a2	GO:0005746//mitochondrial respiratory chain	GO:0015002//heme-copper terminal oxidase activity	GO:0044710//single-organism metabolic process	K02266//cytochrome c oxidase subunit 6a	gi|83816956|ref|NP_034073.2|//cytochrome c oxidase subunit 6A2, mitochondrial precursor [Mus musculus]
268515	10756	525.012	258.499	-1.02219	2.41799e-09	Down	4.825e-11	Bahcc1	NA	NA	NA	K00558//DNA (cytosine-5)-methyltransferase 1 [EC:2.1.1.37]	gi|169658369|ref|NP_940815.3|//BAH and coiled-coil domain-containing protein 1 [Mus musculus]
20317	1497	4441.34	2348.44	-0.919294	3.94771e-22	*	1.43796e-24	Serpinf1	GO:0044421//extracellular region part	GO:0004866//endopeptidase inhibitor activity	GO:0031960//response to corticosteroid;GO:0007613//memory;GO:0001525//angiogenesis;GO:0010720//positive regulation of cell development;GO:0050680//negative regulation of epithelial cell proliferation;GO:0006954//inflammatory response	K19614//pigment epithelium-derived factor	gi|117606335|ref|NP_035470.3|//pigment epithelium-derived factor precursor [Mus musculus]
15505	3478	932.153	1795.3	0.945589	0.000580508	*	3.84288e-05	Hsph1	NA	NA	NA	K09485//heat shock protein 110kDa	NA
282619	1281	485.625	284.6	-0.770905	3.48309e-05	*	1.67875e-06	Sbsn	GO:0044424//intracellular part	NA	NA	K09228//KRAB domain-containing zinc finger protein;K14713//solute carrier family 39 (zinc transporter), member 7;K12841//calcium homeostasis endoplasmic reticulum protein	gi|144953885|ref|NP_757342.2|//suprabasin isoform 1 precursor [Mus musculus];gi|148692041|gb|EDL23988.1|//suprabasin, partial [Mus musculus]
12380	3884	2358.01	1939.36	-0.28199	0.00839421	*	0.000816245	Cast	GO:0043231//intracellular membrane-bounded organelle	GO:0005488//binding;GO:0004869//cysteine-type endopeptidase inhibitor activity	GO:0010466//negative regulation of peptidase activity;GO:0001775//cell activation;GO:0051346//negative regulation of hydrolase activity	K04281//calpastatin	gi|668259426|ref|NP_001288110.1|//calpastatin isoform 8 [Mus musculus];gi|668259394|ref|NP_001288087.1|//calpastatin isoform 6 [Mus musculus];gi|568982960|ref|XP_006517122.1|//PREDICTED: calpastatin isoform X3 [Mus musculus];gi|33563246|ref|NP_033947.1|//calpastatin isoform 2 [Mus musculus] ;gi|668259370|ref|NP_001288086.1|//calpastatin isoform 5 [Mus musculus];gi|668259407|ref|NP_001288089.1|//c…
231532	3066	818.207	622.072	-0.395384	0.00789831	*	0.000759268	Arhgap24	GO:0043232//intracellular non-membrane-bounded organelle;GO:0005924//cell-substrate adherens junction	GO:0008289//lipid binding	GO:0031345//negative regulation of cell projection organization;GO:0016601//Rac protein signal transduction;GO:0044319//wound healing, spreading of cells;GO:0048869//cellular developmental process	K07526//SLIT-ROBO Rho GTPase activating protein;K18470//Rho GTPase-activating protein 1	gi|170671704|ref|NP_083546.2|//rho GTPase-activating protein 24 isoform 1 [Mus musculus]
15199	1065	1546.25	917.696	-0.752681	3.44605e-12	*	4.52973e-14	Hebp1	NA	NA	NA	K01942//biotin--protein ligase [EC:6.3.4.9 6.3.4.10 6.3.4.11 6.3.4.15]	NA
22003	1665	5465.9	1408.81	-1.95599	8.23516e-23	Down	2.56493e-25	Tpm1	GO:0001726//ruffle;GO:0005884//actin filament;GO:0005865//striated muscle thin filament;GO:0032155//cell division site part;GO:0032432//actin filament bundle;GO:0043005//neuron projection	GO:0003779//actin binding;GO:0042802//identical protein binding;GO:0005198//structural molecule activity	GO:0009611//response to wounding;GO:0001996//positive regulation of heart rate by epinephrine-norepinephrine;GO:0016477//cell migration;GO:0030030//cell projection organization;GO:0030835//negative regulation of actin filament depolymerization;GO:0043462//regulation of ATPase activity;GO:0043009//chordate embryonic development;GO:0030239//myofibril assembly;GO:0003208//cardiac ventricle morphogen…	K09290//tropomyosin 3;K10373//tropomyosin 1;K10375//tropomyosin 4	gi|675685131|ref|XP_009003250.1|//PREDICTED: tropomyosin alpha-1 chain isoform X10 [Callithrix jacchus];gi|78000201|ref|NP_001029246.1|//tropomyosin alpha-1 chain isoform Tpm1.9cy [Rattus norvegicus];gi|78000203|ref|NP_001029247.1|//tropomyosin alpha-1 chain isoform Tpm1.13 [Rattus norvegicus];gi|675685109|ref|XP_009003247.1|//PREDICTED: tropomyosin alpha-1 chain isoform X4 [Callithrix jacchus];g…
18552	5831	285.441	191.785	-0.573704	0.0173875	*	0.0018956	Pcsk5	NA	NA	NA	K08654//proprotein convertase subtilisin/kexin type 5 [EC:3.4.21.-]	gi|253314509|ref|NP_001156616.1|//proprotein convertase subtilisin/kexin type 5 isoform 2 preproprotein [Mus musculus];gi|299523019|ref|NP_001177412.1|//proprotein convertase subtilisin/kexin type 5 isoform 1 preproprotein [Mus musculus]
16005	2111	887.603	354.521	-1.32404	6.36815e-19	Down	3.56345e-21	Igfals	GO:0031981//nuclear lumen;GO:0016942//insulin-like growth factor binding protein complex	GO:0019838//growth factor binding	GO:0022610//biological adhesion;GO:0007154//cell communication	K17256//insulin-like growth factor-binding protein complex acid labile subunit	gi|60359992|dbj|BAD90215.1|//mKIAA4111 protein [Mus musculus]
68346	1369	240.81	335.255	0.477364	0.0459032	*	0.00602415	Sirt5	GO:0005740//mitochondrial envelope	GO:0043168//anion binding;GO:0046914//transition metal ion binding;GO:0016811//hydrolase activity, acting on carbon-nitrogen (but not peptide) bonds, in linear amides	GO:0018205//peptidyl-lysine modification;GO:0035601//protein deacylation	K11415//NAD-dependent deacetylase sirtuin 5 [EC:3.5.1.-]	gi|30578432|ref|NP_849179.1|//NAD-dependent protein deacylase sirtuin-5, mitochondrial [Mus musculus]
76282	1809	3414.17	2163.43	-0.658214	2.1094e-12	*	2.71707e-14	Gpt	NA	NA	NA	K00814//alanine transaminase [EC:2.6.1.2]	NA
79456	3922	138.998	71.5395	-0.958248	0.00270601	*	0.000221275	Recql4	NA	NA	NA	K10730//ATP-dependent DNA helicase Q4 [EC:3.6.4.12]	NA
72401	2495	589.569	355.211	-0.730984	4.19012e-06	*	1.62358e-07	Slc43a1	GO:0016021//integral component of membrane	GO:0015171//amino acid transmembrane transporter activity	GO:0044763//single-organism cellular process;GO:0006865//amino acid transport	K08228//MFS transporter, LAT3 family, solute carrier family 43, member 1	gi|139949132|ref|NP_001074818.2|//large neutral amino acids transporter small subunit 3 isoform 1 [Mus musculus];gi|148695360|gb|EDL27307.1|//mCG3561, isoform CRA_b, partial [Mus musculus];gi|148695359|gb|EDL27306.1|//mCG3561, isoform CRA_a, partial [Mus musculus]
22153	2246	193.286	122.107	-0.662589	0.036559	*	0.00456239	Tubb4a	GO:0043231//intracellular membrane-bounded organelle;GO:0016020//membrane;GO:0032991//macromolecular complex;GO:0044297//cell body;GO:0015630//microtubule cytoskeleton;GO:0033267//axon part;GO:0044444//cytoplasmic part	GO:0017111//nucleoside-triphosphatase activity;GO:0005198//structural molecule activity;GO:0032550//purine ribonucleoside binding	GO:0006458//'de novo' protein folding;GO:0009154//purine ribonucleotide catabolic process;GO:0043623//cellular protein complex assembly;GO:0044772//mitotic cell cycle phase transition	K07375//tubulin beta	gi|574584811|ref|NP_001276056.1|//tubulin beta-4A chain isoform 2 [Homo sapiens]
100038714	1464	18.0396	40.6621	1.17252	0.0388413	Up	0.00492103	Gm15401	NA	NA	NA	NA	gi|74203301|dbj|BAE20826.1|//unnamed protein product [Mus musculus]
76219	1580	995.946	767.474	-0.375949	0.00618544	*	0.000576651	Arxes1	GO:0031224//intrinsic component of membrane;GO:0005789//endoplasmic reticulum membrane	GO:0016787//hydrolase activity	GO:0016485//protein processing;GO:0006613//cotranslational protein targeting to membrane;GO:0030073//insulin secretion;GO:0015980//energy derivation by oxidation of organic compounds	K12948//signal peptidase complex subunit 3 [EC:3.4.-.-]	gi|21617845|ref|NP_083817.1|//signal peptidase complex subunit 3 [Mus musculus]
259300	3058	10305.4	7334.72	-0.490591	9.61286e-11	*	1.52746e-12	Ehd2	GO:0010008//endosome membrane	GO:0046872//metal ion binding;GO:0005515//protein binding;GO:0017111//nucleoside-triphosphatase activity;GO:0032550//purine ribonucleoside binding	GO:0030036//actin cytoskeleton organization;GO:0009154//purine ribonucleotide catabolic process;GO:0007599//hemostasis;GO:0016192//vesicle-mediated transport	K12469//EH domain-containing protein 2	gi|55742711|ref|NP_694708.2|//EH domain-containing protein 2 [Mus musculus]
14375	2113	679.602	877.81	0.369219	0.0219307	*	0.00248215	Xrcc6	GO:0031981//nuclear lumen;GO:0043232//intracellular non-membrane-bounded organelle;GO:0043234//protein complex	GO:0000975//regulatory region DNA binding;GO:0005515//protein binding;GO:0043565//sequence-specific DNA binding;GO:0003678//DNA helicase activity;GO:0003690//double-stranded DNA binding;GO:0016835//carbon-oxygen lyase activity;GO:0032550//purine ribonucleoside binding	GO:0010165//response to X-ray;GO:0010720//positive regulation of cell development;GO:0042538//hyperosmotic salinity response;GO:0002562//somatic diversification of immune receptors via germline recombination within a single locus;GO:0007417//central nervous system development;GO:0000726//non-recombinational repair;GO:0006366//transcription from RNA polymerase II promoter	K10884//ATP-dependent DNA helicase 2 subunit 1	gi|148672589|gb|EDL04536.1|//X-ray repair complementing defective repair in Chinese hamster cells 6, isoform CRA_a, partial [Mus musculus]
67442	1942	3034.83	3999.6	0.398237	0.000234413	*	1.3971e-05	Retsat	GO:0031965//nuclear membrane	GO:0016627//oxidoreductase activity, acting on the CH-CH group of donors	GO:0001523//retinoid metabolic process	K09516//all-trans-retinol 13,14-reductase [EC:1.3.99.23]	gi|52627143|ref|NP_080435.3|//all-trans-retinol 13,14-reductase precursor [Mus musculus]
21414	2629	1040.85	1544.4	0.569285	2.09954e-05	*	9.49762e-07	Tcf7	GO:0043231//intracellular membrane-bounded organelle	GO:0003676//nucleic acid binding	GO:0007399//nervous system development;GO:0050794//regulation of cellular process;GO:0002681//somatic recombination of T cell receptor gene segments;GO:0035112//genitalia morphogenesis;GO:0007442//hindgut morphogenesis;GO:0006915//apoptotic process;GO:0008283//cell proliferation;GO:0070670//response to interleukin-4	K02620//transcription factor 7	gi|568972852|ref|XP_006532861.1|//PREDICTED: transcription factor 7 isoform X1 [Mus musculus]
16534	1978	183.28	275.836	0.58976	0.0174246	*	0.00190131	Kcnn4	GO:0044297//cell body;GO:0044459//plasma membrane part;GO:0016021//integral component of membrane	GO:0015269//calcium-activated potassium channel activity;GO:0019902//phosphatase binding	GO:0009306//protein secretion;GO:0007589//body fluid secretion;GO:0050852//T cell receptor signaling pathway;GO:0015914//phospholipid transport;GO:0071805//potassium ion transmembrane transport;GO:0042391//regulation of membrane potential;GO:0070838//divalent metal ion transport	K04945//potassium intermediate/small conductance calcium-activated channel subfamily N member 4	gi|254553464|ref|NP_032459.3|//intermediate conductance calcium-activated potassium channel protein 4 [Mus musculus]
260299	2155	227.841	101.973	-1.15984	3.00813e-06	Down	1.11953e-07	Cadm4	NA	NA	NA	K06783//cell adhesion molecule 4	NA
100017	2671	534.457	711.183	0.412146	0.00867118	*	0.000845924	Ldlrap1	NA	NA	NA	K12474//low density lipoprotein receptor adapter protein 1	NA
98752	1670	302.241	475.148	0.652676	0.000401157	*	2.54972e-05	Fcrla	GO:0044424//intracellular part	NA	GO:0048869//cellular developmental process	K06498//high affinity immunoglobulin gamma Fc receptor I;K17273//Fc receptor-like protein 6	gi|237649052|ref|NP_001153687.1|//Fc receptor-like A isoform 1 precursor [Mus musculus];gi|21553085|ref|NP_660123.1|//Fc receptor-like A isoform 2 precursor [Mus musculus]
14133	1317	872.059	436.163	-0.999559	2.14053e-10	*	3.57076e-12	Fcna	GO:0005578//proteinaceous extracellular matrix	GO:0043169//cation binding	GO:0006952//defense response	K10104//ficolin	gi|6679763|ref|NP_032021.1|//ficolin-1 precursor [Mus musculus]
11517	6225	382.568	236.255	-0.695369	0.00043524	*	2.79622e-05	Adcyap1r1	GO:0031224//intrinsic component of membrane;GO:0005783//endoplasmic reticulum;GO:0042995//cell projection;GO:0044459//plasma membrane part;GO:0043296//apical junction complex	GO:0031267//small GTPase binding;GO:0042277//peptide binding;GO:0004930//G-protein coupled receptor activity	GO:0019935//cyclic-nucleotide-mediated signaling;GO:0006950//response to stress;GO:0048232//male gamete generation;GO:0008219//cell death;GO:0007166//cell surface receptor signaling pathway;GO:0043627//response to estrogen;GO:0048869//cellular developmental process;GO:0006171//cAMP biosynthetic process;GO:0010863//positive regulation of phospholipase C activity;GO:0010522//regulation of calcium i…	K04587//pituitary adenylate cyclase-activating polypeptide type I receptor	gi|70780370|ref|NP_001020543.1|//pituitary adenylate cyclase-activating polypeptide type I receptor isoform 2 precursor [Mus musculus];gi|70780368|ref|NP_031433.3|//pituitary adenylate cyclase-activating polypeptide type I receptor isoform 1 precursor [Mus musculus]
14735	2325	539.367	376.495	-0.518637	0.0030492	*	0.000255938	Gpc4	GO:0031012//extracellular matrix;GO:0044421//extracellular region part;GO:0009986//cell surface;GO:0016021//integral component of membrane;GO:0005764//lysosome;GO:0044431//Golgi apparatus part	GO:0043168//anion binding	GO:0032502//developmental process;GO:0006790//sulfur compound metabolic process;GO:0044699//single-organism process;GO:0006023//aminoglycan biosynthetic process;GO:0044238//primary metabolic process;GO:0006026//aminoglycan catabolic process	K08110//glypican 4	gi|238624186|ref|NP_032176.2|//glypican-4 precursor [Mus musculus]
66469	785	1024.52	698.049	-0.553545	1.40641e-05	*	6.11773e-07	Fam213b	GO:0044444//cytoplasmic part	GO:0016616//oxidoreductase activity, acting on the CH-OH group of donors, NAD or NADP as acceptor	GO:0006693//prostaglandin metabolic process	K15717//prostamide/prostaglandin F2alpha synthase [EC:1.11.1.20]	gi|27754130|ref|NP_079858.2|//prostamide/prostaglandin F synthase [Mus musculus]
22190	2424	15577.3	13520	-0.204348	0.0253454	*	0.00294222	Ubc	GO:0043231//intracellular membrane-bounded organelle	NA	GO:0019725//cellular homeostasis;GO:0019941//modification-dependent protein catabolic process	K08770//ubiquitin C	gi|157671923|ref|NP_062613.3|//polyubiquitin-C [Mus musculus]
16889	2990	2050.7	3622.43	0.820842	1.73418e-16	*	1.26336e-18	Lipa	GO:0000323//lytic vacuole	GO:0052689//carboxylic ester hydrolase activity	GO:0032989//cellular component morphogenesis;GO:0032787//monocarboxylic acid metabolic process;GO:0006952//defense response;GO:0006066//alcohol metabolic process;GO:0030323//respiratory tube development;GO:0001894//tissue homeostasis;GO:0006629//lipid metabolic process	K01052//lysosomal acid lipase/cholesteryl ester hydrolase [EC:3.1.1.13]	gi|161760651|ref|NP_067435.3|//lysosomal acid lipase/cholesteryl ester hydrolase precursor [Mus musculus]
72137	2088	467.414	335.204	-0.479664	0.0126302	*	0.00130749	Wdsub1	NA	GO:0019787//ubiquitin-like protein transferase activity	GO:0032446//protein modification by small protein conjugation	K12602//WD repeat-containing protein 61	gi|30048137|gb|AAH50792.1|//Wdsub1 protein, partial [Mus musculus];gi|58037281|ref|NP_082394.1|//WD repeat, SAM and U-box domain-containing protein 1 isoform 1 [Mus musculus]
12364	2605	359.429	194.212	-0.888075	6.38885e-06	*	2.56323e-07	Casp12	GO:0043231//intracellular membrane-bounded organelle;GO:0044444//cytoplasmic part	GO:0004175//endopeptidase activity;GO:0005488//binding	GO:0012502//induction of programmed cell death;GO:0014070//response to organic cyclic compound;GO:0034976//response to endoplasmic reticulum stress;GO:0010039//response to iron ion;GO:0044767//single-organism developmental process;GO:0009719//response to endogenous stimulus;GO:0097305//response to alcohol;GO:0016485//protein processing;GO:0006984//ER-nucleus signaling pathway	K04741//caspase 12 [EC:3.4.22.-]	gi|157951684|ref|NP_033938.3|//caspase-12 [Mus musculus]
117590	2327	29.5442	7.54219	-1.96982	0.00072711	Down	4.92468e-05	Asb10	NA	NA	GO:0007165//signal transduction;GO:0032446//protein modification by small protein conjugation	K10332//ankyrin repeat and SOCS box protein 10	gi|17978258|ref|NP_536692.1|//ankyrin repeat and SOCS box protein 10 isoform 1 [Mus musculus];gi|882939067|ref|NP_001297405.1|//ankyrin repeat and SOCS box protein 10 isoform 2 [Mus musculus]
269275	8849	2045.64	1639.14	-0.319613	0.00759073	*	0.000722998	Acvr1c	GO:0044424//intracellular part;GO:0005887//integral component of plasma membrane	GO:0043169//cation binding;GO:0005515//protein binding;GO:0017002//activin-activated receptor activity;GO:0070696//transmembrane receptor protein serine/threonine kinase binding;GO:0032403//protein complex binding;GO:0032550//purine ribonucleoside binding	GO:0021543//pallium development;GO:0040014//regulation of multicellular organism growth;GO:0009746//response to hexose;GO:0048869//cellular developmental process;GO:0050796//regulation of insulin secretion;GO:0007179//transforming growth factor beta receptor signaling pathway;GO:0010876//lipid localization;GO:0006796//phosphate-containing compound metabolic process;GO:0008285//negative regulation…	K13568//activin receptor type-1C [EC:2.7.11.30]	gi|568913788|ref|XP_006498149.1|//PREDICTED: activin receptor type-1C isoform X2 [Mus musculus] ;gi|161333831|ref|NP_001104500.1|//activin receptor type-1C isoform 1 precursor [Mus musculus]
56279	1636	614.002	446.238	-0.460431	0.0159303	*	0.00171219	Fam69b	GO:0043231//intracellular membrane-bounded organelle;GO:0031224//intrinsic component of membrane	NA	NA	K02989//small subunit ribosomal protein S5e;K20242//ecotropic viral integration site 5 protein;K18660//malonyl-CoA/methylmalonyl-CoA synthetase [EC:6.2.1.-]	gi|157951594|ref|NP_062807.2|//protein FAM69B precursor [Mus musculus]
117606	4428	219.8	147.395	-0.576511	0.0393133	*	0.00500158	Boc	GO:0030426//growth cone;GO:0044297//cell body	NA	GO:0016043//cellular component organization;GO:0045445//myoblast differentiation;GO:0007166//cell surface receptor signaling pathway;GO:0006935//chemotaxis	K20020//brother of CDO	gi|27777681|ref|NP_766094.1|//brother of CDO precursor [Mus musculus]
242425	3998	14.9638	49.5611	1.72773	0.00099834	Up	7.01468e-05	Gabbr2	GO:0042995//cell projection;GO:0044424//intracellular part;GO:0016021//integral component of membrane;GO:0097060//synaptic membrane	GO:0004930//G-protein coupled receptor activity	GO:0007186//G-protein coupled receptor signaling pathway;GO:0007267//cell-cell signaling;GO:0030818//negative regulation of cAMP biosynthetic process	K04615//gamma-aminobutyric acid type B receptor	gi|589921623|ref|XP_006973743.1|//PREDICTED: gamma-aminobutyric acid type B receptor subunit 2 [Peromyscus maniculatus bairdii]
21753	2442	298.543	467.81	0.647984	0.00029545	*	1.80767e-05	Tes	GO:0032991//macromolecular complex;GO:0016020//membrane;GO:0044424//intracellular part;GO:0005924//cell-substrate adherens junction	GO:0046914//transition metal ion binding	GO:0008283//cell proliferation	K04511//prickle	gi|46395466|ref|NP_997059.1|//testin [Mus musculus]
664883	7000	565.117	276.763	-1.0299	2.41286e-10	Down	4.05052e-12	Nova1	GO:0043231//intracellular membrane-bounded organelle	GO:0003723//RNA binding	GO:0000377//RNA splicing, via transesterification reactions with bulged adenosine as nucleophile;GO:0007267//cell-cell signaling;GO:0044708//single-organism behavior;GO:0048731//system development	K14944//RNA-binding protein Nova	gi|488534205|ref|XP_004458817.1|//PREDICTED: RNA-binding protein Nova-1 [Dasypus novemcinctus]
12522	2139	388.674	533.829	0.457817	0.0270683	*	0.0031851	Cd83	NA	NA	NA	K06510//CD83 antigen	NA
329628	16109	251.368	164.168	-0.614632	0.015182	*	0.00161465	Fat4	NA	NA	NA	K16669//protocadherin Fat 4	NA
68927	1675	574.601	749.244	0.382875	0.0143702	*	0.00151074	Ptcd2	GO:0043231//intracellular membrane-bounded organelle	NA	GO:0006397//mRNA processing;GO:0055002//striated muscle cell development;GO:0006996//organelle organization;GO:0003208//cardiac ventricle morphogenesis	K17711//pentatricopeptide repeat domain-containing protein 2	gi|58037131|ref|NP_081149.1|//pentatricopeptide repeat-containing protein 2, mitochondrial [Mus musculus]
13618	3730	1120.93	742.172	-0.594871	4.66566e-06	*	1.81769e-07	Ednrb	GO:0031224//intrinsic component of membrane;GO:0005635//nuclear envelope;GO:0016021//integral component of membrane	GO:0008528//G-protein coupled peptide receptor activity;GO:0042277//peptide binding;GO:0031701//angiotensin receptor binding	GO:0019935//cyclic-nucleotide-mediated signaling;GO:0043084//penile erection;GO:0042127//regulation of cell proliferation;GO:0032496//response to lipopolysaccharide;GO:0050880//regulation of blood vessel size;GO:0007494//midgut development;GO:0035813//regulation of renal sodium excretion;GO:0051480//regulation of cytosolic calcium ion concentration;GO:0001932//regulation of protein phosphorylatio…	K04198//endothelin receptor type B	gi|148668175|gb|EDL00505.1|//endothelin receptor type B, isoform CRA_b, partial [Mus musculus]
89867	4439	275.363	172.119	-0.677931	0.00375651	*	0.000325023	Sec16b	GO:0043231//intracellular membrane-bounded organelle;GO:0031090//organelle membrane	NA	GO:0007031//peroxisome organization;GO:0006901//vesicle coating;GO:0010467//gene expression;GO:0032527//protein exit from endoplasmic reticulum;GO:0033365//protein localization to organelle	K20353//COPII coat assembly protein SEC16	gi|50511189|dbj|BAD32580.1|//mKIAA1928 protein [Mus musculus]
66395	13923	13370.8	8535.03	-0.647618	5.17866e-19	*	2.87051e-21	Ahnak	GO:0043231//intracellular membrane-bounded organelle	GO:0005488//binding	GO:0048731//system development	K19326//nesprin-1	gi|795168017|ref|XP_011798092.1|//PREDICTED: uncharacterized protein LOC105512277 [Colobus angolensis palliatus];gi|148701464|gb|EDL33411.1|//mCG17833, isoform CRA_a [Mus musculus];gi|61743961|ref|NP_033773.1|//neuroblast differentiation-associated protein AHNAK isoform 1 [Mus musculus]
244329	4636	335.86	242.86	-0.467731	0.0443802	*	0.00576895	Mcph1	GO:0043232//intracellular non-membrane-bounded organelle	NA	GO:0021543//pallium development;GO:0042325//regulation of phosphorylation;GO:0030261//chromosome condensation;GO:0010467//gene expression;GO:0007098//centrosome cycle;GO:0019827//stem cell population maintenance;GO:0044380//protein localization to cytoskeleton	K19403//microcephalin	gi|37059803|ref|NP_775281.2|//microcephalin [Mus musculus]
20354	4508	580.587	802.118	0.466302	0.00241638	*	0.000194657	Sema4d	GO:0044421//extracellular region part;GO:0016021//integral component of membrane	GO:0038023//signaling receptor activity;GO:0005102//receptor binding	GO:0001649//osteoblast differentiation;GO:0016477//cell migration;GO:0010692//regulation of alkaline phosphatase activity;GO:0007159//leukocyte cell-cell adhesion;GO:0030307//positive regulation of cell growth;GO:0006366//transcription from RNA polymerase II promoter;GO:0007409//axonogenesis;GO:0006915//apoptotic process;GO:0002376//immune system process;GO:0001933//negative regulation of protein…	K06521//semaphorin 4	gi|49274623|ref|NP_038688.2|//semaphorin-4D precursor [Mus musculus]
218454	4348	958.908	738.992	-0.375834	0.00810304	*	0.000784083	Lhfpl2	GO:0031224//intrinsic component of membrane	NA	NA	NA	gi|27369844|ref|NP_766177.1|//lipoma HMGIC fusion partner-like 2 protein [Mus musculus]
68375	739	2183.48	2954.79	0.436423	3.27599e-05	*	1.56683e-06	Ndufa8	GO:0005746//mitochondrial respiratory chain	NA	GO:0006091//generation of precursor metabolites and energy;GO:0051234//establishment of localization	K03952//NADH dehydrogenase (ubiquinone) 1 alpha subcomplex subunit 8	gi|148676718|gb|EDL08665.1|//NADH dehydrogenase (ubiquinone) 1 alpha subcomplex, 8 [Mus musculus]
320007	4266	179.623	276.504	0.622334	0.017639	*	0.00193309	Sidt1	GO:0031224//intrinsic component of membrane	GO:0051032//nucleic acid transmembrane transporter activity	GO:0035194//posttranscriptional gene silencing by RNA;GO:0044765//single-organism transport	NA	gi|51036633|ref|NP_932151.2|//SID1 transmembrane family member 1 isoform 2 precursor [Mus musculus];gi|226874931|ref|NP_001152891.1|//SID1 transmembrane family member 1 isoform 1 precursor [Mus musculus]
382062	1295	300.532	427.435	0.508185	0.0129143	*	0.00133963	AB124611	GO:0031224//intrinsic component of membrane;GO:0016020//membrane	NA	NA	NA	gi|148693253|gb|EDL25200.1|//cDNA sequence AB124611, partial [Mus musculus]
13138	5458	5937.81	5039.67	-0.2366	0.016227	*	0.00175008	Dag1	NA	NA	NA	K06265//dystroglycan 1	NA
20203	1676	339.491	649.144	0.935165	0.017143	*	0.00185973	S100b	GO:0031252//cell leading edge;GO:0043231//intracellular membrane-bounded organelle;GO:0044421//extracellular region part;GO:0044297//cell body;GO:0044444//cytoplasmic part	GO:0042802//identical protein binding;GO:0008092//cytoskeletal protein binding;GO:0046914//transition metal ion binding;GO:0005102//receptor binding	GO:0008283//cell proliferation;GO:0048168//regulation of neuronal synaptic plasticity;GO:0007611//learning or memory;GO:0012502//induction of programmed cell death;GO:0048667//cell morphogenesis involved in neuron differentiation;GO:0007417//central nervous system development;GO:0015980//energy derivation by oxidation of organic compounds;GO:0006915//apoptotic process;GO:0001666//response to hypo…	K17274//calpactin-1 light chain	gi|725595815|ref|XP_003939460.2|//PREDICTED: protein S100-B isoform X1 [Saimiri boliviensis boliviensis]
329828	4192	1001.02	645.275	-0.633486	5.59829e-07	*	1.78207e-08	AI464131	GO:0031224//intrinsic component of membrane;GO:0005635//nuclear envelope	GO:0005488//binding;GO:0016798//hydrolase activity, acting on glycosyl bonds	GO:0044238//primary metabolic process;GO:0007519//skeletal muscle tissue development	K01187//alpha-glucosidase [EC:3.2.1.20];K05546//alpha 1,3-glucosidase [EC:3.2.1.84];K18412//trinucleotide repeat-containing gene 6 protein;K12316//lysosomal alpha-glucosidase [EC:3.2.1.20]	gi|50510819|dbj|BAD32395.1|//mKIAA1161 protein [Mus musculus]
19285	3218	11029.3	8982.65	-0.296123	0.000338965	*	2.10433e-05	Ptrf	NA	NA	NA	K19387//polymerase I and transcript release factor	NA
268709	3144	134.126	75.312	-0.83264	0.0180792	*	0.00199183	Fam107a	GO:0043231//intracellular membrane-bounded organelle	NA	GO:0016049//cell growth	NA	gi|148688642|gb|EDL20589.1|//cDNA sequence BC055107, isoform CRA_a, partial [Mus musculus]
100042173	824	836.756	1106.72	0.403414	0.00553415	*	0.000506584	Rps15a-ps6	NA	NA	NA	K02957//small subunit ribosomal protein S15Ae	gi|675706491|ref|XP_009007486.1|//PREDICTED: 40S ribosomal protein S15a [Callithrix jacchus]
20230	6261	620.564	813.948	0.391358	0.0119443	*	0.00122403	Satb1	GO:0034399//nuclear periphery;GO:0016604//nuclear body;GO:0000790//nuclear chromatin	GO:0003677//DNA binding;GO:0001071//nucleic acid binding transcription factor activity	GO:0036037//CD8-positive, alpha-beta T cell activation;GO:0009605//response to external stimulus;GO:0042098//T cell proliferation;GO:0009888//tissue development;GO:0006479//protein methylation;GO:0035710//CD4-positive, alpha-beta T cell activation;GO:0016568//null;GO:0006366//transcription from RNA polymerase II promoter	K19774//homeobox domain-containing protein	gi|254826759|ref|NP_001157102.1|//DNA-binding protein SATB1 [Mus musculus]
57342	4450	2589.51	2085.16	-0.312523	0.00227639	*	0.000181337	Parva	GO:0016020//membrane;GO:0031252//cell leading edge;GO:0043231//intracellular membrane-bounded organelle;GO:0032991//macromolecular complex;GO:0043232//intracellular non-membrane-bounded organelle;GO:0005924//cell-substrate adherens junction	GO:0008092//cytoskeletal protein binding	GO:0030048//actin filament-based movement;GO:0016337//single organismal cell-cell adhesion;GO:0001525//angiogenesis;GO:0042221//response to chemical;GO:0014909//smooth muscle cell migration;GO:0003151//outflow tract morphogenesis;GO:0048858//cell projection morphogenesis;GO:0007010//cytoskeleton organization;GO:0022604//regulation of cell morphogenesis;GO:0000904//cell morphogenesis involved in d…	K06275//parvin	gi|31982526|ref|NP_065631.3|//alpha-parvin [Mus musculus]
20397	4082	2399.61	3080.75	0.360482	0.000170167	*	9.71075e-06	Sgpl1	NA	NA	NA	K01634//sphinganine-1-phosphate aldolase [EC:4.1.2.27]	NA
50931	2671	322.33	448.583	0.476835	0.0254211	*	0.0029537	Il27ra	GO:0031224//intrinsic component of membrane	GO:0004896//cytokine receptor activity;GO:0005488//binding	GO:0002828//regulation of type 2 immune response;GO:0045191//regulation of isotype switching;GO:0042742//defense response to bacterium;GO:0001819//positive regulation of cytokine production	K19598//interleukin 27 receptor alpha	gi|170932522|ref|NP_057880.2|//interleukin-27 receptor subunit alpha precursor [Mus musculus]
243725	9547	436.378	290.923	-0.58494	0.00176641	*	0.000134465	Ppp1r9a	GO:0030425//dendrite;GO:0015629//actin cytoskeleton	GO:0008092//cytoskeletal protein binding	GO:0030036//actin cytoskeleton organization;GO:0019932//second-messenger-mediated signaling;GO:0030030//cell projection organization;GO:0048731//system development;GO:0048869//cellular developmental process	K17551//neurabin	gi|31711997|ref|NP_853626.1|//neurabin-1 [Mus musculus]
12299	1225	50.4713	6.9698	-2.85627	2.2466e-08	Down	5.34877e-10	Cacng1	GO:0016021//integral component of membrane	GO:0005262//calcium channel activity	GO:0034220//ion transmembrane transport;GO:0006816//calcium ion transport	K04866//voltage-dependent calcium channel gamma-1	gi|74209029|dbj|BAE21242.1|//unnamed protein product [Mus musculus]
67451	2891	283.172	193.694	-0.547897	0.0235494	*	0.00270017	Pkp2	GO:0043234//protein complex;GO:0044291//cell-cell contact zone;GO:0070161//anchoring junction	GO:0032403//protein complex binding;GO:0019901//protein kinase binding	GO:0016477//cell migration;GO:0002934//desmosome organization;GO:0007267//cell-cell signaling;GO:0086002//cardiac muscle cell action potential involved in contraction;GO:0003208//cardiac ventricle morphogenesis;GO:0002027//regulation of heart rate;GO:0007155//cell adhesion;GO:0070830//bicellular tight junction assembly;GO:0008283//cell proliferation;GO:0034331//cell junction maintenance;GO:004559…	K12642//plakophilin 2	gi|21312960|ref|NP_080439.1|//plakophilin-2 [Mus musculus]
19017	6442	239.023	512.31	1.09987	1.09791e-10	Up	1.77354e-12	Ppargc1a	GO:0043231//intracellular membrane-bounded organelle;GO:0044444//cytoplasmic part	GO:0003713//transcription coactivator activity;GO:0003682//chromatin binding;GO:0005102//receptor binding;GO:0003676//nucleic acid binding	GO:0043200//response to amino acid;GO:0019395//fatty acid oxidation;GO:0071869//response to catecholamine;GO:0014909//smooth muscle cell migration;GO:0006754//ATP biosynthetic process;GO:0008202//steroid metabolic process;GO:0010469//regulation of receptor activity;GO:0009991//response to extracellular stimulus;GO:0014823//response to activity;GO:0043066//negative regulation of apoptotic process;…	K07202//alpha peroxisome proliferator-activated receptor gamma coactivator 1-alpha	gi|45219869|gb|AAH66868.1|//Peroxisome proliferative activated receptor, gamma, coactivator 1 alpha [Mus musculus]
72181	3526	472.696	619.995	0.391343	0.0373698	*	0.00467936	Nsun4	NA	NA	NA	K14835//ribosomal RNA methyltransferase Nop2 [EC:2.1.1.-]	NA
76747	589	54.3385	96.0588	0.821943	0.0417606	*	0.00537467	Dapl1	NA	NA	GO:0012501//programmed cell death;GO:0048869//cellular developmental process	NA	gi|62988342|ref|NP_083999.1|//death-associated protein-like 1 [Mus musculus]
12785	2166	6733.13	5735.68	-0.231313	0.0103494	*	0.00104188	Cnbp	GO:0043231//intracellular membrane-bounded organelle;GO:0044444//cytoplasmic part	GO:0046872//metal ion binding;GO:0043566//structure-specific DNA binding;GO:0003723//RNA binding;GO:0046914//transition metal ion binding;GO:0001071//nucleic acid binding transcription factor activity	GO:0008203//cholesterol metabolic process;GO:0008283//cell proliferation;GO:0006366//transcription from RNA polymerase II promoter	K09250//cellular nucleic acid-binding protein	gi|148666815|gb|EDK99231.1|//cellular nucleic acid binding protein, isoform CRA_d, partial [Mus musculus]
20362	4531	976.941	757.047	-0.367889	0.00933024	*	0.000921547	2018-09-08	GO:0032156//septin cytoskeleton	GO:0032550//purine ribonucleoside binding	GO:0044763//single-organism cellular process	K16939//septin 6/8/11	gi|148701638|gb|EDL33585.1|//septin 8, isoform CRA_c, partial [Mus musculus]
21366	6169	2327.12	2946.63	0.340518	0.00157749	*	0.000117502	Slc6a6	GO:0016021//integral component of membrane	GO:0005326//neurotransmitter transporter activity;GO:1901682//sulfur compound transmembrane transporter activity;GO:0005343//organic acid:sodium symporter activity;GO:1901681//sulfur compound binding	GO:0044763//single-organism cellular process;GO:0015804//neutral amino acid transport	K05039//solute carrier family 6 (neurotransmitter transporter, GABA) member 6/8/11/12/13	gi|31982828|ref|NP_033346.2|//sodium- and chloride-dependent taurine transporter [Mus musculus]
20216	2609	1005.71	1454.35	0.532154	2.87404e-05	*	1.3528e-06	Acsm3	GO:0044429//mitochondrial part	GO:0043169//cation binding;GO:0016878//acid-thiol ligase activity;GO:0032550//purine ribonucleoside binding	GO:0006631//fatty acid metabolic process	K01896//medium-chain acyl-CoA synthetase [EC:6.2.1.2]	gi|148685235|gb|EDL17182.1|//acyl-CoA synthetase medium-chain family member 3, isoform CRA_b, partial [Mus musculus]
55950	961	957.463	1289.78	0.429842	0.00167081	*	0.000125776	Bri3	GO:0031224//intrinsic component of membrane;GO:0016020//membrane	NA	NA	K08040//class B basic helix-loop-helix protein 8	gi|255683449|ref|NP_061242.3|//brain protein I3 isoform 1 [Mus musculus];gi|255683451|ref|NP_001157181.1|//brain protein I3 isoform 2 [Mus musculus]
81489	3011	863.968	1370.82	0.665989	1.83813e-08	*	4.29865e-10	Dnajb1	NA	NA	NA	K09507//DnaJ homolog subfamily B member 1	NA
66447	635	2127.63	1363.04	-0.642421	3.29427e-10	*	5.6345e-12	Mgst3	NA	NA	NA	K00799//glutathione S-transferase [EC:2.5.1.18]	gi|13385010|ref|NP_079845.1|//microsomal glutathione S-transferase 3 [Mus musculus]
20224	2602	3572.07	3004.22	-0.249772	0.0222064	*	0.0025219	Sar1a	GO:0005783//endoplasmic reticulum	GO:0017111//nucleoside-triphosphatase activity;GO:0032550//purine ribonucleoside binding	GO:0016482//cytosolic transport;GO:0009154//purine ribonucleotide catabolic process;GO:0015031//protein transport	K07953//GTP-binding protein SAR1 [EC:3.6.5.-]	gi|21703344|ref|NP_033146.1|//GTP-binding protein SAR1a [Mus musculus]
53901	3325	244.157	130.724	-0.901286	0.000401462	*	2.55377e-05	Rcan2	NA	GO:0019903//protein phosphatase binding;GO:0036094//small molecule binding	GO:0007399//nervous system development;GO:0019932//second-messenger-mediated signaling	K17903//calcipressin-2	gi|13447392|ref|NP_085101.1|//calcipressin-2 isoform 2 [Mus musculus];gi|46560587|ref|NP_997532.1|//calcipressin-2 isoform 1 [Mus musculus]
12525	3128	612.363	884.378	0.530277	0.00248429	*	0.000200718	Cd8a	GO:0031224//intrinsic component of membrane;GO:0009986//cell surface	GO:0042802//identical protein binding;GO:0019900//kinase binding	GO:0006952//defense response;GO:0019722//calcium-mediated signaling;GO:0002449//lymphocyte mediated immunity;GO:0030217//T cell differentiation	K06458//T-cell surface glycoprotein CD8 alpha chain	gi|124487437|ref|NP_001074579.1|//T-cell surface glycoprotein CD8 alpha chain isoform 1 precursor [Mus musculus]
27261	1546	406.277	587.398	0.531876	0.0015416	*	0.000114503	Dok3	GO:0016020//membrane;GO:0044424//intracellular part	GO:0008289//lipid binding	GO:0007264//small GTPase mediated signal transduction	K14752//docking protein 1	gi|7305003|ref|NP_038767.1|//docking protein 3 [Mus musculus]
380712	1399	901.082	672.351	-0.422444	0.00274355	*	0.000225793	Tlcd2	GO:0031224//intrinsic component of membrane	NA	NA	NA	gi|47059147|ref|NP_081525.1|//TLC domain-containing protein 2 isoform 1 [Mus musculus];gi|755538996|ref|XP_011247401.1|//PREDICTED: TLC domain-containing protein 2 isoform X1 [Mus musculus]
195531	1256	163.269	243.217	0.574992	0.0282992	*	0.00337624	Gm13152	NA	NA	NA	K09228//KRAB domain-containing zinc finger protein	gi|85861192|ref|NP_001034298.1|//uncharacterized protein LOC195531 [Mus musculus]
11722	1746	5834.24	4059.94	-0.523085	7.18631e-11	*	1.12671e-12	Amy1	GO:0044421//extracellular region part	GO:0046872//metal ion binding;GO:0043168//anion binding;GO:0016160//amylase activity	GO:0005975//carbohydrate metabolic process	K01176//alpha-amylase [EC:3.2.1.1]	gi|160358819|ref|NP_031472.2|//alpha-amylase 1 precursor [Mus musculus]
58994	5148	669.169	234.776	-1.51109	6.954e-18	Down	4.22167e-20	Smpd3	GO:0016020//membrane;GO:0012505//endomembrane system;GO:0031985//Golgi cisterna	GO:0004620//phospholipase activity;GO:0043169//cation binding	GO:0032502//developmental process;GO:0006644//phospholipid metabolic process;GO:0007154//cell communication;GO:0050896//response to stimulus;GO:0006643//membrane lipid metabolic process;GO:0002790//peptide secretion	K12352//sphingomyelin phosphodiesterase 3 [EC:3.1.4.12]	gi|10946902|ref|NP_067466.1|//sphingomyelin phosphodiesterase 3 [Mus musculus]
105245	2668	2474.14	2030.63	-0.285004	0.00826535	*	0.000802406	Txndc5	GO:0044432//endoplasmic reticulum part;GO:0005764//lysosome	GO:0015036//disulfide oxidoreductase activity	GO:0048193//Golgi vesicle transport;GO:0018904//ether metabolic process;GO:0019725//cellular homeostasis;GO:0006915//apoptotic process	K13984//thioredoxin domain-containing protein 5	gi|83921612|ref|NP_663342.3|//thioredoxin domain-containing protein 5 isoform 1 precursor [Mus musculus];gi|148708993|gb|EDL40939.1|//thioredoxin domain containing 5 [Mus musculus];gi|575771915|ref|NP_001276528.1|//thioredoxin domain-containing protein 5 isoform 3 [Mus musculus]
380698	23736	304.937	40.6775	-2.90621	5.97203e-10	Down	1.06559e-11	Obscn	NA	NA	NA	K17531//obscurin-RhoGEF [EC:2.7.11.1]	gi|345842337|ref|NP_954603.3|//obscurin isoform 2 [Mus musculus];gi|345842335|ref|NP_001164983.2|//obscurin isoform 1 [Mus musculus]
17164	2884	2673.47	3192.6	0.256017	0.0210297	*	0.00236242	Mapkapk2	NA	NA	NA	K04443//mitogen-activated protein kinase-activated protein kinase 2 [EC:2.7.11.1]	NA
21985	2266	555.125	725.92	0.386999	0.0196459	*	0.00218622	Tpd52	NA	NA	NA	NA	NA
20088	847	7195.94	8475.16	0.236057	0.00968602	*	0.000963631	Rps24	GO:0043231//intracellular membrane-bounded organelle;GO:0031981//nuclear lumen;GO:0015935//small ribosomal subunit	GO:0008135//translation factor activity, RNA binding;GO:0005515//protein binding;GO:0005198//structural molecule activity;GO:0036094//small molecule binding	GO:0048872//homeostasis of number of cells;GO:0019080//viral gene expression;GO:0042254//ribosome biogenesis;GO:0006613//cotranslational protein targeting to membrane;GO:0006412//translation;GO:0030490//maturation of SSU-rRNA;GO:0000956//nuclear-transcribed mRNA catabolic process	K02974//small subunit ribosomal protein S24e	gi|148669490|gb|EDL01437.1|//mCG7861, isoform CRA_b, partial [Mus musculus]
19376	1583	1680.31	1381.73	-0.282247	0.0378899	*	0.00475649	Rab34	GO:0005768//endosome;GO:0031252//cell leading edge;GO:0030666//endocytic vesicle membrane	GO:0017111//nucleoside-triphosphatase activity;GO:0017076//purine nucleotide binding;GO:0032550//purine ribonucleoside binding	GO:0045184//establishment of protein localization;GO:0006906//vesicle fusion;GO:0009154//purine ribonucleotide catabolic process;GO:0035556//intracellular signal transduction	K07921//Ras-related protein Rab-34	gi|74227833|dbj|BAE35734.1|//unnamed protein product [Mus musculus]
12978	3875	3276.35	2739.77	-0.258036	0.0214305	*	0.0024097	Csf1r	GO:0031224//intrinsic component of membrane;GO:0043234//protein complex;GO:0044464//cell part	GO:0042802//identical protein binding;GO:0032550//purine ribonucleoside binding;GO:0004714//transmembrane receptor protein tyrosine kinase activity	GO:0014706//striated muscle tissue development;GO:0016477//cell migration;GO:0042503//tyrosine phosphorylation of Stat3 protein;GO:0040017//positive regulation of locomotion;GO:0002763//positive regulation of myeloid leukocyte differentiation;GO:0008283//cell proliferation;GO:0045860//positive regulation of protein kinase activity;GO:0032844//regulation of homeostatic process;GO:0048017//inositol…	K05090//macrophage colony-stimulating factor 1 receptor [EC:2.7.10.1]	gi|44890287|gb|AAH66863.1|//Colony stimulating factor 1 receptor [Mus musculus]
17907	755	2739.59	53.8086	-5.66998	1.47753e-73	Down	9.35984e-77	Mylpf	GO:0015629//actin cytoskeleton	GO:0046872//metal ion binding;GO:0005198//structural molecule activity	GO:0014706//striated muscle tissue development;GO:0003012//muscle system process;GO:0002376//immune system process	K12758//fast skeletal myosin light chain 2	gi|562838033|ref|XP_006148229.1|//PREDICTED: myosin regulatory light chain 2, skeletal muscle isoform isoform X1 [Tupaia chinensis]
399548	4244	188.566	100.779	-0.903874	0.00209482	*	0.000163601	Scn4b	NA	NA	NA	K04848//voltage-gated sodium channel type IV beta	NA
433766	1886	125.453	4.95976	-4.66074	8.97545e-23	Down	2.89026e-25	Trim63	GO:0043231//intracellular membrane-bounded organelle;GO:0043232//intracellular non-membrane-bounded organelle	GO:0008092//cytoskeletal protein binding;GO:0019787//ubiquitin-like protein transferase activity;GO:0046914//transition metal ion binding	GO:0031960//response to corticosteroid;GO:0014891//striated muscle atrophy;GO:0010467//gene expression;GO:0006511//ubiquitin-dependent protein catabolic process;GO:0034097//response to cytokine;GO:0032446//protein modification by small protein conjugation	K10655//tripartite motif-containing protein 63 [EC:2.3.2.27]	gi|223461997|gb|AAI47667.1|//Tripartite motif-containing 63 [Mus musculus]
19883	9595	782.435	548.012	-0.513763	0.000449464	*	2.90786e-05	Rora	NA	NA	NA	K08532//RAR-related orphan receptor alpha	NA
74251	2558	206.131	376.651	0.869667	4.22817e-05	*	2.08473e-06	Ankrd9	NA	GO:0003824//catalytic activity	NA	NA	gi|148686700|gb|EDL18647.1|//ankyrin repeat domain 9, isoform CRA_a, partial [Mus musculus]
16485	8970	178.726	87.5729	-1.0292	0.000217224	Down	1.27974e-05	Kcna1	NA	NA	NA	K04874//potassium voltage-gated channel Shaker-related subfamily A member 1	gi|119395752|ref|NP_034725.3|//potassium voltage-gated channel subfamily A member 1 [Mus musculus]
217304	2880	114.226	178.785	0.646332	0.0352122	*	0.00437201	Cd300lb	NA	NA	NA	K20395//CO300B/D/F antigen	NA
13830	2816	3578.72	4816.1	0.428422	3.1685e-05	*	1.50706e-06	Stom	GO:0043232//intracellular non-membrane-bounded organelle;GO:0016021//integral component of membrane;GO:0031988//null	NA	GO:0051259//protein oligomerization	K17286//erythrocyte band 7 integral membrane protein	gi|7710018|ref|NP_038543.1|//erythrocyte band 7 integral membrane protein [Mus musculus]
22239	3599	40.4237	16.1278	-1.32565	0.0179396	Down	0.00197267	Ugt8a	GO:0031224//intrinsic component of membrane	GO:0035250//UDP-galactosyltransferase activity;GO:0035251//UDP-glucosyltransferase activity	GO:0007043//cell-cell junction assembly;GO:0010970//transport along microtubule;GO:0006681//galactosylceramide metabolic process;GO:0034613//cellular protein localization;GO:0031175//neuron projection development;GO:0006996//organelle organization;GO:0008366//axon ensheathment	K04628//ceramide galactosyltransferase [EC:2.4.1.47]	gi|31543926|ref|NP_035804.2|//2-hydroxyacylsphingosine 1-beta-galactosyltransferase precursor [Mus musculus]
12873	1458	459.404	343.034	-0.421412	0.0351081	*	0.00435168	Cpa3	NA	NA	NA	K08780//carboxypeptidase A3 [EC:3.4.17.1]	NA
67426	3994	3102.57	6688.67	1.10826	2.39641e-05	Up	1.09934e-06	Adck3	NA	NA	NA	K08869//aarF domain-containing kinase	NA
67811	1951	2679.82	3298.19	0.29954	0.00422089	*	0.000369882	Poldip2	GO:0005759//mitochondrial matrix	GO:0003676//nucleic acid binding	GO:0007005//mitochondrion organization	K17809//polymerase delta-interacting protein 2	gi|14780884|ref|NP_080665.1|//polymerase delta-interacting protein 2 [Mus musculus]
234564	1925	4668.04	2912.34	-0.680636	3.13872e-15	*	2.71736e-17	Ces1f	GO:0044432//endoplasmic reticulum part	GO:0052689//carboxylic ester hydrolase activity	GO:0009062//fatty acid catabolic process	K01044//carboxylesterase 1 [EC:3.1.1.1]	gi|148679151|gb|EDL11098.1|//expressed sequence AU018778, partial [Mus musculus]
67213	3352	3032.56	2467.7	-0.297367	0.00423982	*	0.000372213	Cmtm6	GO:0031224//intrinsic component of membrane;GO:0044421//extracellular region part	GO:0005102//receptor binding	GO:0042221//response to chemical	NA	gi|148677351|gb|EDL09298.1|//CKLF-like MARVEL transmembrane domain containing 6, partial [Mus musculus]
19088	3358	9844.88	12056.7	0.292386	0.000648068	*	4.33801e-05	Prkar2b	GO:0005815//microtubule organizing center;GO:0043234//protein complex;GO:0044425//membrane part;GO:0044444//cytoplasmic part;GO:0019866//organelle inner membrane	GO:0051018//protein kinase A binding;GO:0030551//cyclic nucleotide binding;GO:0019887//protein kinase regulator activity;GO:0044389//ubiquitin-like protein ligase binding;GO:0016772//transferase activity, transferring phosphorus-containing groups	GO:0001932//regulation of protein phosphorylation;GO:0032787//monocarboxylic acid metabolic process;GO:0042493//response to drug;GO:0009653//anatomical structure morphogenesis;GO:0010243//response to organonitrogen compound;GO:0007154//cell communication;GO:0007611//learning or memory	K04739//cAMP-dependent protein kinase regulator	gi|148704952|gb|EDL36899.1|//protein kinase, cAMP dependent regulatory, type II beta, isoform CRA_b, partial [Mus musculus]
63986	983	249.343	387.871	0.637447	0.00148848	*	0.000110086	Gmfg	GO:0044464//cell part	GO:0019887//protein kinase regulator activity;GO:0008092//cytoskeletal protein binding;GO:0030234//enzyme regulator activity;GO:0005102//receptor binding	GO:0016310//phosphorylation;GO:0001933//negative regulation of protein phosphorylation;GO:0044093//positive regulation of molecular function	K20368//protein cornichon;K08870//twinfilin	gi|564326996|ref|XP_006228668.1|//PREDICTED: glia maturation factor gamma isoform X1 [Rattus norvegicus];gi|52696123|pdb|1VKK|A//Chain A, Crystal Structure Of Glia Maturation Factor-Gamma (Gmfg) From Mus Musculus At 1.50 A Resolution
228003	2538	195.485	21.8285	-3.16277	1.6581e-22	Down	5.51447e-25	Klhl41	NA	NA	NA	K10473//kelch repeat and BTB domain-containing protein 5/10	NA
64656	1351	957.594	1275.99	0.414128	0.00157824	*	0.000117724	Mrps23	GO:0005856//cytoskeleton;GO:0000314//organellar small ribosomal subunit;GO:0005635//nuclear envelope	NA	GO:0010467//gene expression	K17402//small subunit ribosomal protein S23	gi|602152739|ref|NP_001278202.1|//28S ribosomal protein S23, mitochondrial isoform c [Mus musculus];gi|27228982|ref|NP_077136.2|//28S ribosomal protein S23, mitochondrial isoform a [Mus musculus];gi|12805371|gb|AAH02155.1|//Mrps23 protein, partial [Mus musculus]
12166	5481	1300.29	899.25	-0.532038	1.05304e-05	*	4.44162e-07	Bmpr1a	GO:0031224//intrinsic component of membrane;GO:0044297//cell body;GO:0044459//plasma membrane part;GO:0043005//neuron projection	GO:0043169//cation binding;GO:0042802//identical protein binding;GO:0004675//transmembrane receptor protein serine/threonine kinase activity;GO:0003700//transcription factor activity, sequence-specific DNA binding;GO:0032550//purine ribonucleoside binding	GO:0009952//anterior/posterior pattern specification;GO:0060897//neural plate regionalization;GO:0001649//osteoblast differentiation;GO:0003006//developmental process involved in reproduction;GO:0014031//mesenchymal cell development;GO:0048338//mesoderm structural organization;GO:0007184//SMAD protein import into nucleus;GO:0030323//respiratory tube development;GO:0043009//chordate embryonic deve…	K04673//bone morphogenetic protein receptor type-1A [EC:2.7.11.30]	gi|46519168|ref|NP_033888.2|//bone morphogenetic protein receptor type-1A precursor [Mus musculus]
15170	2219	1406.93	2122.07	0.592925	2.97298e-07	*	8.94579e-09	Ptpn6	GO:0042101//T cell receptor complex;GO:0043231//intracellular membrane-bounded organelle	GO:0045309//protein phosphorylated amino acid binding;GO:0019904//protein domain specific binding;GO:0019900//kinase binding;GO:0004725//protein tyrosine phosphatase activity;GO:0005102//receptor binding	GO:0001909//leukocyte mediated cytotoxicity;GO:0050852//T cell receptor signaling pathway;GO:0006950//response to stress;GO:0043405//regulation of MAP kinase activity;GO:1901990//regulation of mitotic cell cycle phase transition;GO:0042098//T cell proliferation;GO:0001933//negative regulation of protein phosphorylation;GO:0009967//positive regulation of signal transduction;GO:0006470//protein dep…	K05697//tyrosine-protein phosphatase non-receptor type 6 [EC:3.1.3.48]	gi|118130771|ref|NP_038573.2|//tyrosine-protein phosphatase non-receptor type 6 isoform a [Mus musculus];gi|118130785|ref|NP_001071173.1|//tyrosine-protein phosphatase non-receptor type 6 isoform b [Mus musculus]
217353	2861	429.763	627.208	0.545404	0.000737176	*	4.99675e-05	Tmc6	GO:0043231//intracellular membrane-bounded organelle;GO:0031224//intrinsic component of membrane	NA	NA	K18730//PERQ amino acid-rich with GYF domain-containing protein;K10877//DNA repair and recombination protein RAD54B [EC:3.6.4.-]	gi|31044457|ref|NP_851838.1|//transmembrane channel-like protein 6 isoform 2 [Mus musculus] ;gi|264681552|ref|NP_663414.3|//transmembrane channel-like protein 6 isoform 1 [Mus musculus]
53325	5446	284.786	391.26	0.458253	0.0294272	*	0.00353101	Banp	GO:0043231//intracellular membrane-bounded organelle	GO:0003676//nucleic acid binding	GO:0032502//developmental process;GO:0009895//negative regulation of catabolic process;GO:0006325//chromatin organization;GO:0033365//protein localization to organelle;GO:0006351//transcription, DNA-templated	NA	gi|537194524|gb|ERE77808.1|//protein BANP isoform 1 [Cricetulus griseus]
100043757	9807	171.39	257.507	0.587326	0.0407831	*	0.00522336	Zfp831	NA	NA	NA	K09239//human immunodeficiency virus type I enhancer-binding protein	gi|150010581|ref|NP_001092798.1|//zinc finger protein 831 [Mus musculus]
14058	2647	9.95919	48.7062	2.29001	4.89379e-06	Up	1.91691e-07	F10	GO:0043227//membrane-bounded organelle	GO:0008289//lipid binding;GO:0004175//endopeptidase activity;GO:0046872//metal ion binding	GO:0019538//protein metabolic process;GO:0007599//hemostasis	K01314//coagulation factor X [EC:3.4.21.6]	gi|74213086|dbj|BAE41684.1|//unnamed protein product [Mus musculus]
12322	4285	247.194	55.2115	-2.16261	9.45826e-16	Down	7.68923e-18	Camk2a	GO:0030425//dendrite;GO:0031981//nuclear lumen;GO:0030139//endocytic vesicle;GO:0043234//protein complex;GO:0097060//synaptic membrane	GO:0004674//protein serine/threonine kinase activity;GO:0005102//receptor binding;GO:0032550//purine ribonucleoside binding	GO:0006468//protein phosphorylation;GO:0007269//neurotransmitter secretion;GO:0051091//positive regulation of sequence-specific DNA binding transcription factor activity;GO:0019221//cytokine-mediated signaling pathway;GO:0044772//mitotic cell cycle phase transition;GO:0048167//regulation of synaptic plasticity;GO:0070838//divalent metal ion transport;GO:0007215//glutamate receptor signaling pathw…	K04515//calcium/calmodulin-dependent protein kinase (CaM kinase) II [EC:2.7.11.17]	gi|6753250|ref|NP_033922.1|//calcium/calmodulin-dependent protein kinase type II subunit alpha isoform 1 precursor [Mus musculus];gi|39104626|dbj|BAC65692.3|//mKIAA0968 protein [Mus musculus];gi|558472775|ref|NP_001273738.1|//calcium/calmodulin-dependent protein kinase type II subunit alpha isoform 3 precursor [Mus musculus]
70261	1171	331.56	169.993	-0.963798	7.56494e-06	*	3.10297e-07	Chp2	GO:0043231//intracellular membrane-bounded organelle;GO:0044459//plasma membrane part	GO:0046872//metal ion binding;GO:0005515//protein binding	GO:0010921//regulation of phosphatase activity;GO:0006885//regulation of pH;GO:0030001//metal ion transport;GO:0006366//transcription from RNA polymerase II promoter;GO:0051592//response to calcium ion;GO:0006875//cellular metal ion homeostasis;GO:0008283//cell proliferation;GO:0006606//protein import into nucleus;GO:0033173//calcineurin-NFAT signaling cascade	K17611//calcineurin B homologous protein 2	gi|672037923|ref|XP_008757967.1|//PREDICTED: calcineurin B homologous protein 2 isoform X2 [Rattus norvegicus]
26358	2060	5003.14	3847.91	-0.378759	8.46948e-06	*	3.50529e-07	Aldh1a7	GO:0043231//intracellular membrane-bounded organelle;GO:0044444//cytoplasmic part	GO:0005515//protein binding;GO:0004029//aldehyde dehydrogenase (NAD) activity	GO:0022602//ovulation cycle process;GO:0002138//retinoic acid biosynthetic process;GO:0006950//response to stress;GO:0048562//embryonic organ morphogenesis;GO:0051260//protein homooligomerization;GO:0007612//learning;GO:0048565//digestive tract development;GO:0043627//response to estrogen;GO:0006915//apoptotic process;GO:0006067//ethanol metabolic process;GO:0097305//response to alcohol;GO:001633…	K07249//retinal dehydrogenase [EC:1.2.1.36]	gi|7106242|ref|NP_036051.1|//aldehyde dehydrogenase, cytosolic 1 [Mus musculus]
74734	4960	332.599	454.351	0.450023	0.0372735	*	0.00466452	Rhoh	GO:0043231//intracellular membrane-bounded organelle;GO:0044459//plasma membrane part;GO:0044444//cytoplasmic part	GO:0004857//enzyme inhibitor activity;GO:0017016//Ras GTPase binding;GO:0032550//purine ribonucleoside binding	GO:0030098//lymphocyte differentiation;GO:0016310//phosphorylation;GO:0044092//negative regulation of molecular function;GO:0007249//I-kappaB kinase/NF-kappaB signaling;GO:0007264//small GTPase mediated signal transduction;GO:0006351//transcription, DNA-templated;GO:0002274//myeloid leukocyte activation	K07873//Ras homolog gene family, member H	gi|124487389|ref|NP_001074574.1|//rho-related GTP-binding protein RhoH precursor [Mus musculus]
59036	3687	435.011	240.164	-0.857032	7.56494e-06	*	3.09948e-07	Dact1	NA	NA	NA	NA	NA
18538	1260	967.982	1207.74	0.319254	0.0159953	*	0.00172002	Pcna	GO:0005856//cytoskeleton;GO:0034399//nuclear periphery;GO:0043234//protein complex;GO:0005657//replication fork	GO:0032135//DNA insertion or deletion binding;GO:0030234//enzyme regulator activity;GO:0000700//mismatch base pair DNA N-glycosylase activity;GO:0032404//mismatch repair complex binding;GO:0005102//receptor binding	GO:0006260//DNA replication;GO:0010033//response to organic substance;GO:0032070//regulation of deoxyribonuclease activity;GO:0044767//single-organism developmental process;GO:0010038//response to metal ion;GO:0006301//postreplication repair	K04802//proliferating cell nuclear antigen	gi|7242171|ref|NP_035175.1|//proliferating cell nuclear antigen [Mus musculus]
53318	1578	162.457	56.7939	-1.51625	2.1943e-06	Down	7.89557e-08	Pdlim3	GO:0005856//cytoskeleton;GO:0031674//I band	GO:0008092//cytoskeletal protein binding;GO:0046914//transition metal ion binding;GO:0005198//structural molecule activity	GO:0014706//striated muscle tissue development;GO:0030036//actin cytoskeleton organization;GO:0044767//single-organism developmental process	K19867//LIM domain-binding protein 3	gi|7948997|ref|NP_058078.1|//PDZ and LIM domain protein 3 [Mus musculus]
66205	1362	2029.59	1334.12	-0.605302	5.11472e-09	*	1.09082e-10	Cd302	GO:0031224//intrinsic component of membrane;GO:0042995//cell projection;GO:0044444//cytoplasmic part	GO:0005488//binding	GO:0006897//endocytosis	K06722//CD302 antigen;K06559//lymphocyte antigen 75	gi|594591610|ref|NP_001277589.1|//CD302 antigen isoform a precursor [Mus musculus];gi|27228976|ref|NP_079698.2|//CD302 antigen isoform b precursor [Mus musculus]
20454	2241	243.334	405.321	0.736126	0.000151581	*	8.48207e-06	St3gal5	GO:0031228//intrinsic component of Golgi membrane	GO:0008373//sialyltransferase activity	GO:0006464//cellular protein modification process	K03370//lactosylceramide alpha-2,3-sialyltransferase (sialyltransferase 9) [EC:2.4.99.9]	gi|148666543|gb|EDK98959.1|//ST3 beta-galactoside alpha-2,3-sialyltransferase 5, isoform CRA_a, partial [Mus musculus];gi|568941230|ref|XP_006505879.1|//PREDICTED: lactosylceramide alpha-2,3-sialyltransferase isoform X2 [Mus musculus]
59031	1802	1328.51	1091.99	-0.28285	0.0361583	*	0.00450475	Chst12	GO:0031224//intrinsic component of membrane	GO:0034481//chondroitin sulfotransferase activity	GO:0044723//single-organism carbohydrate metabolic process;GO:0006024//glycosaminoglycan biosynthetic process	K04742//chondroitin 4-sulfotransferase 12 [EC:2.8.2.5]	gi|157266279|ref|NP_067503.3|//carbohydrate sulfotransferase 12 [Mus musculus]
12518	1327	2182.81	3637.56	0.736785	4.58964e-14	*	4.40962e-16	Cd79a	GO:0031224//intrinsic component of membrane;GO:0009986//cell surface;GO:0005770//late endosome;GO:0019814//immunoglobulin complex	GO:0038023//signaling receptor activity;GO:0005488//binding	GO:0030098//lymphocyte differentiation;GO:0042113//B cell activation;GO:0050851//antigen receptor-mediated signaling pathway	K06506//CD79A antigen	gi|75677429|ref|NP_031681.2|//B-cell antigen receptor complex-associated protein alpha chain precursor [Mus musculus]
213945	4230	130.641	76.7667	-0.767056	0.0269622	*	0.00316692	Col28a1	GO:0005578//proteinaceous extracellular matrix	GO:0030414//peptidase inhibitor activity	NA	K06238//collagen, type VI, alpha	gi|83745131|ref|NP_001032954.1|//collagen alpha-1(XXVIII) chain precursor [Mus musculus]
67097	573	4665.93	5442.36	0.222069	0.0207876	*	0.00232973	Rps10	GO:0031981//nuclear lumen;GO:0015935//small ribosomal subunit	GO:0005198//structural molecule activity;GO:0005488//binding	GO:0019080//viral gene expression;GO:0006613//cotranslational protein targeting to membrane;GO:0006412//translation;GO:0000956//nuclear-transcribed mRNA catabolic process	K02947//small subunit ribosomal protein S10e	gi|671001540|ref|XP_008691634.1|//PREDICTED: 40S ribosomal protein S10 isoform X1 [Ursus maritimus]
14783	4874	744.814	543.722	-0.454013	0.00414364	*	0.000361363	Grb10	GO:0044444//cytoplasmic part	GO:0008289//lipid binding;GO:0030674//protein binding, bridging;GO:0005102//receptor binding	GO:0005978//glycogen biosynthetic process;GO:0016310//phosphorylation;GO:0010829//negative regulation of glucose transport;GO:0008286//insulin receptor signaling pathway;GO:0009967//positive regulation of signal transduction;GO:0016055//Wnt signaling pathway	K20064//growth factor receptor-bound protein 10	gi|294979209|ref|NP_001171100.1|//growth factor receptor-bound protein 10 isoform 2 [Mus musculus];gi|74202901|dbj|BAE37514.1|//unnamed protein product [Mus musculus]
66302	1875	534.237	762.821	0.513865	0.0023745	*	0.000190531	Rmdn1	GO:0043231//intracellular membrane-bounded organelle;GO:0005815//microtubule organizing center	NA	NA	NA	gi|31560255|ref|NP_079752.3|//regulator of microtubule dynamics protein 1 [Mus musculus]
18707	4733	1185.79	1562.88	0.398356	0.00121974	*	8.80212e-05	Pik3cd	NA	NA	NA	K00922//phosphatidylinositol-4,5-bisphosphate 3-kinase catalytic subunit alpha/beta/delta [EC:2.7.1.153]	gi|255708445|ref|NP_001157524.1|//phosphatidylinositol 4,5-bisphosphate 3-kinase catalytic subunit delta isoform isoform a [Mus musculus];gi|255708437|ref|NP_001025008.2|//phosphatidylinositol 4,5-bisphosphate 3-kinase catalytic subunit delta isoform isoform b [Mus musculus];gi|255708443|ref|NP_001157523.1|//phosphatidylinositol 4,5-bisphosphate 3-kinase catalytic subunit delta isoform isoform e …
56708	1859	170.617	300.477	0.816489	0.000167584	*	9.5191e-06	Clcf1	GO:0044421//extracellular region part;GO:0043234//protein complex;GO:0044464//cell part	GO:0046983//protein dimerization activity;GO:0005126//cytokine receptor binding	GO:0030888//regulation of B cell proliferation;GO:0030098//lymphocyte differentiation;GO:0045687//positive regulation of glial cell differentiation;GO:0042503//tyrosine phosphorylation of Stat3 protein;GO:0043524//negative regulation of neuron apoptotic process;GO:0043408//regulation of MAPK cascade;GO:0045830//positive regulation of isotype switching;GO:0006954//inflammatory response;GO:0046887/…	K05421//B-cell stimulating factor 3	gi|533139327|ref|XP_005384395.1|//PREDICTED: cardiotrophin-like cytokine factor 1 isoform X1 [Chinchilla lanigera];gi|913495780|ref|XP_005351718.2|//PREDICTED: cardiotrophin-like cytokine factor 1 isoform X1 [Microtus ochrogaster]
72930	2531	41.3863	18.0798	-1.19478	0.0381706	Down	0.00480552	Ppp2r2b	GO:0008287//protein serine/threonine phosphatase complex;GO:0043232//intracellular non-membrane-bounded organelle;GO:0031966//mitochondrial membrane	GO:0005515//protein binding;GO:0019888//protein phosphatase regulator activity	GO:0006605//protein targeting;GO:0007281//germ cell development;GO:0043065//positive regulation of apoptotic process;GO:0043666//regulation of phosphoprotein phosphatase activity;GO:0006950//response to stress;GO:0007154//cell communication;GO:0007417//central nervous system development;GO:0000266//mitochondrial fission	K04354//serine/threonine-protein phosphatase 2A regulatory subunit B	gi|589929864|ref|XP_006977744.1|//PREDICTED: serine/threonine-protein phosphatase 2A 55 kDa regulatory subunit B beta isoform isoform X1 [Peromyscus maniculatus bairdii];gi|21312161|ref|NP_082668.1|//serine/threonine-protein phosphatase 2A 55 kDa regulatory subunit B beta isoform [Mus musculus]
12385	3713	4419.91	5544.38	0.327008	0.00212836	*	0.000167547	Ctnna1	GO:0005856//cytoskeleton;GO:0031252//cell leading edge;GO:0030141//secretory granule;GO:0005913//cell-cell adherens junction;GO:0044291//cell-cell contact zone;GO:0019897//extrinsic component of plasma membrane	GO:0003779//actin binding;GO:0050839//cell adhesion molecule binding	GO:0022610//biological adhesion;GO:0007043//cell-cell junction assembly;GO:0006915//apoptotic process;GO:0007409//axonogenesis;GO:0008585//female gonad development;GO:0007405//neuroblast proliferation;GO:0048545//response to steroid hormone;GO:0042692//muscle cell differentiation;GO:0071407//cellular response to organic cyclic compound;GO:0007224//smoothened signaling pathway;GO:0051259//protein …	K05691//catenin alpha	gi|485602209|pdb|4K1N|A//Chain A, Crystal Structure Of Full-length Mouse Alphae-catenin
15007	1473	3880.28	2924.09	-0.408169	1.03836e-05	*	4.36327e-07	H2-Q10	GO:0031224//intrinsic component of membrane;GO:0009986//cell surface;GO:0042611//MHC protein complex	GO:0033218//amide binding;GO:0046983//protein dimerization activity	GO:0001817//regulation of cytokine production;GO:0002484//antigen processing and presentation of endogenous peptide antigen via MHC class I via ER pathway;GO:0001911//negative regulation of leukocyte mediated cytotoxicity;GO:0009581//detection of external stimulus;GO:0002462//tolerance induction to nonself antigen;GO:0002664//regulation of T cell tolerance induction	K06751//major histocompatibility complex, class I	gi|6754132|ref|NP_034521.1|//H-2 class I histocompatibility antigen, Q10 alpha chain precursor [Mus musculus]
78255	6909	648.942	819.164	0.336062	0.0387096	*	0.00490162	Ralgps2	GO:0016020//membrane;GO:0044424//intracellular part	GO:0008289//lipid binding;GO:0030695//GTPase regulator activity	GO:0035556//intracellular signal transduction	K04349//Ras-specific guanine nucleotide-releasing factor 1	gi|229577178|ref|NP_001153440.1|//ras-specific guanine nucleotide-releasing factor RalGPS2 isoform c [Mus musculus] ;gi|229577166|ref|NP_076373.3|//ras-specific guanine nucleotide-releasing factor RalGPS2 isoform a [Mus musculus];gi|148707424|gb|EDL39371.1|//Ral GEF with PH domain and SH3 binding motif 2, isoform CRA_b, partial [Mus musculus]
16206	4966	1407.06	973.808	-0.530972	3.31988e-06	*	1.25133e-07	Lrig1	GO:0031224//intrinsic component of membrane	NA	NA	K19511//peroxidase [EC:1.11.1.7]	gi|88014689|ref|NP_032403.2|//leucine-rich repeats and immunoglobulin-like domains protein 1 precursor [Mus musculus]
68349	940	3359.38	4390.36	0.386145	0.000108568	*	5.85741e-06	Ndufs3	GO:0005746//mitochondrial respiratory chain	GO:0050136//NADH dehydrogenase (quinone) activity	GO:0012502//induction of programmed cell death;GO:0006091//generation of precursor metabolites and energy;GO:0044710//single-organism metabolic process;GO:0016049//cell growth;GO:0051234//establishment of localization	K03936//NADH dehydrogenase (ubiquinone) Fe-S protein 3 [EC:1.6.5.3 1.6.99.3]	gi|58037117|ref|NP_080964.1|//NADH dehydrogenase [ubiquinone] iron-sulfur protein 3, mitochondrial precursor [Mus musculus]
66091	349	2214.11	3037.06	0.455949	1.94361e-06	*	6.92572e-08	Ndufa3	GO:0031224//intrinsic component of membrane;GO:0005746//mitochondrial respiratory chain	NA	GO:0006091//generation of precursor metabolites and energy;GO:0051234//establishment of localization	K03947//NADH dehydrogenase (ubiquinone) 1 alpha subcomplex subunit 3	gi|21539587|ref|NP_079624.1|//NADH dehydrogenase [ubiquinone] 1 alpha subcomplex subunit 3 [Mus musculus]
19153	4689	519.369	187.129	-1.47273	5.94253e-16	Down	4.7997e-18	Prx	GO:0016020//membrane;GO:0043231//intracellular membrane-bounded organelle	GO:0005488//binding	GO:0007272//ensheathment of neurons	K12567//titin [EC:2.7.11.1]	gi|170172589|ref|NP_932165.2|//periaxin isoform L [Mus musculus]
67971	1040	816.559	576.098	-0.503243	0.000871003	*	6.028e-05	Tppp3	GO:0015630//microtubule cytoskeleton	GO:0046872//metal ion binding;GO:0008092//cytoskeletal protein binding	GO:0000226//microtubule cytoskeleton organization	K20027//palmitoyltransferase ZDHHC1/11 [EC:2.3.1.225]	gi|685613849|ref|XP_009194938.1|//PREDICTED: tubulin polymerization-promoting protein family member 3 isoform X1 [Papio anubis]
50935	2379	667.919	901.051	0.431934	0.00484534	*	0.000433435	St6galnac6	GO:0031228//intrinsic component of Golgi membrane	GO:0008373//sialyltransferase activity	GO:0006664//glycolipid metabolic process;GO:0006464//cellular protein modification process;GO:0009311//oligosaccharide metabolic process;GO:0001573//ganglioside metabolic process;GO:0008037//cell recognition;GO:0006672//ceramide metabolic process	K03376//N-acetylgalactosaminide alpha-2,6-sialyltransferase (sialyltransferase 7F) [EC:2.4.99.-]	gi|625209977|ref|XP_003507214.2|//PREDICTED: alpha-N-acetylgalactosaminide alpha-2,6-sialyltransferase 6 [Cricetulus griseus];gi|148676612|gb|EDL08559.1|//ST6 (alpha-N-acetyl-neuraminyl-2,3-beta-galactosyl-1,3)-N-acetylgalactosaminide alpha-2,6-sialyltransferase 6, isoform CRA_c, partial [Mus musculus];gi|148676610|gb|EDL08557.1|//ST6 (alpha-N-acetyl-neuraminyl-2,3-beta-galactosyl-1,3)-N-acetylga…
77219	3129	2926.23	3600.9	0.299314	0.00390419	*	0.000338625	Ptgr2	GO:0043231//intracellular membrane-bounded organelle	GO:0016616//oxidoreductase activity, acting on the CH-OH group of donors, NAD or NADP as acceptor;GO:0016628//oxidoreductase activity, acting on the CH-CH group of donors, NAD or NADP as acceptor;GO:0046914//transition metal ion binding;GO:0036094//small molecule binding	GO:0006692//prostanoid metabolic process	K13949//prostaglandin reductase 2 [EC:1.3.1.48]	gi|148670827|gb|EDL02774.1|//zinc binding alcohol dehydrogenase, domain containing 1, isoform CRA_e, partial [Mus musculus]
109624	4035	2816.01	1969.87	-0.515553	4.38367e-08	*	1.10616e-09	Cald1	GO:0016020//membrane;GO:0030864//cortical actin cytoskeleton;GO:0044297//cell body;GO:0044327//dendritic spine head	GO:0008092//cytoskeletal protein binding	GO:0006937//regulation of muscle contraction;GO:0007015//actin filament organization;GO:0043393//regulation of protein binding;GO:0044703//multi-organism reproductive process	K12327//caldesmon	gi|564346265|ref|XP_006236322.1|//PREDICTED: non-muscle caldesmon isoform X1 [Rattus norvegicus]
218885	2062	525.756	825.114	0.6502	3.64185e-06	*	1.38999e-07	Oxnad1	GO:0043231//intracellular membrane-bounded organelle	GO:0003824//catalytic activity	GO:0044710//single-organism metabolic process	K00326//cytochrome-b5 reductase [EC:1.6.2.2]	gi|148692881|gb|EDL24828.1|//oxidoreductase NAD-binding domain containing 1, isoform CRA_c [Mus musculus]
12350	1537	198210	113497	-0.804372	4.18074e-27	*	9.49015e-30	Car3	GO:0044424//intracellular part	GO:0046914//transition metal ion binding;GO:0003824//catalytic activity	GO:0006950//response to stress;GO:0044237//cellular metabolic process	K01672//carbonic anhydrase [EC:4.2.1.1]	gi|31982861|ref|NP_031632.2|//carbonic anhydrase 3 [Mus musculus]
56857	4383	173.915	392.092	1.17281	2.35846e-09	Up	4.68131e-11	Slc37a2	GO:0031224//intrinsic component of membrane	NA	GO:0044765//single-organism transport	K13783//MFS transporter, OPA family, solute carrier family 37 (glycerol-3-phosphate transporter), member 1/2	gi|148693472|gb|EDL25419.1|//solute carrier family 37 (glycerol-3-phosphate transporter), member 2, isoform CRA_a, partial [Mus musculus]
12986	3798	139.142	317.328	1.18942	8.47769e-08	Up	2.33167e-09	Csf3r	GO:0031224//intrinsic component of membrane	NA	GO:0022610//biological adhesion;GO:0030595//leukocyte chemotaxis	K05061//granulocyte colony-stimulating factor receptor	gi|165905615|ref|NP_031808.2|//granulocyte colony-stimulating factor receptor isoform 1 precursor [Mus musculus];gi|358030280|ref|NP_001239580.1|//granulocyte colony-stimulating factor receptor isoform 2 precursor [Mus musculus]
228033	731	6579.16	5180.37	-0.344849	3.75482e-05	*	1.8236e-06	Atp5g3	GO:0005740//mitochondrial envelope;GO:0031224//intrinsic component of membrane;GO:0033177//proton-transporting two-sector ATPase complex, proton-transporting domain	GO:0015077//monovalent inorganic cation transmembrane transporter activity;GO:0005488//binding	GO:0015988//energy coupled proton transmembrane transport, against electrochemical gradient;GO:0006754//ATP biosynthetic process;GO:0097305//response to alcohol;GO:0044767//single-organism developmental process	K02128//F-type H+-transporting ATPase subunit c	gi|537152032|gb|ERE71959.1|//ATP synthase lipid-binding protein [Cricetulus griseus]
12775	1975	584.207	998.836	0.773767	4.97851e-08	*	1.27465e-09	Ccr7	GO:0031224//intrinsic component of membrane;GO:0009986//cell surface	GO:0016493//C-C chemokine receptor activity;GO:0019957//C-C chemokine binding	GO:0060491//regulation of cell projection assembly;GO:0002407//dendritic cell chemotaxis;GO:0034694//response to prostaglandin;GO:0031346//positive regulation of cell projection organization;GO:0002237//response to molecule of bacterial origin;GO:0002468//dendritic cell antigen processing and presentation;GO:0000302//response to reactive oxygen species;GO:0002513//tolerance induction to self anti…	K04182//C-C chemokine receptor type 7	gi|74185856|dbj|BAE32796.1|//unnamed protein product [Mus musculus]
14964	1736	32762.3	27410.4	-0.257315	0.00189726	*	0.000146529	H2-D1	GO:0031224//intrinsic component of membrane;GO:0009986//cell surface;GO:0042611//MHC protein complex	GO:0005515//protein binding	GO:0001817//regulation of cytokine production;GO:0002484//antigen processing and presentation of endogenous peptide antigen via MHC class I via ER pathway;GO:0009581//detection of external stimulus;GO:0002664//regulation of T cell tolerance induction	K06751//major histocompatibility complex, class I	gi|133778955|ref|NP_034510.3|//H-2 class I histocompatibility antigen, D-B alpha chain precursor [Mus musculus]
107568	6443	1840.54	1467.55	-0.326723	0.00360517	*	0.000309836	Wwp1	NA	NA	NA	K05633//atrophin-1 interacting protein 5 (WW domain containing E3 ubiquitin protein ligase 1) [EC:2.3.2.26]	gi|67078498|ref|NP_001019928.1|//NEDD4-like E3 ubiquitin-protein ligase WWP1 [Rattus norvegicus];gi|568925929|ref|XP_006537608.1|//PREDICTED: NEDD4-like E3 ubiquitin-protein ligase WWP1 isoform X1 [Mus musculus];gi|443906717|ref|NP_001263221.1|//NEDD4-like E3 ubiquitin-protein ligase WWP1 isoform 2 [Mus musculus];gi|112734836|ref|NP_796301.2|//NEDD4-like E3 ubiquitin-protein ligase WWP1 isoform 1…
54519	2540	617.383	783.475	0.343721	0.0314055	*	0.00381481	Apbb1ip	NA	NA	NA	K17704//amyloid beta A4 precursor protein-binding family B member 1-interacting protein	NA
14009	4146	86.175	45.3513	-0.926127	0.0276372	*	0.00326955	Etv1	GO:0043231//intracellular membrane-bounded organelle	GO:0003677//DNA binding;GO:0001071//nucleic acid binding transcription factor activity	GO:0009612//response to mechanical stimulus;GO:0048513//animal organ development;GO:0006351//transcription, DNA-templated;GO:0006935//chemotaxis;GO:0048666//neuron development	K09431//ets translocation variant 1	gi|6679701|ref|NP_031986.1|//ETS translocation variant 1 isoform a [Mus musculus];gi|253683441|ref|NP_001156626.1|//ETS translocation variant 1 isoform b [Mus musculus]
57296	1529	2927.83	3617.68	0.305235	0.00409236	*	0.000355594	Psmd8	GO:0031981//nuclear lumen;GO:0022624//proteasome accessory complex;GO:0044444//cytoplasmic part	NA	GO:0030330//DNA damage response, signal transduction by p53 class mediator;GO:0016070//RNA metabolic process;GO:0006520//cellular amino acid metabolic process;GO:0051320//S phase;GO:0006915//apoptotic process;GO:0042590//antigen processing and presentation of exogenous peptide antigen via MHC class I;GO:0043161//proteasome-mediated ubiquitin-dependent protein catabolic process;GO:0044764//multi-o…	K03031//26S proteasome regulatory subunit N12	gi|156713423|ref|NP_080821.3|//26S proteasome non-ATPase regulatory subunit 8 [Mus musculus]
16178	1360	660.725	253.914	-1.37971	1.34873e-17	Down	8.68633e-20	Il1r2	GO:0031224//intrinsic component of membrane	GO:0004908//interleukin-1 receptor activity	NA	K04387//interleukin 1 receptor type II	gi|568905839|ref|XP_006495787.1|//PREDICTED: interleukin-1 receptor type 2 isoform X2 [Mus musculus]
69640	4786	27.4678	59.4876	1.11485	0.0306604	Up	0.00370178	Fam83g	NA	NA	NA	K16805//protein FAM83D	gi|117647255|ref|NP_848733.2|//protein FAM83G [Mus musculus]
18175	5305	138.006	14.2061	-3.28016	1.89281e-17	Down	1.23903e-19	Nrap	NA	NA	NA	K18267//nebulin	gi|117606368|ref|NP_032759.3|//nebulin-related-anchoring protein isoform S [Mus musculus];gi|569006540|ref|XP_006526809.1|//PREDICTED: nebulin-related-anchoring protein isoform X2 [Mus musculus];gi|117606372|ref|NP_932307.2|//nebulin-related-anchoring protein isoform C [Mus musculus]
57339	4809	155.901	70.4808	-1.14532	0.000439372	Down	2.83204e-05	Jph1	GO:0031224//intrinsic component of membrane;GO:0031674//I band;GO:0033017//sarcoplasmic reticulum membrane	GO:0005198//structural molecule activity	GO:0048513//animal organ development	K19530//junctophilin	gi|148682412|gb|EDL14359.1|//junctophilin 1, partial [Mus musculus]
320311	8406	141.043	230.021	0.705634	0.00986502	*	0.000983751	Rnf152	GO:0031224//intrinsic component of membrane;GO:0005764//lysosome	GO:0019787//ubiquitin-like protein transferase activity;GO:0046914//transition metal ion binding	GO:0012501//programmed cell death;GO:0000209//protein polyubiquitination	K15705//E3 ubiquitin-protein ligase RNF152 [EC:2.3.2.27]	gi|148707931|gb|EDL39878.1|//ring finger protein 152, partial [Mus musculus]
20111	3050	643.67	886.579	0.461928	0.00107783	*	7.65288e-05	Rps6ka1	GO:0031981//nuclear lumen;GO:0015630//microtubule cytoskeleton;GO:0030529//intracellular ribonucleoprotein complex;GO:0044444//cytoplasmic part	GO:0046872//metal ion binding;GO:0005515//protein binding;GO:0004672//protein kinase activity;GO:0004869//cysteine-type endopeptidase inhibitor activity;GO:0032550//purine ribonucleoside binding	GO:0000165//MAPK cascade;GO:0030154//cell differentiation;GO:0006355//regulation of transcription, DNA-templated;GO:0035733//hepatic stellate cell activation;GO:0007267//cell-cell signaling;GO:0006417//regulation of translation;GO:0016049//cell growth;GO:0006366//transcription from RNA polymerase II promoter;GO:0006915//apoptotic process;GO:0007169//transmembrane receptor protein tyrosine kinase …	K04373//ribosomal protein S6 kinase alpha-1/2/3/6 [EC:2.7.11.1]	gi|550822267|ref|NP_001272435.1|//ribosomal protein S6 kinase alpha-1 isoform c [Mus musculus];gi|29294760|gb|AAH49076.1|//Rps6ka1 protein, partial [Mus musculus]
100182	5293	1131.17	1662.45	0.555493	1.58815e-06	*	5.53333e-08	Akna	GO:0043231//intracellular membrane-bounded organelle	GO:0003676//nucleic acid binding	GO:0006351//transcription, DNA-templated	NA	gi|113865877|ref|NP_001038979.1|//AT-hook-containing transcription factor [Mus musculus]
19698	2214	691.629	945.921	0.451722	0.00166728	*	0.000125422	Relb	GO:0043231//intracellular membrane-bounded organelle;GO:0043232//intracellular non-membrane-bounded organelle;GO:0044444//cytoplasmic part	GO:0005488//binding;GO:0001071//nucleic acid binding transcription factor activity	GO:0001773//myeloid dendritic cell activation;GO:0042088//T-helper 1 type immune response;GO:0006351//transcription, DNA-templated	K09253//transcription factor RelB	gi|148691222|gb|EDL23169.1|//avian reticuloendotheliosis viral (v-rel) oncogene related B, partial [Mus musculus]
93706	4687	2824.88	2072.31	-0.446949	1.62234e-05	*	7.11696e-07	Pcdhgc3	GO:0031224//intrinsic component of membrane;GO:0030054//cell junction	GO:0046872//metal ion binding	GO:0016337//single organismal cell-cell adhesion	K16497//protocadherin gamma subfamily C	gi|18087747|ref|NP_291059.1|//protocadherin gamma subfamily C, 3 precursor [Mus musculus]
54354	3141	637.91	811.83	0.347825	0.0401613	*	0.00513068	Rassf5	NA	NA	NA	K08015//Ras association domain-containing protein 5	NA
12686	1879	1617.1	5935.12	1.87587	2.39554e-13	Up	2.70626e-15	Elovl3	GO:0031224//intrinsic component of membrane	GO:0003824//catalytic activity	GO:0000038//very long-chain fatty acid metabolic process;GO:0019368//fatty acid elongation, unsaturated fatty acid	K10248//elongation of very long chain fatty acids protein 3 [EC:2.3.1.199]	gi|6671752|ref|NP_031729.1|//elongation of very long chain fatty acids protein 3 [Mus musculus]
17329	2905	825.474	569.511	-0.535499	0.000209086	*	1.22628e-05	Cxcl9	GO:0044421//extracellular region part;GO:0009986//cell surface	GO:0005125//cytokine activity;GO:0045236//CXCR chemokine receptor binding	GO:0050927//positive regulation of positive chemotaxis;GO:0006952//defense response;GO:0002252//immune effector process	K05416//C-X-C motif chemokine 9	gi|74152478|dbj|BAE33966.1|//unnamed protein product [Mus musculus]
69938	1777	53.5345	21.7014	-1.30268	0.00827642	Down	0.000803918	Scrn1	GO:0005635//nuclear envelope	GO:0008238//exopeptidase activity	GO:0019538//protein metabolic process;GO:0016192//vesicle-mediated transport	K14358//secernin	gi|37359832|dbj|BAC97894.1|//mKIAA0193 protein [Mus musculus]
24063	2267	453.051	304.958	-0.571066	0.00243724	*	0.000196595	Spry1	NA	GO:0005488//binding	GO:0035295//tube development;GO:0043405//regulation of MAP kinase activity;GO:0003156//regulation of animal organ formation;GO:0043409//negative regulation of MAPK cascade;GO:0008283//cell proliferation;GO:0008543//fibroblast growth factor receptor signaling pathway;GO:0034260//negative regulation of GTPase activity;GO:0007265//Ras protein signal transduction	K04704//protein sprouty homolog 1	gi|6755650|ref|NP_036026.1|//protein sprouty homolog 1 [Mus musculus]
12479	1845	3825.55	2848.69	-0.425367	9.07996e-07	*	2.97664e-08	Cd1d1	GO:0005768//endosome;GO:0031224//intrinsic component of membrane;GO:0009986//cell surface;GO:0000323//lytic vacuole	GO:0005102//receptor binding;GO:0030882//lipid antigen binding	GO:0019884//antigen processing and presentation of exogenous antigen;GO:0019883//antigen processing and presentation of endogenous antigen;GO:0043368//positive T cell selection;GO:0042094//interleukin-2 biosynthetic process;GO:0042098//T cell proliferation;GO:0001865//NK T cell differentiation;GO:0042095//interferon-gamma biosynthetic process;GO:0006952//defense response;GO:0046635//positive regu…	K06448//T-cell surface glycoprotein CD1	gi|161484595|ref|NP_031665.2|//antigen-presenting glycoprotein CD1d1 precursor [Mus musculus]
16971	14907	8541.85	6679.6	-0.354787	0.000422081	*	2.69894e-05	Lrp1	GO:0012505//endomembrane system;GO:0044297//cell body;GO:0016021//integral component of membrane;GO:0030135//coated vesicle;GO:0043005//neuron projection	GO:0046872//metal ion binding;GO:0005515//protein binding	GO:0010874//regulation of cholesterol efflux;GO:0007186//G-protein coupled receptor signaling pathway;GO:0030036//actin cytoskeleton organization;GO:0043066//negative regulation of apoptotic process;GO:0014909//smooth muscle cell migration;GO:0010517//regulation of phospholipase activity;GO:0019538//protein metabolic process;GO:0016055//Wnt signaling pathway;GO:0010642//negative regulation of pla…	K04550//low-density lipoprotein receptor-related protein 1 (alpha-2-macroglobulin receptor)	gi|124494256|ref|NP_032538.2|//prolow-density lipoprotein receptor-related protein 1 precursor [Mus musculus]
65221	2345	160.613	350.577	1.12614	2.30591e-08	Up	5.52649e-10	Slc15a3	GO:0016020//membrane;GO:0005764//lysosome	NA	GO:0044763//single-organism cellular process;GO:0015833//peptide transport;GO:0009057//macromolecule catabolic process	K14638//solute carrier family 15 (peptide/histidine transporter), member 3/4	gi|4580995|gb|AAD24570.1|AF121080_1//cAMP inducible 1 protein [Mus musculus]
23917	2491	1034.89	1338.11	0.370716	0.00542419	*	0.000494801	Impdh1	GO:0043231//intracellular membrane-bounded organelle	GO:0016616//oxidoreductase activity, acting on the CH-OH group of donors, NAD or NADP as acceptor;GO:0043169//cation binding;GO:0003676//nucleic acid binding	GO:0032943//mononuclear cell proliferation;GO:0009152//purine ribonucleotide biosynthetic process	K00088//IMP dehydrogenase [EC:1.1.1.205]	gi|672049201|ref|XP_008761015.1|//PREDICTED: inosine-5'-monophosphate dehydrogenase 1 isoform X4 [Rattus norvegicus];gi|148681842|gb|EDL13789.1|//inosine 5'-phosphate dehydrogenase 1, isoform CRA_b, partial [Mus musculus]
17263	3364	281.56	153.147	-0.878523	0.000113566	*	6.17912e-06	Meg3	NA	NA	NA	NA	NA
67111	2424	1382.36	1114.56	-0.310658	0.0218554	*	0.00247225	Naaa	GO:0000323//lytic vacuole	GO:0005515//protein binding;GO:0016787//hydrolase activity	GO:0044238//primary metabolic process	K13720//N-acylethanolamine-hydrolysing acid amidase [EC:3.5.1.-]	gi|255683418|ref|NP_080248.2|//N-acylethanolamine-hydrolyzing acid amidase isoform 1 precursor [Mus musculus];gi|255683420|ref|NP_001157159.1|//N-acylethanolamine-hydrolyzing acid amidase isoform 2 precursor [Mus musculus]
68235	4694	1260.92	978.618	-0.365661	0.00487107	*	0.000436887	Mturn	NA	NA	NA	K08051//pleckstrin homology domain containing family A member 8	gi|576583435|ref|NP_001276669.1|//maturin isoform a [Mus musculus];gi|576583474|ref|NP_001276670.1|//maturin isoform b [Mus musculus]
235135	1602	3747.63	2929.77	-0.35519	0.00357064	*	0.000306679	Tmem45b	GO:0031224//intrinsic component of membrane	NA	NA	NA	gi|21450349|ref|NP_659185.1|//transmembrane protein 45B [Mus musculus]
216805	3364	1015.49	1396.89	0.460047	0.000135044	*	7.48544e-06	Flcn	GO:0016020//membrane;GO:0043231//intracellular membrane-bounded organelle;GO:0005911//cell-cell junction	GO:0005515//protein binding	GO:0034329//cell junction assembly;GO:0016477//cell migration;GO:0016049//cell growth;GO:0043009//chordate embryonic development;GO:0007179//transforming growth factor beta receptor signaling pathway;GO:0001932//regulation of protein phosphorylation;GO:0006754//ATP biosynthetic process;GO:0002328//pro-B cell differentiation;GO:0032845//negative regulation of homeostatic process;GO:0010564//regula…	K09594//folliculin	gi|22122493|ref|NP_666130.1|//folliculin [Mus musculus]
16490	11582	269.429	176.442	-0.610714	0.0169203	*	0.00183289	Kcna2	GO:0005887//integral component of plasma membrane;GO:0033267//axon part	GO:0005249//voltage-gated potassium channel activity;GO:0005488//binding	GO:0034220//ion transmembrane transport;GO:0030001//metal ion transport;GO:0021604//cranial nerve structural organization;GO:0051259//protein oligomerization	K04875//potassium voltage-gated channel Shaker-related subfamily A member 2	gi|25742772|ref|NP_037102.1|//potassium voltage-gated channel subfamily A member 2 [Rattus norvegicus]
107526	1699	1155.37	1450.33	0.32803	0.0305589	*	0.00368465	Gimap4	GO:0031981//nuclear lumen;GO:0044444//cytoplasmic part	GO:0032550//purine ribonucleoside binding	NA	K10884//ATP-dependent DNA helicase 2 subunit 1	gi|755515754|ref|XP_011239412.1|//PREDICTED: GTPase IMAP family member 4 isoform X2 [Mus musculus];gi|342307111|ref|NP_001230129.1|//GTPase IMAP family member 4 isoform d [Mus musculus];gi|148666146|gb|EDK98562.1|//GTPase, IMAP family member 4, isoform CRA_b, partial [Mus musculus]
23796	3573	711.127	381.788	-0.897337	6.17148e-10	*	1.10443e-11	Aplnr	GO:0016021//integral component of membrane	GO:0033218//amide binding;GO:0004888//transmembrane signaling receptor activity	GO:0044707//single-multicellular organism process;GO:0007166//cell surface receptor signaling pathway	K04174//apelin receptor	gi|6753014|ref|NP_035914.1|//apelin receptor [Mus musculus]
99887	6224	97.0048	214.076	1.142	1.12028e-05	Up	4.7548e-07	Tmem56	GO:0031224//intrinsic component of membrane	NA	NA	NA	gi|30725869|ref|NP_849267.1|//transmembrane protein 56 [Mus musculus]
12006	4279	279.454	443.994	0.667929	0.000293402	*	1.78739e-05	Axin2	NA	NA	NA	K04385//axin 2	gi|40254370|ref|NP_056547.3|//axin-2 [Mus musculus]
20364	722	4584	3752.69	-0.288679	0.0104039	*	0.00104847	Sepw1	NA	NA	NA	NA	NA
51793	1345	439.97	277.765	-0.663543	0.000297243	*	1.82021e-05	Ddah2	GO:0043231//intracellular membrane-bounded organelle	GO:0031406//carboxylic acid binding;GO:0016813//hydrolase activity, acting on carbon-nitrogen (but not peptide) bonds, in linear amidines	GO:0009064//glutamine family amino acid metabolic process;GO:0006575//cellular modified amino acid metabolic process	K01482//dimethylargininase [EC:3.5.3.18]	gi|537254028|gb|ERE88825.1|//N(G),N(G)-dimethylarginine dimethylaminohydrolase 2-like isoform 1 [Cricetulus griseus]
109272	3924	37.5582	15.4987	-1.27698	0.0269315	Down	0.00316189	Mybpc1	GO:0043232//intracellular non-membrane-bounded organelle	NA	GO:0003012//muscle system process	K12557//myosin-binding protein C, slow-type	gi|356991157|ref|NP_001239301.1|//myosin-binding protein C, slow-type isoform 1 [Mus musculus];gi|40254303|ref|NP_780627.2|//myosin-binding protein C, slow-type isoform 2 [Mus musculus]
18787	3024	28.5838	167.456	2.55051	4.14829e-15	Up	3.679e-17	Serpine1	NA	NA	NA	K03982//plasminogen activator inhibitor 1	gi|170172562|ref|NP_032897.2|//plasminogen activator inhibitor 1 precursor [Mus musculus]
21961	9905	22304	17750.6	-0.32943	1.24768e-05	*	5.36799e-07	Tns1	NA	NA	NA	K18080//tensin	gi|582117511|ref|NP_001276824.1|//tensin 1 isoform b [Mus musculus]
56213	2051	2571.33	1977.02	-0.379187	0.000130311	*	7.1818e-06	Htra1	GO:0044444//cytoplasmic part	GO:0004175//endopeptidase activity;GO:0019838//growth factor binding	GO:0007179//transforming growth factor beta receptor signaling pathway;GO:0019538//protein metabolic process;GO:0030509//BMP signaling pathway;GO:0016049//cell growth	K08784//HtrA serine peptidase 1 [EC:3.4.21.-]	gi|229093139|ref|NP_062510.2|//serine protease HTRA1 precursor [Mus musculus]
73296	4937	248.487	151.973	-0.709359	0.00608812	*	0.000566613	Rhobtb3	GO:0043231//intracellular membrane-bounded organelle	GO:0017111//nucleoside-triphosphatase activity;GO:0017016//Ras GTPase binding;GO:0032550//purine ribonucleoside binding	GO:0009154//purine ribonucleotide catabolic process;GO:0035556//intracellular signal transduction;GO:0016192//vesicle-mediated transport	K07869//Rho-related BTB domain-containing protein 3	gi|37360132|dbj|BAC98044.1|//mKIAA0878 protein [Mus musculus]
257633	2236	1375.17	2544.02	0.887497	1.26619e-13	*	1.33016e-15	Acsf3	GO:0043231//intracellular membrane-bounded organelle	GO:0016878//acid-thiol ligase activity;GO:0032550//purine ribonucleoside binding	GO:0043649//dicarboxylic acid catabolic process;GO:0006631//fatty acid metabolic process	K18660//malonyl-CoA/methylmalonyl-CoA synthetase [EC:6.2.1.-]	gi|113199775|ref|NP_659181.2|//acyl-CoA synthetase family member 3, mitochondrial precursor [Mus musculus]
18670	4083	123.956	51.455	-1.26845	0.000299564	Down	1.84074e-05	Abcb4	NA	NA	NA	K05659//ATP-binding cassette, subfamily B (MDR/TAP), member 4 [EC:3.6.3.44]	gi|161086924|ref|NP_032856.2|//phosphatidylcholine translocator ABCB4 [Mus musculus]
11668	2032	1817.01	820.875	-1.14633	2.4219e-26	Down	5.8812e-29	Aldh1a1	GO:0043231//intracellular membrane-bounded organelle	GO:0005515//protein binding;GO:0004029//aldehyde dehydrogenase (NAD) activity	GO:0022602//ovulation cycle process;GO:0002138//retinoic acid biosynthetic process;GO:0006950//response to stress;GO:0048562//embryonic organ morphogenesis;GO:0051260//protein homooligomerization;GO:0048565//digestive tract development;GO:0043627//response to estrogen;GO:0006915//apoptotic process;GO:0097305//response to alcohol;GO:0016331//morphogenesis of embryonic epithelium	K07249//retinal dehydrogenase [EC:1.2.1.36]	gi|28386049|gb|AAH44729.1|//Aldh1a1 protein, partial [Mus musculus]
394435	2293	577.971	424.971	-0.443634	0.00942944	*	0.000931925	Ugt1a6b	GO:0043231//intracellular membrane-bounded organelle;GO:0032991//macromolecular complex;GO:0031224//intrinsic component of membrane;GO:0019866//organelle inner membrane	GO:0008194//UDP-glycosyltransferase activity;GO:0042802//identical protein binding;GO:0046983//protein dimerization activity;GO:0005501//retinoid binding	GO:0006725//cellular aromatic compound metabolic process;GO:0002237//response to molecule of bacterial origin;GO:0051384//response to glucocorticoid;GO:0006063//uronic acid metabolic process	K00699//glucuronosyltransferase [EC:2.4.1.17]	gi|284413688|ref|NP_958812.3|//UDP glucuronosyltransferase 1 family, polypeptide A6B precursor [Mus musculus]
320508	4981	419.707	293.448	-0.516275	0.010341	*	0.00103939	Cachd1	GO:0031224//intrinsic component of membrane	NA	GO:0070838//divalent metal ion transport	K10798//poly [ADP-ribose] polymerase [EC:2.4.2.30];K04859//voltage-dependent calcium channel alpha-2/delta-2	gi|39930563|ref|NP_932154.1|//VWFA and cache domain-containing protein 1 precursor [Mus musculus]
12818	6465	799.09	477.243	-0.743636	1.83873e-06	*	6.50344e-08	Col14a1	GO:0005578//proteinaceous extracellular matrix	NA	GO:0001558//regulation of cell growth;GO:0022610//biological adhesion;GO:0030198//extracellular matrix organization;GO:0001894//tissue homeostasis	K08133//collagen, type XIV, alpha	gi|148697327|gb|EDL29274.1|//procollagen, type XIV, alpha 1, isoform CRA_c, partial [Mus musculus]
72330	2455	27.3099	3.73875	-2.8688	6.99426e-07	Down	2.24859e-08	Klhl40	NA	NA	NA	K10473//kelch repeat and BTB domain-containing protein 5/10	NA
30925	2443	126.639	206.918	0.708338	0.0100904	*	0.00100782	Slamf6	GO:0016021//integral component of membrane	NA	NA	K16852//SLAM family member 6	gi|568910939|ref|XP_006496947.1|//PREDICTED: SLAM family member 6 isoform X1 [Mus musculus]
19317	5186	4339.78	3666.57	-0.243191	0.0159166	*	0.00170988	Qk	GO:0043231//intracellular membrane-bounded organelle	GO:0019904//protein domain specific binding;GO:0003676//nucleic acid binding	GO:0006396//RNA processing;GO:0050658//RNA transport;GO:0007281//germ cell development;GO:0006412//translation;GO:0048646//anatomical structure formation involved in morphogenesis;GO:0001676//long-chain fatty acid metabolic process;GO:0008366//axon ensheathment	K14945//protein quaking	gi|7542349|gb|AAF63413.1|AF142418_1//QUAKING isoform 2 [Homo sapiens];gi|3703094|gb|AAC63042.1|//KH domain RNA binding protein QKI-7B [Mus musculus];gi|7542351|gb|AAF63414.1|AF142419_1//QUAKING isoform 6 [Homo sapiens]
75745	3584	179.457	97.9983	-0.872811	0.00211731	*	0.000166318	Rian	NA	NA	NA	NA	NA
56448	2783	905.612	1123.87	0.311512	0.0333785	*	0.00409325	Cyp2d22	GO:0043231//intracellular membrane-bounded organelle;GO:0031090//organelle membrane	GO:0008395//steroid hydroxylase activity;GO:0046914//transition metal ion binding;GO:0046906//tetrapyrrole binding;GO:0016712//oxidoreductase activity, acting on paired donors, with incorporation or reduction of molecular oxygen, reduced flavin or flavoprotein as one donor, and incorporation of one atom of oxygen	GO:0042221//response to chemical;GO:0090348//regulation of cellular organofluorine metabolic process;GO:0017144//drug metabolic process;GO:0001676//long-chain fatty acid metabolic process;GO:0055114//oxidation-reduction process;GO:0044703//multi-organism reproductive process;GO:0044092//negative regulation of molecular function;GO:0006721//terpenoid metabolic process;GO:0042417//dopamine metaboli…	K17712//cytochrome P450 family 2 subfamily D polypeptide 6 [EC:1.14.14.1];K07414//cytochrome P450 family 2 subfamily D [EC:1.14.14.1]	gi|148672557|gb|EDL04504.1|//mCG20388, isoform CRA_a, partial [Mus musculus]
22388	2878	2511.79	3168.88	0.335259	0.000388341	*	2.45391e-05	Wdr1	GO:0043232//intracellular non-membrane-bounded organelle	NA	NA	K16482//centriolar protein POC1	gi|29144967|gb|AAH49117.1|//WD repeat domain 1, partial [Mus musculus]
84112	1571	576.144	377.547	-0.609773	0.000422081	*	2.70054e-05	Sucnr1	GO:0031224//intrinsic component of membrane	GO:0001608//G-protein coupled nucleotide receptor activity	GO:0035588//G-protein coupled purinergic receptor signaling pathway	K10042//succinate receptor 1	gi|254692932|ref|NP_115776.2|//succinate receptor 1 [Mus musculus]
210808	2419	462.91	316.055	-0.550557	0.00321681	*	0.000272554	Lacc1	NA	NA	NA	K05810//laccase domain-containing protein	gi|148703852|gb|EDL35799.1|//RIKEN cDNA 9030625A04, isoform CRA_b, partial [Mus musculus]
78910	4268	7.52903	2.68339	-1.48841	0.0271233	Down	0.00319443	Asb15	NA	NA	GO:0007165//signal transduction	K10337//ankyrin repeat and SOCS box protein 15	gi|755515544|ref|XP_011239390.1|//PREDICTED: ankyrin repeat and SOCS box protein 15 isoform X4 [Mus musculus]
70984	2632	6706.46	8394.89	0.323959	0.000482732	*	3.14975e-05	4931406C07Rik	GO:0043231//intracellular membrane-bounded organelle	GO:0016787//hydrolase activity;GO:0046914//transition metal ion binding	NA	K17266//major vault protein	gi|148693071|gb|EDL25018.1|//RIKEN cDNA 4931406C07, isoform CRA_b, partial [Mus musculus]
241694	9633	2813.05	2107.92	-0.416311	8.29489e-06	*	3.42866e-07	Ralgapa2	NA	NA	NA	K07207//tuberous sclerosis 2	NA
14190	3769	874.944	607.77	-0.525665	0.000287411	*	1.74483e-05	Fgl2	NA	GO:0016787//hydrolase activity	GO:0008219//cell death	K10104//ficolin;K05466//angiopoietin 2	gi|31542814|ref|NP_032039.2|//fibroleukin precursor [Mus musculus]
20555	1881	179.607	398.957	1.15139	1.02703e-09	Up	1.93012e-11	Slfn1	GO:0043231//intracellular membrane-bounded organelle	GO:0005488//binding	GO:0001932//regulation of protein phosphorylation;GO:0000122//negative regulation of transcription from RNA polymerase II promoter;GO:0042098//T cell proliferation;GO:1901991//negative regulation of mitotic cell cycle phase transition	NA	gi|6755568|ref|NP_035537.1|//schlafen 1 [Mus musculus]
16495	3494	38.8946	7.93618	-2.29305	2.54113e-05	Down	1.17646e-06	Kcna7	NA	NA	NA	K04880//potassium voltage-gated channel Shaker-related subfamily A member 7	gi|3004907|gb|AAC12271.1|//voltage-gated potassium channel Kv1.7 [Mus musculus]
233199	3624	1349.76	25.1548	-5.74572	5.37062e-55	Down	4.53624e-58	Mybpc2	GO:0016459//myosin complex	GO:0005198//structural molecule activity	GO:0022610//biological adhesion;GO:0003012//muscle system process	K12558//myosin-binding protein C, fast-type	gi|268370244|ref|NP_666301.2|//myosin-binding protein C, fast-type [Mus musculus]
67464	3084	2518.75	4011.79	0.671538	3.29635e-11	*	4.90721e-13	Entpd4	GO:0031228//intrinsic component of Golgi membrane	GO:0017110//nucleoside-diphosphatase activity	NA	K12305//ectonucleoside triphosphate diphosphohydrolase 4 [EC:3.6.1.6]	gi|18093090|ref|NP_080450.1|//ectonucleoside triphosphate diphosphohydrolase 4 [Mus musculus]
243958	2484	381.298	600.788	0.655937	5.22866e-05	*	2.64704e-06	Siglecg	GO:0031224//intrinsic component of membrane	NA	NA	K06749//sialic acid binding Ig-like lectin 10	gi|151301230|ref|NP_766488.2|//sialic acid-binding Ig-like lectin 10 precursor [Mus musculus]
16331	4922	880.694	1218.1	0.467924	0.000153644	*	8.64616e-06	Inpp5d	GO:0016020//membrane;GO:0015629//actin cytoskeleton;GO:0044444//cytoplasmic part	GO:0052866//phosphatidylinositol phosphate phosphatase activity;GO:0019904//protein domain specific binding;GO:0016312//inositol bisphosphate phosphatase activity;GO:0046030//inositol trisphosphate phosphatase activity	GO:0030888//regulation of B cell proliferation;GO:0010259//multicellular organism aging;GO:0002683//negative regulation of immune system process;GO:0042036//negative regulation of cytokine biosynthetic process;GO:0007165//signal transduction;GO:0030223//neutrophil differentiation;GO:0002762//negative regulation of myeloid leukocyte differentiation;GO:0030218//erythrocyte differentiation;GO:000691…	K03084//phosphatidylinositol-3,4,5-trisphosphate 5-phosphatase 1 [EC:3.1.3.86]	gi|158853999|ref|NP_034696.2|//phosphatidylinositol 3,4,5-trisphosphate 5-phosphatase 1 isoform 1 [Mus musculus];gi|148708208|gb|EDL40155.1|//inositol polyphosphate-5-phosphatase D, isoform CRA_g, partial [Mus musculus];gi|158854001|ref|NP_001103662.1|//phosphatidylinositol 3,4,5-trisphosphate 5-phosphatase 1 isoform 2 [Mus musculus];gi|148708207|gb|EDL40154.1|//inositol polyphosphate-5-phosphata…
13088	1878	153.821	296.331	0.94596	1.24066e-05	*	5.33126e-07	Cyp2b10	GO:0043231//intracellular membrane-bounded organelle;GO:0031090//organelle membrane	GO:0046914//transition metal ion binding;GO:0046906//tetrapyrrole binding;GO:0016712//oxidoreductase activity, acting on paired donors, with incorporation or reduction of molecular oxygen, reduced flavin or flavoprotein as one donor, and incorporation of one atom of oxygen	GO:0042493//response to drug;GO:0043434//response to peptide hormone;GO:0044237//cellular metabolic process;GO:0010038//response to metal ion;GO:0006629//lipid metabolic process	K07412//cytochrome P450 family 2 subfamily B [EC:1.14.14.1]	gi|50080153|ref|NP_034129.1|//cytochrome P450 2B10 precursor [Mus musculus]
67130	560	2143.65	2881.02	0.426509	1.21941e-05	*	5.21416e-07	Ndufa6	GO:0005746//mitochondrial respiratory chain	NA	GO:0006091//generation of precursor metabolites and energy;GO:0006950//response to stress;GO:0051234//establishment of localization	K03950//NADH dehydrogenase (ubiquinone) 1 alpha subcomplex subunit 6	gi|13385492|ref|NP_080263.1|//NADH dehydrogenase [ubiquinone] 1 alpha subcomplex subunit 6 [Mus musculus]
19013	7275	1106.92	2332.8	1.07551	0.000186942	Up	1.08507e-05	Ppara	GO:0031981//nuclear lumen	GO:0038023//signaling receptor activity;GO:0000981//RNA polymerase II transcription factor activity, sequence-specific DNA binding;GO:0003677//DNA binding;GO:0044390//ubiquitin-like protein conjugating enzyme binding;GO:0046914//transition metal ion binding;GO:0001085//RNA polymerase II transcription factor binding;GO:0046983//protein dimerization activity	GO:0008217//regulation of blood pressure;GO:0010878//cholesterol storage;GO:0006869//lipid transport;GO:0006096//glycolytic process;GO:0006635//fatty acid beta-oxidation;GO:0009755//hormone-mediated signaling pathway;GO:0032096//negative regulation of response to food;GO:0009611//response to wounding;GO:0034505//tooth mineralization;GO:0043393//regulation of protein binding;GO:0043434//response t…	K07294//peroxisome proliferator-activated receptor alpha	gi|148672481|gb|EDL04428.1|//peroxisome proliferator activated receptor alpha, isoform CRA_b, partial [Mus musculus]
98267	3298	1517.09	2112.17	0.477422	0.000255264	*	1.53355e-05	Stk17b	GO:0016020//membrane;GO:0005856//cytoskeleton;GO:0043231//intracellular membrane-bounded organelle	GO:0004672//protein kinase activity;GO:0032550//purine ribonucleoside binding	GO:0012502//induction of programmed cell death;GO:0006468//protein phosphorylation;GO:0035556//intracellular signal transduction	K08804//serine/threonine kinase 17 [EC:2.7.11.1]	gi|148667586|gb|EDL00003.1|//serine/threonine kinase 17b (apoptosis-inducing), isoform CRA_b, partial [Mus musculus]
11928	3720	2528.6	3044.66	0.267943	0.0113309	*	0.00115385	Atp1a1	GO:0005887//integral component of plasma membrane;GO:0042383//sarcolemma;GO:0048770//pigment granule	GO:0008092//cytoskeletal protein binding;GO:0031420//alkali metal ion binding;GO:0008556//potassium-transporting ATPase activity;GO:0019900//kinase binding;GO:0016791//phosphatase activity;GO:0032550//purine ribonucleoside binding	GO:0006704//glucocorticoid biosynthetic process;GO:0009612//response to mechanical stimulus;GO:0042221//response to chemical;GO:0009152//purine ribonucleotide biosynthetic process;GO:0006941//striated muscle contraction;GO:0032970//regulation of actin filament-based process;GO:0008016//regulation of heart contraction;GO:0009154//purine ribonucleotide catabolic process;GO:0071805//potassium ion tr…	K01539//sodium/potassium-transporting ATPase subunit alpha [EC:3.6.3.9]	gi|21450277|ref|NP_659149.1|//sodium/potassium-transporting ATPase subunit alpha-1 precursor [Mus musculus]
18746	2432	23858.6	46947.3	0.97653	7.01294e-06	*	2.85434e-07	Pkm	GO:0016020//membrane;GO:0043231//intracellular membrane-bounded organelle;GO:0031988//null;GO:0044444//cytoplasmic part	GO:0031420//alkali metal ion binding;GO:0016301//kinase activity;GO:0032550//purine ribonucleoside binding	GO:0014854//response to inactivity;GO:0006090//pyruvate metabolic process;GO:0006007//glucose catabolic process;GO:0043434//response to peptide hormone;GO:0008219//cell death;GO:0009152//purine ribonucleotide biosynthetic process;GO:0009628//response to abiotic stimulus;GO:0042246//tissue regeneration;GO:0009887//animal organ morphogenesis;GO:0031667//response to nutrient levels	K00873//pyruvate kinase [EC:2.7.1.40]	gi|564364019|ref|XP_006243249.1|//PREDICTED: pyruvate kinase PKM isoform X1 [Rattus norvegicus];gi|564364021|ref|XP_006243250.1|//PREDICTED: pyruvate kinase PKM isoform X2 [Rattus norvegicus]
15481	2104	28669.8	34311.1	0.259141	0.00331619	*	0.000282024	Hspa8	GO:0031981//nuclear lumen;GO:0042995//cell projection;GO:0044297//cell body;GO:0030529//intracellular ribonucleoprotein complex;GO:0043234//protein complex;GO:0030665//clathrin-coated vesicle membrane;GO:0048770//pigment granule	GO:0005515//protein binding;GO:0016887//ATPase activity;GO:0032550//purine ribonucleoside binding	GO:0006396//RNA processing;GO:0001505//regulation of neurotransmitter levels;GO:0048193//Golgi vesicle transport;GO:0035966//response to topologically incorrect protein;GO:0051084//'de novo' posttranslational protein folding;GO:0009154//purine ribonucleotide catabolic process;GO:0006351//transcription, DNA-templated;GO:0007049//cell cycle	K03283//heat shock 70kDa protein 1/8	gi|676282501|gb|KFO35963.1|//Heat shock cognate 71 kDa protein [Fukomys damarensis]
73910	3616	827.295	593.852	-0.478297	0.000781761	*	5.34435e-05	Arhgap18	NA	NA	NA	K08878//breakpoint cluster region protein [EC:2.7.11.1];K10360//myosin IX;K08773//RalA-binding protein 1	NA
16819	853	21.1055	63.6144	1.59174	0.000391889	Up	2.48253e-05	Lcn2	GO:0044421//extracellular region part;GO:0044444//cytoplasmic part	GO:0042802//identical protein binding;GO:0046914//transition metal ion binding	GO:0015688//iron chelate transport;GO:0034614//cellular response to reactive oxygen species;GO:0032496//response to lipopolysaccharide;GO:0051260//protein homooligomerization;GO:0055080//cation homeostasis;GO:0030030//cell projection organization;GO:0006915//apoptotic process;GO:0010467//gene expression;GO:0070555//response to interleukin-1;GO:0034612//response to tumor necrosis factor;GO:0006952…	K01830//prostaglandin-H2 D-isomerase [EC:5.3.99.2]	gi|1019908|gb|AAA79309.1|//ORF, partial [Mus musculus]
19737	4096	4749.61	3824.29	-0.312616	0.00105671	*	7.46944e-05	Rgs5	NA	NA	NA	K16449//regulator of G-protein signaling	NA
16403	5952	1685.61	1317.09	-0.355917	0.00164482	*	0.000123385	Itga6	NA	NA	NA	K06485//integrin alpha 6	gi|31982236|ref|NP_032423.2|//integrin alpha-6 isoform 1 precursor [Mus musculus] ;gi|29165793|gb|AAH49132.1|//Itga6 protein, partial [Mus musculus]
20210	531	5.26479	15.2157	1.53111	0.0257505	Up	0.00299876	Saa3	GO:0034358//plasma lipoprotein particle	NA	GO:0002526//acute inflammatory response	K17310//serum amyloid A protein	gi|6755396|ref|NP_035445.1|//serum amyloid A-3 protein precursor [Mus musculus]
83408	2145	932.567	1431.71	0.618458	1.195e-06	*	4.00582e-08	Gimap3	GO:0031224//intrinsic component of membrane;GO:0031966//mitochondrial membrane;GO:0000323//lytic vacuole	GO:0032550//purine ribonucleoside binding	GO:0006839//mitochondrial transport;GO:0001818//negative regulation of cytokine production;GO:0042492//gamma-delta T cell differentiation;GO:0048871//multicellular organismal homeostasis;GO:0001912//positive regulation of leukocyte mediated cytotoxicity;GO:0002455//humoral immune response mediated by circulating immunoglobulin;GO:0042391//regulation of membrane potential;GO:0001773//myeloid dendr…	NA	gi|13569476|gb|AAK31138.1|AF337052_1//immunity-associated nucleotide 4 [Mus musculus]
66834	686	628.63	830.7	0.402117	0.0105765	*	0.00106809	Acot13	GO:0043231//intracellular membrane-bounded organelle	GO:0016289//CoA hydrolase activity	GO:0051260//protein homooligomerization	K17362//acyl-coenzyme A thioesterase 13 [EC:3.1.2.-]	gi|13385260|ref|NP_080066.1|//acyl-coenzyme A thioesterase 13 [Mus musculus]
229003	10124	1427.74	2006.26	0.490772	3.56034e-06	*	1.35512e-07	Helz2	NA	NA	NA	K14326//regulator of nonsense transcripts 1 [EC:3.6.4.-]	gi|125347767|ref|NP_898985.2|//helicase with zinc finger domain 2 [Mus musculus]
170643	7285	664.387	440.24	-0.593733	8.64247e-05	*	4.58973e-06	Kirrel	GO:0030425//dendrite;GO:0031224//intrinsic component of membrane;GO:0044459//plasma membrane part;GO:0030054//cell junction;GO:0044444//cytoplasmic part	GO:0008092//cytoskeletal protein binding	GO:0001932//regulation of protein phosphorylation;GO:0007155//cell adhesion;GO:0003008//system process;GO:0030041//actin filament polymerization	K17341//hemicentin;K18273//alpha-tectorin;K14319//Ran GTPase-activating protein 1	gi|70608146|ref|NP_570937.2|//kin of IRRE-like protein 1 precursor [Mus musculus]
76737	1364	324.161	453.938	0.485785	0.0108724	*	0.00110142	Creld2	GO:0043231//intracellular membrane-bounded organelle;GO:0044421//extracellular region part	GO:0046872//metal ion binding	NA	K19013//stabilin-2;K17675//ATP-dependent RNA helicase SUPV3L1/SUV3 [EC:3.6.4.13]	gi|21313278|ref|NP_083996.1|//cysteine-rich with EGF-like domain protein 2 precursor [Mus musculus]
16432	1773	25431.6	20551.6	-0.307375	7.70083e-05	*	4.03274e-06	Itm2b	GO:0044421//extracellular region part;GO:0016021//integral component of membrane;GO:0000139//Golgi membrane	GO:0042277//peptide binding;GO:0032550//purine ribonucleoside binding	GO:0012502//induction of programmed cell death;GO:0010561//negative regulation of glycoprotein biosynthetic process;GO:0048731//system development	K18264//integral membrane protein 2B	gi|6680502|ref|NP_032436.1|//integral membrane protein 2B [Mus musculus]
226646	1623	8314.09	12700.2	0.611225	1.01662e-11	*	1.43292e-13	Ndufs2	NA	NA	NA	K03935//NADH dehydrogenase (ubiquinone) Fe-S protein 2 [EC:1.6.5.3 1.6.99.3]	NA
17992	492	5889.8	6987.67	0.246593	0.0104549	*	0.00105471	Ndufa4	GO:0005746//mitochondrial respiratory chain	GO:0015002//heme-copper terminal oxidase activity	GO:0006091//generation of precursor metabolites and energy;GO:0051234//establishment of localization	K03948//NADH dehydrogenase (ubiquinone) 1 alpha subcomplex subunit 4	gi|33563266|ref|NP_035016.1|//cytochrome c oxidase subunit NDUFA4 [Mus musculus]
269424	5531	1069.29	838.166	-0.351339	0.0130934	*	0.00136236	Jade1	GO:0043231//intracellular membrane-bounded organelle	GO:0046914//transition metal ion binding	GO:0043967//histone H4 acetylation;GO:0012501//programmed cell death;GO:0006351//transcription, DNA-templated	K11347//protein Jade-1	gi|568921326|ref|XP_006500847.1|//PREDICTED: protein Jade-1 isoform X1 [Mus musculus];gi|37360554|dbj|BAC98255.1|//mKIAA1807 protein [Mus musculus]
106512	1359	533.392	703.56	0.399476	0.0124514	*	0.0012856	Gpsm3	NA	NA	NA	K15838//G-protein signaling modulator 3	gi|74226720|dbj|BAE27009.1|//unnamed protein product [Mus musculus]
18111	1244	1484.03	1085.6	-0.451029	0.00126195	*	9.13339e-05	Nnat	NA	NA	GO:0009746//response to hexose;GO:0008104//protein localization;GO:0007417//central nervous system development;GO:0050796//regulation of insulin secretion	NA	gi|597955293|ref|NP_001278057.1|//neuronatin isoform c [Mus musculus];gi|148674292|gb|EDL06239.1|//neuronatin, isoform CRA_c, partial [Mus musculus];gi|148674291|gb|EDL06238.1|//neuronatin, isoform CRA_b, partial [Mus musculus];gi|426242021|ref|XP_004014877.1|//PREDICTED: neuronatin isoform X1 [Ovis aries]
53603	1146	46.9477	21.524	-1.12511	0.0397842	Down	0.00506779	Tslp	GO:0044421//extracellular region part	NA	NA	K05436//thymic stromal lymphopoietin	gi|10946698|ref|NP_067342.1|//thymic stromal lymphopoietin precursor [Mus musculus]
107351	5425	1027.46	736.767	-0.479798	0.000449464	*	2.90895e-05	Kank1	NA	NA	NA	K15503//serine/threonine-protein phosphatase 6 regulatory ankyrin repeat subunit B	gi|75677563|ref|NP_852069.4|//KN motif and ankyrin repeat domain-containing protein 1 [Mus musculus]
14381	2639	7044.34	8705.41	0.305448	0.00241393	*	0.000194332	G6pdx	GO:0043231//intracellular membrane-bounded organelle;GO:0005815//microtubule organizing center;GO:0044459//plasma membrane part;GO:0044444//cytoplasmic part	GO:0016616//oxidoreductase activity, acting on the CH-OH group of donors, NAD or NADP as acceptor;GO:0048029//monosaccharide binding;GO:0042802//identical protein binding;GO:0000166//nucleotide binding	GO:0006790//sulfur compound metabolic process;GO:0008203//cholesterol metabolic process;GO:0001816//cytokine production;GO:0035264//multicellular organism growth;GO:0030218//erythrocyte differentiation;GO:0006979//response to oxidative stress;GO:0048469//cell maturation;GO:0019693//ribose phosphate metabolic process;GO:0006098//pentose-phosphate shunt;GO:0097305//response to alcohol;GO:0031667//r…	K00036//glucose-6-phosphate 1-dehydrogenase [EC:1.1.1.49 1.1.1.363]	gi|674043799|ref|XP_008827828.1|//PREDICTED: glucose-6-phosphate 1-dehydrogenase [Nannospalax galili]
241556	3773	1703.79	2201.74	0.369895	0.00272783	*	0.000223779	Tspan18	GO:0031224//intrinsic component of membrane	NA	NA	K17353//tetraspanin-18	gi|34147226|ref|NP_899003.1|//tetraspanin-18 [Mus musculus]
22418	4011	419.153	252.007	-0.734012	0.000106439	*	5.7224e-06	Wnt5a	NA	NA	NA	K00444//wingless-type MMTV integration site family, member 5	gi|148692790|gb|EDL24737.1|//wingless-related MMTV integration site 5A, partial [Mus musculus];gi|564388004|ref|XP_006252726.1|//PREDICTED: protein Wnt-5a isoform X1 [Rattus norvegicus]
53313	4571	1560.09	2005.39	0.362254	0.000992944	*	6.9704e-05	Atp2a3	GO:0031224//intrinsic component of membrane;GO:0005783//endoplasmic reticulum;GO:0005635//nuclear envelope;GO:0031090//organelle membrane	GO:0043169//cation binding;GO:0019829//cation-transporting ATPase activity;GO:0032550//purine ribonucleoside binding	GO:0070838//divalent metal ion transport	K05853//Ca2+ transporting ATPase, sarcoplasmic/endoplasmic reticulum [EC:3.6.3.8]	gi|564372536|ref|XP_006246659.1|//PREDICTED: sarcoplasmic/endoplasmic reticulum calcium ATPase 3 isoform X1 [Rattus norvegicus];gi|31542159|ref|NP_058025.2|//sarcoplasmic/endoplasmic reticulum calcium ATPase 3 isoform b [Mus musculus];gi|254039660|ref|NP_001156809.1|//sarcoplasmic/endoplasmic reticulum calcium ATPase 3 isoform c [Mus musculus]
16803	2528	696.385	395.06	-0.817812	5.27275e-08	*	1.36391e-09	Lbp	GO:0044421//extracellular region part	GO:0008289//lipid binding;GO:0005515//protein binding	GO:0006869//lipid transport;GO:0042108//positive regulation of cytokine biosynthetic process;GO:0042742//defense response to bacterium;GO:0034123//positive regulation of toll-like receptor signaling pathway;GO:0007166//cell surface receptor signaling pathway;GO:0032496//response to lipopolysaccharide;GO:0001819//positive regulation of cytokine production;GO:0002523//leukocyte migration involved i…	K05399//lipopolysaccharide-binding protein	gi|113865991|ref|NP_032515.2|//lipopolysaccharide-binding protein precursor [Mus musculus]
17474	1336	16.0636	119.319	2.89296	1.51769e-13	Up	1.63442e-15	Clec4d	NA	NA	NA	K10058//C-type lectin domain family 4 member D	NA
219134	3164	68.8356	20.333	-1.75933	6.15441e-05	Down	3.17094e-06	Shisa2	GO:0031224//intrinsic component of membrane	NA	GO:0032502//developmental process	NA	gi|21703918|ref|NP_663438.1|//protein shisa-2 homolog precursor [Mus musculus]
16565	9119	839.918	1094.79	0.382341	0.00869219	*	0.000848433	Kif21b	NA	NA	NA	K10395//kinesin family member 4/21/27	NA
21938	4913	991.478	1346.21	0.441249	0.000294381	*	1.79646e-05	Tnfrsf1b	GO:0031224//intrinsic component of membrane;GO:0043231//intracellular membrane-bounded organelle;GO:0044297//cell body;GO:0033267//axon part;GO:0044444//cytoplasmic part	GO:0044389//ubiquitin-like protein ligase binding;GO:0005035//death receptor activity	GO:0006509//membrane protein ectodomain proteolysis;GO:0002376//immune system process;GO:0070848//response to growth factor;GO:0019221//cytokine-mediated signaling pathway;GO:0032496//response to lipopolysaccharide;GO:0006954//inflammatory response;GO:0043487//regulation of RNA stability	K05141//tumor necrosis factor receptor superfamily member 1B	gi|70778792|ref|NP_035740.2|//tumor necrosis factor receptor superfamily member 1B precursor [Mus musculus]
16801	3364	3109.29	3889.88	0.323139	0.000470067	*	3.05718e-05	Arhgef1	GO:0044424//intracellular part	GO:0008289//lipid binding;GO:0005088//Ras guanyl-nucleotide exchange factor activity;GO:0008047//enzyme activator activity	GO:0007266//Rho protein signal transduction;GO:0045744//negative regulation of G-protein coupled receptor protein signaling pathway	K12330//Rho guanine nucleotide exchange factor 1	gi|148692356|gb|EDL24303.1|//Rho guanine nucleotide exchange factor (GEF) 1, isoform CRA_b, partial [Mus musculus];gi|148692357|gb|EDL24304.1|//Rho guanine nucleotide exchange factor (GEF) 1, isoform CRA_c, partial [Mus musculus];gi|148692358|gb|EDL24305.1|//Rho guanine nucleotide exchange factor (GEF) 1, isoform CRA_d, partial [Mus musculus]
21906	3171	1531.66	3144.59	1.03778	1.27065e-19	Up	6.37236e-22	Otop1	GO:0031224//intrinsic component of membrane	NA	GO:0042471//ear morphogenesis;GO:0009888//tissue development;GO:0009581//detection of external stimulus	K02881//large subunit ribosomal protein L18	gi|148705604|gb|EDL37551.1|//otopetrin 1, isoform CRA_b, partial [Mus musculus]
26557	10966	128.824	56.4948	-1.18921	0.0003296	Down	2.03575e-05	Homer2	NA	NA	NA	K15010//homer	NA
18453	2538	4953.37	4249.89	-0.220986	0.0413815	*	0.00531495	P4hb	GO:0016020//membrane;GO:0044432//endoplasmic reticulum part;GO:0048770//pigment granule	GO:0015036//disulfide oxidoreductase activity;GO:0016862//intramolecular oxidoreductase activity, interconverting keto- and enol-groups;GO:0019798//procollagen-proline dioxygenase activity;GO:0046983//protein dimerization activity	GO:0044267//cellular protein metabolic process;GO:0018904//ether metabolic process;GO:0019725//cellular homeostasis;GO:0019471//4-hydroxyproline metabolic process	K09580//protein disulfide-isomerase A1 [EC:5.3.4.1]	gi|148702819|gb|EDL34766.1|//prolyl 4-hydroxylase, beta polypeptide, isoform CRA_b, partial [Mus musculus]
246782	1885	1628.16	2016.09	0.308312	0.00834829	*	0.000811339	Atpaf2	GO:0043231//intracellular membrane-bounded organelle	NA	GO:0070071//proton-transporting two-sector ATPase complex assembly	K07556//ATP synthase mitochondrial F1 complex assembly factor 2	gi|238776839|ref|NP_663402.2|//ATP synthase mitochondrial F1 complex assembly factor 2 [Mus musculus]
14630	2072	581.853	781.569	0.425719	0.00553516	*	0.000507261	Gclm	GO:0043234//protein complex	GO:0016881//acid-amino acid ligase activity;GO:0019899//enzyme binding;GO:0046983//protein dimerization activity	GO:0009064//glutamine family amino acid metabolic process;GO:0006749//glutathione metabolic process;GO:0003018//vascular process in circulatory system;GO:0042221//response to chemical;GO:0003254//regulation of membrane depolarization;GO:0006950//response to stress;GO:0043066//negative regulation of apoptotic process;GO:0000096//sulfur amino acid metabolic process;GO:0035227//regulation of glutama…	K11205//glutamate--cysteine ligase regulatory subunit	gi|6680019|ref|NP_032155.1|//glutamate--cysteine ligase regulatory subunit [Mus musculus]
11307	5821	827.904	1116.8	0.43183	0.00180859	*	0.000138153	Abcg1	NA	NA	NA	K05679//ATP-binding cassette, subfamily G (WHITE), member 1	NA
117167	3140	7648.42	4402.66	-0.796787	1.31154e-20	*	6.02354e-23	Steap4	GO:0043231//intracellular membrane-bounded organelle;GO:0016021//integral component of membrane	GO:0043169//cation binding;GO:0003824//catalytic activity;GO:0036094//small molecule binding	GO:0030154//cell differentiation;GO:0055080//cation homeostasis;GO:0044710//single-organism metabolic process;GO:0044765//single-organism transport	K19876//metalloreductase STEAP4 [EC:1.16.1.-]	gi|31981509|ref|NP_473439.2|//metalloreductase STEAP4 [Mus musculus]
70834	7138	2681.64	2274.55	-0.237538	0.034646	*	0.00428741	Spag9	GO:0044444//cytoplasmic part	GO:0051019//mitogen-activated protein kinase binding;GO:0008092//cytoskeletal protein binding	GO:0030182//neuron differentiation;GO:0016477//cell migration;GO:0042692//muscle cell differentiation;GO:0000187//activation of MAPK activity;GO:0032091//negative regulation of protein binding;GO:0051259//protein oligomerization;GO:0016192//vesicle-mediated transport	K20317//c-Jun-amino-terminal kinase-interacting protein 4	gi|70887772|ref|NP_081845.2|//C-Jun-amino-terminal kinase-interacting protein 4 isoform 1 [Mus musculus];gi|312836823|ref|NP_001186133.1|//C-Jun-amino-terminal kinase-interacting protein 4 isoform 6 [Mus musculus];gi|50510507|dbj|BAD32239.1|//mKIAA0516 protein [Mus musculus]
15163	2031	1027.09	1337.71	0.381198	0.00172648	*	0.000130879	Hcls1	GO:0016020//membrane;GO:0043231//intracellular membrane-bounded organelle;GO:0043234//protein complex	GO:0019904//protein domain specific binding;GO:0019900//kinase binding;GO:0008134//transcription factor binding	GO:0007260//tyrosine phosphorylation of STAT protein;GO:0008064//regulation of actin polymerization or depolymerization;GO:0034097//response to cytokine;GO:0043066//negative regulation of apoptotic process;GO:0006366//transcription from RNA polymerase II promoter;GO:0009719//response to endogenous stimulus;GO:0008283//cell proliferation;GO:0002763//positive regulation of myeloid leukocyte differe…	K06106//cortactin	gi|148665533|gb|EDK97949.1|//hematopoietic cell specific Lyn substrate 1, partial [Mus musculus]
57757	2727	151.345	244.428	0.691565	0.00561465	*	0.000515731	Pglyrp2	NA	GO:0005539//glycosaminoglycan binding;GO:0046914//transition metal ion binding;GO:0016811//hydrolase activity, acting on carbon-nitrogen (but not peptide) bonds, in linear amides;GO:0008329//signaling pattern recognition receptor activity	GO:0044116//growth of symbiont involved in interaction with host;GO:0009581//detection of external stimulus;GO:0002325//natural killer cell differentiation involved in immune response;GO:0001818//negative regulation of cytokine production;GO:0042742//defense response to bacterium;GO:0000270//peptidoglycan metabolic process	K01446//peptidoglycan recognition protein	gi|407228390|ref|NP_001258407.1|//N-acetylmuramoyl-L-alanine amidase isoform c precursor [Mus musculus];gi|6651241|gb|AAF22234.1|AF149838_1//TAGL-beta [Mus musculus];gi|569001185|ref|XP_006524773.1|//PREDICTED: N-acetylmuramoyl-L-alanine amidase isoform X2 [Mus musculus];gi|407228392|ref|NP_001258408.1|//N-acetylmuramoyl-L-alanine amidase isoform d precursor [Mus musculus];gi|158635948|ref|NP_067…
71146	2830	250.515	113.103	-1.14727	1.44278e-06	Down	4.94305e-08	Golga7b	GO:0043231//intracellular membrane-bounded organelle;GO:0012505//endomembrane system	NA	NA	K11728//nucleosome-remodeling factor subunit BPTF;K17584//phosphorylated CTD-interacting factor 1;K05546//alpha 1,3-glucosidase [EC:3.2.1.84]	gi|74228183|dbj|BAE23972.1|//unnamed protein product [Mus musculus]
67844	2054	658.7	497.317	-0.405457	0.0204569	*	0.00229051	Rab32	GO:0030139//endocytic vesicle	GO:0032550//purine ribonucleoside binding	GO:0045184//establishment of protein localization;GO:0035556//intracellular signal transduction;GO:0006996//organelle organization	K07918//Ras-related protein Rab-32	gi|13385896|ref|NP_080681.1|//ras-related protein Rab-32 [Mus musculus]
72898	1604	42.0958	16.7758	-1.32729	0.0177051	Down	0.00194326	Asphd2	GO:0031227//intrinsic component of endoplasmic reticulum membrane	GO:0016701//oxidoreductase activity, acting on single donors with incorporation of molecular oxygen	GO:0006464//cellular protein modification process;GO:0044710//single-organism metabolic process	K00476//aspartate beta-hydroxylase [EC:1.14.11.16]	gi|55926229|ref|NP_082662.1|//aspartate beta-hydroxylase domain-containing protein 2 [Mus musculus]
208795	3239	722.525	561.282	-0.364323	0.0307265	*	0.00371287	Tmem63a	GO:0031224//intrinsic component of membrane;GO:0005764//lysosome	NA	NA	K10165//nucleotide-binding oligomerization domain-containing protein 2	gi|148681191|gb|EDL13138.1|//transmembrane protein 63a, isoform CRA_a, partial [Mus musculus]
12825	5564	34285.5	24226.1	-0.501035	5.01055e-09	*	1.06332e-10	Col3a1	NA	NA	NA	K19720//collagen, type III, alpha	NA
387524	2610	1348.72	1042.08	-0.372121	0.00224953	*	0.000178381	Znrf2	GO:0016020//membrane;GO:0000323//lytic vacuole	GO:0046914//transition metal ion binding;GO:0003824//catalytic activity	NA	K10694//E3 ubiquitin-protein ligase ZNRF1/2 [EC:2.3.2.27]	gi|148666296|gb|EDK98712.1|//zinc and ring finger 2, isoform CRA_b, partial [Mus musculus]
21664	1953	613.079	274.427	-1.15965	7.19546e-13	Down	8.62255e-15	Phlda1	GO:0016020//membrane;GO:0031981//nuclear lumen;GO:0031982//vesicle	NA	GO:0012502//induction of programmed cell death;GO:0009101//glycoprotein biosynthetic process	NA	gi|226442929|ref|NP_033370.2|//pleckstrin homology-like domain family A member 1 [Mus musculus]
68099	1920	245.963	158.147	-0.637176	0.010923	*	0.0011077	Fam92a	NA	NA	NA	K15421//secretion-regulating guanine nucleotide exchange factor;K02258//cytochrome c oxidase assembly protein subunit 11;K10837//O-phosphoseryl-tRNA(Sec) kinase [EC:2.7.1.164]	gi|894216159|ref|NP_001297672.1|//protein FAM92A1 isoform 2 [Mus musculus];gi|158749636|ref|NP_080834.3|//protein FAM92A1 isoform 1 [Mus musculus]
17882	6083	27.3812	7.81316	-1.80921	0.0031469	Down	0.000265634	Myh2	GO:0031981//nuclear lumen;GO:0030017//sarcomere;GO:0016460//myosin II complex;GO:0005924//cell-substrate adherens junction	GO:0008092//cytoskeletal protein binding;GO:0032550//purine ribonucleoside binding	GO:0003012//muscle system process;GO:0007009//plasma membrane organization;GO:0031033//myosin filament organization;GO:0050896//response to stimulus	K10352//myosin heavy chain	gi|205830428|ref|NP_001034634.2|//myosin-2 [Mus musculus]
16792	2402	5211.57	7138	0.453802	3.45644e-08	*	8.55761e-10	Laptm5	GO:0016021//integral component of membrane;GO:0005764//lysosome	NA	GO:0051234//establishment of localization	K12387//lysosomal-associated transmembrane protein	gi|74215128|dbj|BAE41796.1|//unnamed protein product [Mus musculus]
16560	8243	102.031	48.1909	-1.08218	0.003551	Down	0.000304243	Kif1a	GO:0042995//cell projection;GO:0044297//cell body;GO:0015630//microtubule cytoskeleton	GO:0015631//tubulin binding;GO:0008289//lipid binding;GO:0003774//motor activity;GO:0032550//purine ribonucleoside binding	GO:0006928//movement of cell or subcellular component	K10392//kinesin family member 1	gi|659667950|ref|NP_001281079.1|//kinesin-like protein KIF1A isoform d [Mus musculus];gi|160708010|ref|NP_032466.2|//kinesin-like protein KIF1A isoform a [Mus musculus];gi|659667948|ref|NP_001281078.1|//kinesin-like protein KIF1A isoform c [Mus musculus];gi|160333877|ref|NP_001103785.1|//kinesin-like protein KIF1A isoform b [Mus musculus]
54635	3512	375.355	210.03	-0.837662	1.89751e-05	*	8.4443e-07	Pdgfc	GO:0043231//intracellular membrane-bounded organelle;GO:0044421//extracellular region part	GO:0070851//growth factor receptor binding;GO:0042802//identical protein binding	GO:0001932//regulation of protein phosphorylation;GO:0043200//response to amino acid;GO:0007169//transmembrane receptor protein tyrosine kinase signaling pathway;GO:0009653//anatomical structure morphogenesis;GO:0006260//DNA replication;GO:0008284//positive regulation of cell proliferation	K05450//platelet derived growth factor C/D	gi|10242385|ref|NP_064355.1|//platelet-derived growth factor C precursor [Mus musculus]
17873	1305	233.617	386.683	0.727006	0.000228646	*	1.35307e-05	Gadd45b	GO:0043231//intracellular membrane-bounded organelle	GO:0005488//binding	GO:0001933//negative regulation of protein phosphorylation;GO:0012501//programmed cell death;GO:0032147//activation of protein kinase activity;GO:0050896//response to stimulus;GO:0007049//cell cycle;GO:0048869//cellular developmental process	K04402//growth arrest and DNA-damage-inducible protein	gi|6678980|ref|NP_032681.1|//growth arrest and DNA damage-inducible protein GADD45 beta [Mus musculus]
15427	1719	311.351	221.758	-0.489553	0.0386993	*	0.00489691	Hoxc9	GO:0043231//intracellular membrane-bounded organelle	GO:0003677//DNA binding;GO:0001071//nucleic acid binding transcription factor activity	GO:0048562//embryonic organ morphogenesis;GO:0003002//regionalization;GO:0006351//transcription, DNA-templated;GO:0001501//skeletal system development	K09294//homeobox protein HoxA/B/C/D9	gi|148671999|gb|EDL03946.1|//homeobox C9, isoform CRA_b, partial [Mus musculus]
207212	10250	528.051	356.535	-0.566632	0.00182562	*	0.000139743	Arhgef17	NA	NA	NA	K16727//Rho guanine nucleotide exchange factor 10	gi|124487439|ref|NP_001074585.1|//rho guanine nucleotide exchange factor 17 [Mus musculus]
11951	798	756.933	544.136	-0.476199	0.00750021	*	0.000712684	Atp5g1	GO:0031224//intrinsic component of membrane;GO:0005743//mitochondrial inner membrane;GO:0033177//proton-transporting two-sector ATPase complex, proton-transporting domain	GO:0015077//monovalent inorganic cation transmembrane transporter activity;GO:0005488//binding	GO:0015988//energy coupled proton transmembrane transport, against electrochemical gradient;GO:0006754//ATP biosynthetic process;GO:0097305//response to alcohol	K02128//F-type H+-transporting ATPase subunit c	gi|31982497|ref|NP_031532.2|//ATP synthase F(0) complex subunit C1, mitochondrial [Mus musculus]
239556	9833	177.986	297.215	0.73974	0.00168306	*	0.000127232	Cacna1i	NA	NA	NA	K04856//voltage-dependent calcium channel T type alpha-1I	gi|157057194|ref|NP_001037773.2|//voltage-dependent T-type calcium channel subunit alpha-1I [Mus musculus]
12753	9700	1588.53	1304.73	-0.283942	0.0284576	*	0.00339721	Clock	NA	NA	NA	K02223//circadian locomoter output cycles kaput protein [EC:2.3.1.48]	NA
24110	1778	222.412	363.375	0.70822	0.000625675	*	4.165e-05	Usp18	NA	GO:0019783//ubiquitin-like protein-specific protease activity;GO:0016790//thiolester hydrolase activity	GO:0006464//cellular protein modification process;GO:0080184//response to phenylpropanoid;GO:0019941//modification-dependent protein catabolic process	K11846//ubiquitin carboxyl-terminal hydrolase 18/41 [EC:3.4.19.12]	gi|188035917|ref|NP_036039.2|//ubl carboxyl-terminal hydrolase 18 [Mus musculus]
224647	3732	4163.22	4844.07	0.21852	0.0384044	*	0.00485149	D17Wsu92e	NA	NA	NA	K17987//next to BRCA1 gene 1 protein	NA
12631	1196	7970.68	9395.88	0.237325	0.00661646	*	0.000621194	Cfl1	NA	NA	NA	K05765//cofilin	NA
320832	1232	14.7119	37.0916	1.33411	0.0260717	Up	0.00304249	Sirpb1a	GO:0016020//membrane	NA	GO:0007165//signal transduction;GO:0006909//phagocytosis	K06551//signal-regulatory protein alpha/beta1/gamma	gi|50872163|ref|NP_001002898.1|//signal-regulatory protein beta 1 [Mus musculus]
270192	4734	418.189	723.833	0.791499	3.44087e-07	*	1.04627e-08	Rab6b	GO:0012505//endomembrane system;GO:0043231//intracellular membrane-bounded organelle;GO:0031982//vesicle	GO:0017111//nucleoside-triphosphatase activity;GO:0032550//purine ribonucleoside binding	GO:0045184//establishment of protein localization;GO:0048193//Golgi vesicle transport;GO:0009154//purine ribonucleotide catabolic process;GO:0035556//intracellular signal transduction	K07894//Ras-related protein Rab-6B	gi|926684126|ref|XP_013821666.1|//PREDICTED: ras-related protein Rab-6B [Capra hircus]
74015	3271	309.695	444.526	0.521421	0.00790986	*	0.000760796	Fcho1	NA	NA	NA	K20042//F-BAR domain only protein	NA
70536	2059	312.659	155.777	-1.00511	4.76175e-06	Down	1.86016e-07	Qpct	NA	NA	NA	K00683//glutaminyl-peptide cyclotransferase [EC:2.3.2.5]	NA
67671	337	1983.14	2568.73	0.373266	0.000140657	*	7.82625e-06	Rpl38	GO:0015934//large ribosomal subunit;GO:0070992//translation initiation complex	GO:0005198//structural molecule activity;GO:0003676//nucleic acid binding	GO:0042471//ear morphogenesis;GO:0019080//viral gene expression;GO:0007498//mesoderm development;GO:0006613//cotranslational protein targeting to membrane;GO:0000027//ribosomal large subunit assembly;GO:0006412//translation;GO:0050954//sensory perception of mechanical stimulus;GO:0000956//nuclear-transcribed mRNA catabolic process	K02923//large subunit ribosomal protein L38e	gi|327358533|gb|AEA51113.1|//60S ribosomal protein L38, partial [Oryzias melastigma]
215951	2530	713.841	1356.83	0.926564	2.47064e-12	*	3.19541e-14	Lace1	GO:0043231//intracellular membrane-bounded organelle	GO:0032550//purine ribonucleoside binding	NA	K18798//peroxisome-assembly ATPase [EC:3.6.4.7]	gi|144922663|ref|NP_665686.2|//lactation elevated protein 1 [Mus musculus]
279572	4014	68.3836	193.392	1.49981	4.16913e-08	Up	1.04982e-09	Tlr13	GO:0043231//intracellular membrane-bounded organelle;GO:0031224//intrinsic component of membrane	GO:0003723//RNA binding;GO:0042802//identical protein binding	GO:0000165//MAPK cascade;GO:0051707//response to other organism;GO:0002224//toll-like receptor signaling pathway	K18808//toll-like receptor 13	gi|45429999|ref|NP_991389.1|//toll-like receptor 13 precursor [Mus musculus]
52696	1873	2034.67	2461.63	0.274819	0.0134945	*	0.00140836	Zwint	GO:0043231//intracellular membrane-bounded organelle;GO:0000776//kinetochore;GO:0043005//neuron projection	GO:0005515//protein binding	GO:0000075//cell cycle checkpoint;GO:0000087//mitotic M phase;GO:0051234//establishment of localization	K19943//ZW10 interactor	gi|21326440|ref|NP_079911.1|//ZW10 interactor [Mus musculus]
12036	1732	4286.6	3550.93	-0.271636	0.00657593	*	0.000616526	Bcat2	NA	NA	NA	K00826//branched-chain amino acid aminotransferase [EC:2.6.1.42]	NA
97998	8399	5101.6	6929.56	0.441813	3.56576e-06	*	1.35906e-07	Deptor	NA	NA	NA	K20402//DEP domain-containing mTOR-interacting protein	NA
11767	1964	1020.41	1276.6	0.323156	0.0148449	*	0.00157516	Ap1m1	GO:0012506//vesicle membrane;GO:0030119//AP-type membrane coat adaptor complex;GO:0030136//clathrin-coated vesicle;GO:0005764//lysosome;GO:0005802//trans-Golgi network	GO:0005488//binding	GO:0043485//endosome to pigment granule transport;GO:0048193//Golgi vesicle transport;GO:0050688//regulation of defense response to virus;GO:0048753//pigment granule organization;GO:0002478//antigen processing and presentation of exogenous peptide antigen;GO:0015031//protein transport	K12393//AP-1 complex subunit mu	gi|431921951|gb|ELK19124.1|//AP-1 complex subunit mu-1 [Pteropus alecto]
621603	2161	829.117	589.216	-0.492779	0.000841857	*	5.8174e-05	Aldh3b2	NA	NA	NA	K00129//aldehyde dehydrogenase (NAD(P)+) [EC:1.2.1.5]	gi|294460012|ref|NP_001170909.1|//aldehyde dehydrogenase 3 family, member B2 [Mus musculus]
17918	11684	2095.77	2666.17	0.347289	0.00419076	*	0.0003668	Myo5a	NA	NA	NA	K10357//myosin V	gi|148694358|gb|EDL26305.1|//myosin Va, isoform CRA_a, partial [Mus musculus]
109672	749	5338.7	4280.94	-0.31856	0.000250482	*	1.50213e-05	Cyb5a	GO:0031224//intrinsic component of membrane;GO:0043231//intracellular membrane-bounded organelle;GO:0031090//organelle membrane	GO:0043169//cation binding;GO:0005515//protein binding;GO:0046906//tetrapyrrole binding	GO:0032787//monocarboxylic acid metabolic process;GO:0006091//generation of precursor metabolites and energy;GO:0010038//response to metal ion;GO:0051234//establishment of localization	K10226//acyl-CoA 6-desaturase (Delta-6 desaturase) [EC:1.14.19.3];K00387//sulfite oxidase [EC:1.8.3.1]	gi|526252990|ref|NP_001268328.1|//cytochrome b5-like [Mesocricetus auratus]
14708	3362	283.194	191.673	-0.563148	0.0315933	*	0.00383929	Gng7	NA	NA	NA	K04543//guanine nucleotide-binding protein G(I)/G(S)/G(O) subunit gamma-7	gi|84579915|ref|NP_001033744.1|//guanine nucleotide-binding protein G(I)/G(S)/G(O) subunit gamma-7 [Mus musculus]
56363	3339	411.028	189.181	-1.11947	3.05044e-09	Down	6.18366e-11	Tmeff2	GO:0031224//intrinsic component of membrane	NA	NA	K06254//agrin	gi|724945729|ref|XP_010387068.1|//PREDICTED: tomoregulin-2 isoform X1 [Rhinopithecus roxellana]
71912	1116	104.145	4.92965	-4.40096	1.28632e-19	Down	6.58677e-22	Jsrp1	GO:0005783//endoplasmic reticulum	GO:0005488//binding	GO:1901019//regulation of calcium ion transmembrane transporter activity	NA	gi|326807033|ref|NP_082277.2|//junctional sarcoplasmic reticulum protein 1 [Mus musculus]
217370	2418	776.9	1029.9	0.406701	0.00418627	*	0.000366185	BC017643	GO:0031224//intrinsic component of membrane	NA	NA	NA	gi|361050365|ref|NP_001241664.1|//uncharacterized protein C17orf62 homolog isoform 3 [Mus musculus];gi|148702882|gb|EDL34829.1|//hexosaminidase (glycosyl hydrolase family 20, catalytic domain) containing, isoform CRA_a [Mus musculus]
27376	4000	11741.2	5932.35	-0.984907	6.48699e-33	*	1.09583e-35	Slc25a10	GO:0005740//mitochondrial envelope;GO:0031981//nuclear lumen;GO:0031224//intrinsic component of membrane;GO:0019866//organelle inner membrane	GO:0015291//secondary active transmembrane transporter activity;GO:0015556//C4-dicarboxylate transmembrane transporter activity;GO:0015103//inorganic anion transmembrane transporter activity	GO:0044763//single-organism cellular process;GO:0006817//phosphate ion transport;GO:0015743//malate transport;GO:0015744//succinate transport	K13577//solute carrier family 25 (mitochondrial dicarboxylate transporter), member 10	gi|254826790|ref|NP_038798.2|//mitochondrial dicarboxylate carrier [Mus musculus]
330938	5718	368.337	270.121	-0.447417	0.0445025	*	0.00579333	Dixdc1	NA	NA	NA	K02353//segment polarity protein dishevelled	gi|46559410|ref|NP_835219.1|//dixin isoform 1 [Mus musculus];gi|901694072|ref|NP_001297998.1|//dixin isoform 2 [Mus musculus]
12683	1164	7802.87	18532.3	1.24796	3.54714e-08	Up	8.80092e-10	Cidea	GO:0043231//intracellular membrane-bounded organelle;GO:0044444//cytoplasmic part;GO:0031967//organelle envelope	GO:0042802//identical protein binding	GO:0050663//cytokine secretion;GO:0080184//response to phenylpropanoid;GO:0006351//transcription, DNA-templated;GO:0010884//positive regulation of lipid storage;GO:0006915//apoptotic process;GO:0007179//transforming growth factor beta receptor signaling pathway;GO:0009895//negative regulation of catabolic process;GO:0001818//negative regulation of cytokine production;GO:0000737//DNA catabolic pro…	K02310//DNA fragmentation factor, 45 kD, alpha subunit;K02311//DNA fragmentation factor, 40 kD, beta subunit [EC:3.-.-.-]	gi|162287227|ref|NP_031728.2|//cell death activator CIDE-A [Mus musculus]
14969	1669	7378.67	8928.04	0.274984	0.00553016	*	0.000505923	H2-Eb1	GO:0031224//intrinsic component of membrane;GO:0009986//cell surface;GO:0005770//late endosome;GO:0005764//lysosome;GO:0042611//MHC protein complex	GO:0003823//antigen binding	GO:0032024//positive regulation of insulin secretion;GO:0032653//regulation of interleukin-10 production;GO:0009581//detection of external stimulus;GO:0034097//response to cytokine;GO:0042098//T cell proliferation;GO:0006959//humoral immune response;GO:0002460//adaptive immune response based on somatic recombination of immune receptors built from immunoglobulin superfamily domains;GO:0001818//neg…	K06752//major histocompatibility complex, class II	gi|114431228|ref|NP_034512.2|//H-2 class II histocompatibility antigen, I-E beta chain precursor [Mus musculus]
15931	4988	1186.75	904.666	-0.391563	0.00228127	*	0.000181846	Ids	GO:0000323//lytic vacuole	GO:0043169//cation binding;GO:0008484//sulfuric ester hydrolase activity	NA	K01136//iduronate 2-sulfatase [EC:3.1.6.13]	gi|84781812|ref|NP_034628.2|//iduronate 2-sulfatase precursor [Mus musculus]
54683	688	3152.22	3749.47	0.250319	0.0246413	*	0.00284618	Prdx5	GO:0044439//peroxisomal part;GO:0005829//cytosol;GO:0031982//vesicle	GO:0016209//antioxidant activity;GO:0005515//protein binding;GO:0004869//cysteine-type endopeptidase inhibitor activity;GO:0044212//transcription regulatory region DNA binding;GO:0051920//peroxiredoxin activity	GO:0010557//positive regulation of macromolecule biosynthetic process;GO:0042743//hydrogen peroxide metabolic process;GO:0043086//negative regulation of catalytic activity;GO:0055114//oxidation-reduction process;GO:0042981//regulation of apoptotic process;GO:0000302//response to reactive oxygen species;GO:0006383//transcription from RNA polymerase III promoter	K11187//peroxiredoxin 5, atypical 2-Cys peroxiredoxin [EC:1.11.1.15]	gi|6755114|ref|NP_036151.1|//peroxiredoxin-5, mitochondrial precursor [Mus musculus]
68792	2882	487.242	301.732	-0.69137	8.15658e-05	*	4.30586e-06	Srpx2	NA	NA	NA	K19408//sushi repeat-containing protein SRPX2	NA
12444	5772	4430.6	2889.58	-0.61664	4.33387e-12	*	5.76538e-14	Ccnd2	GO:0031981//nuclear lumen;GO:0043234//protein complex;GO:0005635//nuclear envelope;GO:0044444//cytoplasmic part;GO:0044427//chromosomal part	GO:0019900//kinase binding	GO:0030182//neuron differentiation;GO:0032868//response to insulin;GO:0048232//male gamete generation;GO:0043627//response to estrogen;GO:0008585//female gonad development;GO:0046683//response to organophosphorus;GO:0097305//response to alcohol;GO:0044772//mitotic cell cycle phase transition;GO:0000079//regulation of cyclin-dependent protein serine/threonine kinase activity;GO:0008284//positive r…	K10151//cyclin D2	gi|6753310|ref|NP_033959.1|//G1/S-specific cyclin-D2 [Mus musculus]
69169	1491	923.095	1475.69	0.676839	5.17344e-10	*	9.09442e-12	Fcmr	GO:0031224//intrinsic component of membrane	NA	NA	K13073//polymeric immunoglobulin receptor;K16851//high affinity immunoglobulin alpha and immunoglobulin mu Fc receptor	gi|62460639|ref|NP_081252.1|//fas apoptotic inhibitory molecule 3 precursor [Mus musculus]
16852	817	11992.2	10041.5	-0.256126	0.00561189	*	0.000515078	Lgals1	GO:0031012//extracellular matrix;GO:0043231//intracellular membrane-bounded organelle;GO:0044421//extracellular region part	GO:0048030//disaccharide binding;GO:0097367//carbohydrate derivative binding;GO:0060089//molecular transducer activity;GO:0048029//monosaccharide binding;GO:0042802//identical protein binding	GO:0009611//response to wounding;GO:0014070//response to organic cyclic compound;GO:0034112//positive regulation of homotypic cell-cell adhesion;GO:0007162//negative regulation of cell adhesion;GO:0002313//mature B cell differentiation involved in immune response;GO:0042692//muscle cell differentiation;GO:0001678//cellular glucose homeostasis;GO:0007249//I-kappaB kinase/NF-kappaB signaling;GO:003…	K06830//galectin-1	gi|6678682|ref|NP_032521.1|//galectin-1 [Mus musculus]
74030	4668	1282.58	896.559	-0.516573	2.13311e-05	*	9.66168e-07	Rin2	NA	NA	NA	K17638//Ras and Rab interactor 1	NA
66158	1276	1112.76	888.516	-0.324678	0.0319508	*	0.00389165	Cxx1a	NA	NA	NA	NA	gi|21313590|ref|NP_077132.1|//mammalian retrotransposon derived 8b [Mus musculus]
17096	3417	1098.01	1383.07	0.332987	0.00821063	*	0.000795794	Lyn	NA	NA	NA	K05854//tyrosine-protein kinase Lyn [EC:2.7.10.2]	NA
94040	11916	1193.76	887.683	-0.427391	0.000738418	*	5.01296e-05	Clmn	GO:0031224//intrinsic component of membrane;GO:0044424//intracellular part	GO:0008092//cytoskeletal protein binding	GO:0008283//cell proliferation;GO:0030030//cell projection organization	K19326//nesprin-1	gi|100816764|ref|NP_444385.2|//calmin isoform a [Mus musculus];gi|14289185|dbj|BAB59120.1|//calmin gamma [Mus musculus];gi|100816903|ref|NP_001035772.1|//calmin isoform b [Mus musculus]
19173	871	2076.9	2889.78	0.476527	4.97942e-06	*	1.9557e-07	Psmb5	GO:0043231//intracellular membrane-bounded organelle;GO:0000502//proteasome complex	GO:0004175//endopeptidase activity	GO:0006511//ubiquitin-dependent protein catabolic process;GO:0006950//response to stress	K02737//20S proteasome subunit beta 5 [EC:3.4.25.1]	gi|6755204|ref|NP_035316.1|//proteasome subunit beta type-5 [Mus musculus]
100041546	875	352.624	601.305	0.769967	1.08408e-06	*	3.61111e-08	Ly6c2	GO:0031224//intrinsic component of membrane;GO:0009986//cell surface	NA	NA	K06846//lymphocyte antigen 6 complex locus protein D/E/G6/H	gi|149773537|ref|NP_001092687.1|//lymphocyte antigen 6C2 precursor [Mus musculus]
76969	2682	2018.06	1464.4	-0.462662	9.83912e-06	*	4.12409e-07	Chst1	GO:0031224//intrinsic component of membrane;GO:0043231//intracellular membrane-bounded organelle;GO:0012505//endomembrane system	GO:0008146//sulfotransferase activity	GO:0006790//sulfur compound metabolic process;GO:0006952//defense response;GO:0019318//hexose metabolic process	K01022//keratan sulfate 6-sulfotransferase 1 [EC:2.8.2.21]	gi|12963845|ref|NP_076339.1|//carbohydrate sulfotransferase 1 precursor [Mus musculus]
11735	9204	125.024	74.92	-0.73878	0.044358	*	0.00576281	Ank3	GO:0005783//endoplasmic reticulum;GO:0044459//plasma membrane part;GO:0031674//I band;GO:0044291//cell-cell contact zone;GO:0033267//axon part;GO:0000323//lytic vacuole;GO:0097060//synaptic membrane	GO:0005198//structural molecule activity;GO:0005488//binding	GO:0010644//cell communication by electrical coupling;GO:0072658//maintenance of protein location in membrane;GO:0022409//positive regulation of cell-cell adhesion;GO:0048667//cell morphogenesis involved in neuron differentiation;GO:0022607//cellular component assembly;GO:0001508//action potential;GO:0007009//plasma membrane organization;GO:0006935//chemotaxis;GO:0090313//regulation of protein ta…	K10380//ankyrin	gi|116256499|ref|NP_733926.2|//ankyrin-3 isoform i [Mus musculus];gi|22129789|ref|NP_033800.2|//ankyrin-3 isoform g [Mus musculus];gi|86262153|ref|NP_733788.2|//ankyrin-3 isoform f [Mus musculus];gi|116256497|ref|NP_666117.2|//ankyrin-3 isoform b [Mus musculus];gi|25121946|ref|NP_733789.1|//ankyrin-3 isoform c [Mus musculus];gi|116256493|ref|NP_733790.2|//ankyrin-3 isoform d [Mus musculus];gi|116…
74142	2970	2976.55	4261.31	0.517654	2.28125e-07	*	6.73188e-09	Lonp1	NA	NA	NA	K08675//Lon-like ATP-dependent protease [EC:3.4.21.-]	gi|148706233|gb|EDL38180.1|//protease, serine, 15, isoform CRA_b, partial [Mus musculus]
13809	4208	1472.69	959.314	-0.618376	1.12019e-07	*	3.12884e-09	Enpep	GO:0012505//endomembrane system;GO:0031224//intrinsic component of membrane;GO:0042995//cell projection;GO:0009986//cell surface;GO:0044459//plasma membrane part;GO:0031988//null	GO:0004177//aminopeptidase activity;GO:0033218//amide binding;GO:0046914//transition metal ion binding	GO:0019538//protein metabolic process;GO:0048870//cell motility;GO:0001990//regulation of systemic arterial blood pressure by hormone;GO:0044237//cellular metabolic process	K11141//glutamyl aminopeptidase [EC:3.4.11.7]	gi|6679653|ref|NP_031960.1|//glutamyl aminopeptidase [Mus musculus]
66917	2205	841.164	1077.75	0.357569	0.0175463	*	0.00192108	Chordc1	NA	GO:0031072//heat shock protein binding;GO:0046914//transition metal ion binding	GO:0006457//protein folding;GO:0071901//negative regulation of protein serine/threonine kinase activity;GO:0046605//regulation of centrosome cycle;GO:0048583//regulation of response to stimulus	K16729//cysteine and histidine-rich domain-containing protein 1	gi|13385324|ref|NP_080120.1|//cysteine and histidine-rich domain-containing protein 1 [Mus musculus]
20306	912	61.7942	211.459	1.77483	1.61676e-10	Up	2.65435e-12	Ccl7	GO:0044421//extracellular region part	GO:0005125//cytokine activity;GO:0005539//glycosaminoglycan binding;GO:0048020//CCR chemokine receptor binding	GO:0010212//response to ionizing radiation;GO:0006952//defense response;GO:0002690//positive regulation of leukocyte chemotaxis;GO:0022604//regulation of cell morphogenesis;GO:0006996//organelle organization;GO:0045471//response to ethanol	K05509//C-C motif chemokine 7	gi|7305463|ref|NP_038682.1|//C-C motif chemokine 7 precursor [Mus musculus]
11501	3115	146.331	529.989	1.85672	8.65668e-23	Up	2.74191e-25	Adam8	GO:0005767//secondary lysosome;GO:0030667//secretory granule membrane;GO:0043234//protein complex;GO:0016021//integral component of membrane;GO:0015629//actin cytoskeleton	GO:0004175//endopeptidase activity;GO:0046914//transition metal ion binding;GO:0005102//receptor binding	GO:0006509//membrane protein ectodomain proteolysis;GO:0072681//fibronectin-dependent thymocyte migration;GO:0007166//cell surface receptor signaling pathway;GO:0033077//T cell differentiation in thymus;GO:0001819//positive regulation of cytokine production;GO:0000768//syncytium formation by plasma membrane fusion;GO:0051091//positive regulation of sequence-specific DNA binding transcription fact…	K06540//disintegrin and metalloproteinase domain-containing protein 8 [EC:3.4.24.-]	gi|148685931|gb|EDL17878.1|//a disintegrin and metallopeptidase domain 8, isoform CRA_b, partial [Mus musculus]
14205	1780	527.746	314.623	-0.74622	1.34975e-05	*	5.82853e-07	Figf	GO:0044421//extracellular region part;GO:0031091//platelet alpha granule	GO:0005172//vascular endothelial growth factor receptor binding;GO:0042802//identical protein binding	GO:0001525//angiogenesis;GO:0006950//response to stress;GO:0034097//response to cytokine;GO:0001819//positive regulation of cytokine production;GO:0048869//cellular developmental process;GO:0002551//mast cell chemotaxis;GO:0001775//cell activation;GO:0050927//positive regulation of positive chemotaxis;GO:0007169//transmembrane receptor protein tyrosine kinase signaling pathway;GO:0048522//positiv…	K05449//vascular endothelial growth factor C/D	gi|6753874|ref|NP_034346.1|//vascular endothelial growth factor D isoform VEGF-D358 preproprotein [Mus musculus];gi|819231786|ref|NP_001295418.1|//vascular endothelial growth factor D isoform VEGF-D326 preproprotein [Mus musculus]
19038	1286	590.72	451.349	-0.388233	0.0400011	*	0.00509965	Ppic	GO:0044424//intracellular part	GO:0033218//amide binding;GO:0008144//drug binding;GO:0016859//cis-trans isomerase activity	GO:0044267//cellular protein metabolic process	K09563//peptidyl-prolyl isomerase C (cyclophilin C) [EC:5.2.1.8]	gi|6679441|ref|NP_032934.1|//peptidyl-prolyl cis-trans isomerase C precursor [Mus musculus]
73078	1596	2331.37	3077.19	0.400435	0.000159014	*	8.99033e-06	Pmpcb	GO:0044429//mitochondrial part;GO:0019866//organelle inner membrane	GO:0004175//endopeptidase activity;GO:0043169//cation binding	GO:0006626//protein targeting to mitochondrion;GO:0019538//protein metabolic process	K17732//mitochondrial-processing peptidase subunit beta [EC:3.4.24.64]	gi|95113671|ref|NP_082707.1|//mitochondrial-processing peptidase subunit beta precursor [Mus musculus]
57435	5755	18690.2	14029.3	-0.413847	2.2466e-08	*	5.34104e-10	Plin4	NA	NA	NA	K20254//perilipin-4	gi|157041252|ref|NP_065593.2|//perilipin-4 [Mus musculus]
240327	2648	235.776	150.058	-0.651895	0.0103494	*	0.00104177	Gm4951	GO:0043231//intracellular membrane-bounded organelle;GO:0031090//organelle membrane;GO:0020003//symbiont-containing vacuole	GO:0005515//protein binding;GO:0017111//nucleoside-triphosphatase activity;GO:0032550//purine ribonucleoside binding	GO:0035456//response to interferon-beta;GO:0009154//purine ribonucleotide catabolic process;GO:0006914//autophagy;GO:0042742//defense response to bacterium;GO:0007166//cell surface receptor signaling pathway;GO:0001562//response to protozoan	K17072//interferon gamma inducible protein 47	gi|85702067|ref|NP_001028939.1|//uncharacterized protein LOC240327 [Mus musculus]
78977	1851	10.577	3.47038	-1.60776	0.0172755	Down	0.00187966	Popdc3	GO:0031224//intrinsic component of membrane	NA	NA	NA	gi|148673090|gb|EDL05037.1|//popeye domain containing 3, isoform CRA_a, partial [Mus musculus]
227721	1824	111.921	63.0042	-0.82896	0.0352308	*	0.00437619	Plpp7	NA	NA	NA	K17981//mitochondrial fission process protein 1	NA
54483	3160	28.4543	64.3337	1.17693	0.0125786	Up	0.00130082	Mefv	GO:0043231//intracellular membrane-bounded organelle;GO:0015630//microtubule cytoskeleton	GO:0008092//cytoskeletal protein binding;GO:0046914//transition metal ion binding	GO:0010950//positive regulation of endopeptidase activity;GO:0032682//negative regulation of chemokine production;GO:0032611//interleukin-1 beta production;GO:0006954//inflammatory response	K12803//pyrin	gi|241666411|ref|NP_001155262.1|//pyrin isoform 1 [Mus musculus];gi|241666417|ref|NP_062326.2|//pyrin isoform 3 [Mus musculus];gi|241666414|ref|NP_001155263.1|//pyrin isoform 2 [Mus musculus]
11811	1218	111.902	10.0259	-3.48043	3.20417e-16	Down	2.46956e-18	Apobec2	NA	GO:0016814//hydrolase activity, acting on carbon-nitrogen (but not peptide) bonds, in cyclic amidines;GO:0046914//transition metal ion binding;GO:0003676//nucleic acid binding	GO:0006396//RNA processing;GO:0006216//cytidine catabolic process;GO:0035510//DNA dealkylation;GO:0009451//RNA modification	K18772//C->U-editing enzyme APOBEC2 [EC:3.5.4.-]	gi|6753098|ref|NP_033824.1|//C->U-editing enzyme APOBEC-2 [Mus musculus]
67177	2245	117.829	228.729	0.956941	0.000125756	*	6.89758e-06	Cdt1	GO:0031981//nuclear lumen;GO:0044444//cytoplasmic part	GO:0003676//nucleic acid binding	GO:0031570//DNA integrity checkpoint;GO:0000082//G1/S transition of mitotic cell cycle;GO:0006270//DNA replication initiation;GO:0000084//mitotic S phase	K10727//chromatin licensing and DNA replication factor 1	gi|31982546|ref|NP_080290.3|//DNA replication factor Cdt1 [Mus musculus]
269401	5390	642.083	451.251	-0.508832	0.00143006	*	0.000105086	Zfp512b	NA	NA	NA	K00907//myosin-light-chain kinase [EC:2.7.11.18];K00876//uridine kinase [EC:2.7.1.48];K15200//general transcription factor 3C polypeptide 2	gi|37360280|dbj|BAC98118.1|//mKIAA1196 protein [Mus musculus]
20442	5784	2220.12	1826.04	-0.281919	0.0155235	*	0.00165782	St3gal1	GO:0031228//intrinsic component of Golgi membrane	GO:0008373//sialyltransferase activity	GO:0006790//sulfur compound metabolic process;GO:0006493//protein O-linked glycosylation;GO:0006024//glycosaminoglycan biosynthetic process	K00780//beta-galactoside alpha-2,3-sialyltransferase (sialyltransferase 4A) [EC:2.4.99.4]	gi|6677957|ref|NP_033203.1|//CMP-N-acetylneuraminate-beta-galactosamide-alpha-2,3-sialyltransferase 1 [Mus musculus]
22637	2063	205.359	330.15	0.68497	0.00282937	*	0.00023405	Zap70	GO:0044459//plasma membrane part;GO:0044444//cytoplasmic part;GO:0043235//receptor complex	GO:0004713//protein tyrosine kinase activity;GO:0045309//protein phosphorylated amino acid binding;GO:0032550//purine ribonucleoside binding	GO:0019722//calcium-mediated signaling;GO:0006468//protein phosphorylation;GO:0042102//positive regulation of T cell proliferation;GO:0033077//T cell differentiation in thymus;GO:0043368//positive T cell selection;GO:0045582//positive regulation of T cell differentiation;GO:0043383//negative T cell selection;GO:0050851//antigen receptor-mediated signaling pathway	K07360//tyrosine-protein kinase ZAP-70 [EC:2.7.10.2]	gi|577019559|ref|NP_001276695.1|//tyrosine-protein kinase ZAP-70 isoform b [Mus musculus]
17133	1932	147.925	378.809	1.3566	1.14425e-09	Up	2.15646e-11	Maff	NA	GO:0003677//DNA binding	GO:0009913//epidermal cell differentiation;GO:0006351//transcription, DNA-templated;GO:0007519//skeletal muscle tissue development	K09037//transcription factor MAFF/G/K	gi|756761817|ref|NP_001291760.1|//transcription factor MafF isoform 2 [Mus musculus];gi|672060207|ref|XP_006242091.2|//PREDICTED: transcription factor MafF isoform X1 [Rattus norvegicus];gi|756761819|ref|NP_001291761.1|//transcription factor MafF isoform 3 [Mus musculus]
234779	4314	562.654	843.503	0.584146	2.06117e-05	*	9.28142e-07	Plcg2	NA	NA	NA	K05859//phosphatidylinositol phospholipase C, gamma-2 [EC:3.1.4.11]	NA
70316	800	2648.45	3796.63	0.519573	6.3705e-08	*	1.6888e-09	Ndufab1	GO:0005746//mitochondrial respiratory chain	NA	GO:0006631//fatty acid metabolic process;GO:0006091//generation of precursor metabolites and energy;GO:0018065//protein-cofactor linkage;GO:0051234//establishment of localization	K03955//NADH dehydrogenase (ubiquinone) 1 alpha/beta subcomplex 1	gi|27754007|ref|NP_082453.2|//acyl carrier protein, mitochondrial precursor [Mus musculus]
22413	2115	117.283	52.8654	-1.1496	0.00183026	Down	0.000140195	Wnt2	GO:0031012//extracellular matrix;GO:0016020//membrane;GO:0044421//extracellular region part;GO:0044424//intracellular part	GO:0005109//frizzled binding	GO:0003209//cardiac atrium morphogenesis;GO:0030323//respiratory tube development;GO:0048568//embryonic organ development;GO:0044093//positive regulation of molecular function;GO:0006366//transcription from RNA polymerase II promoter;GO:0030177//positive regulation of Wnt signaling pathway;GO:0071363//cellular response to growth factor stimulus;GO:0001837//epithelial to mesenchymal transition;GO:…	K00182//wingless-type MMTV integration site family, member 2	gi|242397432|ref|NP_076142.3|//protein Wnt-2 precursor [Mus musculus]
14605	2004	1739.94	1253.6	-0.472959	8.54017e-06	*	3.53905e-07	Tsc22d3	GO:0043231//intracellular membrane-bounded organelle	GO:0043425//bHLH transcription factor binding;GO:0001071//nucleic acid binding transcription factor activity	GO:0006950//response to stress;GO:0006351//transcription, DNA-templated;GO:0007519//skeletal muscle tissue development;GO:0006366//transcription from RNA polymerase II promoter;GO:0006915//apoptotic process;GO:0046903//secretion	NA	gi|119623112|gb|EAX02707.1|//TSC22 domain family, member 3, isoform CRA_b, partial [Homo sapiens];gi|210148097|gb|ACJ09091.1|//long glucocorticoid-induced leucine zipper protein [Mus musculus];gi|4103490|gb|AAD01789.1|//glucocorticoid-induced leucine zipper GILZ protein [Mus musculus]
12491	3439	46464.8	36711.8	-0.339895	3.16183e-06	*	1.18842e-07	Cd36	GO:0043231//intracellular membrane-bounded organelle;GO:0032991//macromolecular complex;GO:0031224//intrinsic component of membrane;GO:0009986//cell surface;GO:0044459//plasma membrane part	GO:0030228//lipoprotein particle receptor activity;GO:0036041//long-chain fatty acid binding;GO:0071813//lipoprotein particle binding;GO:0019838//growth factor binding;GO:0008329//signaling pattern recognition receptor activity	GO:0015918//sterol transport;GO:0001952//regulation of cell-matrix adhesion;GO:0007596//blood coagulation;GO:0033194//response to hydroperoxide;GO:0043627//response to estrogen;GO:0001819//positive regulation of cytokine production;GO:0042308//negative regulation of protein import into nucleus;GO:0070391//response to lipoteichoic acid;GO:0044126//regulation of growth of symbiont in host;GO:000152…	K06259//CD36 antigen	gi|227116343|ref|NP_031669.3|//platelet glycoprotein 4 [Mus musculus]
27402	2527	1914.84	2591.46	0.436545	1.95907e-05	*	8.74924e-07	Pdhx	GO:0044429//mitochondrial part	GO:0016740//transferase activity	GO:0006086//acetyl-CoA biosynthetic process from pyruvate	K13997//dihydrolipoamide dehydrogenase-binding protein of pyruvate dehydrogenase complex	gi|28201978|ref|NP_780303.1|//pyruvate dehydrogenase protein X component, mitochondrial [Mus musculus]
59010	1668	1976.29	1616.19	-0.290195	0.0106534	*	0.00107811	Sqrdl	GO:0043231//intracellular membrane-bounded organelle;GO:0019866//organelle inner membrane	GO:0003824//catalytic activity	GO:0044710//single-organism metabolic process	K17218//sulfide:quinone oxidoreductase [EC:1.8.5.4]	gi|148696168|gb|EDL28115.1|//sulfide quinone reductase-like (yeast), isoform CRA_c, partial [Mus musculus]
66916	533	1468.74	1886.87	0.36142	0.00220491	*	0.00017448	Ndufb7	GO:0005746//mitochondrial respiratory chain	GO:0050136//NADH dehydrogenase (quinone) activity	GO:0006091//generation of precursor metabolites and energy;GO:0051234//establishment of localization	K03963//NADH dehydrogenase (ubiquinone) 1 beta subcomplex subunit 7	gi|13385322|ref|NP_080119.1|//NADH dehydrogenase [ubiquinone] 1 beta subcomplex subunit 7 [Mus musculus]
12014	8493	376.456	502.884	0.417745	0.0492491	*	0.00654644	Bach2	NA	NA	NA	K09042//transcription regulator BACH	NA
78816	3945	640.248	824.506	0.3649	0.0163147	*	0.0017604	Gmip	GO:0044464//cell part	GO:0043169//cation binding	NA	K20315//Rho GTPase-activating protein 21/23;K10360//myosin IX;K02649//phosphoinositide-3-kinase regulatory subunit alpha/beta/delta	gi|148696806|gb|EDL28753.1|//Gem-interacting protein, isoform CRA_a, partial [Mus musculus]
67455	3251	538.117	287.02	-0.906771	4.59165e-08	*	1.16591e-09	Klhl13	GO:0031461//cullin-RING ubiquitin ligase complex	GO:0019787//ubiquitin-like protein transferase activity	GO:0000087//mitotic M phase;GO:0032446//protein modification by small protein conjugation	K10447//kelch-like protein 9/13	gi|28972714|dbj|BAC65773.1|//mKIAA1309 protein [Mus musculus];gi|594191019|ref|NP_001277405.1|//kelch-like protein 13 isoform 2 [Mus musculus]
12765	3043	166.587	251.501	0.594291	0.0179693	*	0.00197782	Cxcr2	GO:0031224//intrinsic component of membrane;GO:0005764//lysosome	GO:0019958//C-X-C chemokine binding;GO:0016494//C-X-C chemokine receptor activity	GO:0007186//G-protein coupled receptor signaling pathway;GO:0030595//leukocyte chemotaxis;GO:0006171//cAMP biosynthetic process;GO:0051480//regulation of cytosolic calcium ion concentration;GO:0008283//cell proliferation;GO:0006952//defense response;GO:0012501//programmed cell death;GO:0006898//receptor-mediated endocytosis;GO:0019221//cytokine-mediated signaling pathway;GO:0002274//myeloid leuko…	K05050//C-X-C chemokine receptor type 2	gi|6753456|ref|NP_034039.1|//C-X-C chemokine receptor type 2 [Mus musculus]
15502	3408	3513.6	4543.12	0.370731	0.00206751	*	0.000160987	Dnaja1	NA	NA	NA	K09502//DnaJ homolog subfamily A member 1	NA
12826	6636	14614.3	11165.5	-0.388332	8.33635e-07	*	2.71967e-08	Col4a1	NA	NA	NA	K06237//collagen, type IV, alpha	NA
19221	5786	941.355	658.245	-0.516115	0.00018639	*	1.08038e-05	Ptgfrn	GO:0043231//intracellular membrane-bounded organelle;GO:0031224//intrinsic component of membrane;GO:0031090//organelle membrane	NA	GO:0006412//translation;GO:0006996//organelle organization	K06729//prostaglandin F2 receptor negative regulator	gi|148675683|gb|EDL07630.1|//prostaglandin F2 receptor negative regulator, partial [Mus musculus]
12496	1937	1157.58	677.876	-0.772017	5.87539e-10	*	1.04214e-11	Entpd2	GO:0031224//intrinsic component of membrane;GO:0005604//basement membrane	GO:0016462//pyrophosphatase activity;GO:0032550//purine ribonucleoside binding	GO:0001775//cell activation;GO:0007166//cell surface receptor signaling pathway;GO:0009137//purine nucleoside diphosphate catabolic process	K01509//adenosinetriphosphatase [EC:3.6.1.3]	gi|161484610|ref|NP_033979.2|//ectonucleoside triphosphate diphosphohydrolase 2 precursor [Mus musculus]
229499	1935	258.488	487.575	0.915524	2.07593e-07	*	6.03831e-09	Fcrl1	GO:0031224//intrinsic component of membrane	NA	NA	K06727//Fc receptor-like protein	gi|148683413|gb|EDL15360.1|//Fc receptor-like 1, isoform CRA_d, partial [Mus musculus]
18293	6638	15741.2	28656.7	0.864333	1.26597e-05	*	5.45338e-07	Ogdh	GO:0043231//intracellular membrane-bounded organelle;GO:0005740//mitochondrial envelope;GO:0043234//protein complex	GO:0016620//oxidoreductase activity, acting on the aldehyde or oxo group of donors, NAD or NADP as acceptor;GO:0005515//protein binding;GO:0019842//vitamin binding;GO:0016624//oxidoreductase activity, acting on the aldehyde or oxo group of donors, disulfide as acceptor	GO:0021549//cerebellum development;GO:0021543//pallium development;GO:0043648//dicarboxylic acid metabolic process;GO:0021859//pyramidal neuron differentiation;GO:0006007//glucose catabolic process;GO:0021772//olfactory bulb development;GO:0009060//aerobic respiration;GO:0019674//NAD metabolic process;GO:0021536//diencephalon development;GO:0021544//subpallium development;GO:0006637//acyl-CoA met…	K00164//2-oxoglutarate dehydrogenase E1 component [EC:1.2.4.2]	gi|148708639|gb|EDL40586.1|//oxoglutarate dehydrogenase (lipoamide), isoform CRA_f, partial [Mus musculus];gi|60360580|dbj|BAD90530.1|//mKIAA4192 protein [Mus musculus]
72900	1540	3114.26	4423.45	0.506285	2.13925e-07	*	6.27896e-09	Ndufv2	NA	NA	NA	K03943//NADH dehydrogenase (ubiquinone) flavoprotein 2 [EC:1.6.5.3 1.6.99.3]	NA
27226	1923	510.989	1010.6	0.983849	1.27177e-13	*	1.34273e-15	Pla2g7	GO:0034358//plasma lipoprotein particle	GO:0008289//lipid binding;GO:0004623//phospholipase A2 activity	GO:0034369//plasma lipoprotein particle remodeling;GO:0042161//lipoprotein oxidation;GO:0002690//positive regulation of leukocyte chemotaxis;GO:0006954//inflammatory response;GO:0006629//lipid metabolic process	K01062//platelet-activating factor acetylhydrolase [EC:3.1.1.47]	gi|31980752|ref|NP_038765.2|//platelet-activating factor acetylhydrolase precursor [Mus musculus]
58194	4909	1705.2	2020.54	0.2448	0.0418149	*	0.00539049	Sh3kbp1	GO:0043229//intracellular organelle;GO:0016020//membrane;GO:0042995//cell projection;GO:0043232//intracellular non-membrane-bounded organelle;GO:0030054//cell junction;GO:0031982//vesicle;GO:0012506//vesicle membrane;GO:0044424//intracellular part;GO:0005924//cell-substrate adherens junction;GO:0044444//cytoplasmic part	GO:0019904//protein domain specific binding;GO:0005488//binding;GO:0016772//transferase activity, transferring phosphorus-containing groups	GO:0006996//organelle organization;GO:0006915//apoptotic process;GO:0016192//vesicle-mediated transport;GO:0048870//cell motility;GO:0007173//epidermal growth factor receptor signaling pathway;GO:0012501//programmed cell death;GO:0022604//regulation of cell morphogenesis;GO:0006796//phosphate-containing compound metabolic process	K12470//SH3 domain-containing kinase-binding protein 1	gi|569012160|ref|XP_006528995.1|//PREDICTED: SH3 domain-containing kinase-binding protein 1 isoform X7 [Mus musculus];gi|148708865|gb|EDL40812.1|//SH3-domain kinase binding protein 1, isoform CRA_b, partial [Mus musculus];gi|542150960|ref|XP_005484398.1|//PREDICTED: SH3 domain-containing kinase-binding protein 1 isoform X2 [Zonotrichia albicollis];gi|27151744|ref|NP_067364.2|//SH3 domain-containi…
17153	2792	200.242	54.9429	-1.86574	4.81834e-10	Down	8.41932e-12	Mal	GO:0043231//intracellular membrane-bounded organelle;GO:0044459//plasma membrane part;GO:0016021//integral component of membrane	GO:0016504//peptidase activator activity;GO:0005198//structural molecule activity;GO:0005488//binding;GO:0022803//passive transmembrane transporter activity	GO:0012502//induction of programmed cell death;GO:0008105//asymmetric protein localization;GO:0031580//membrane raft distribution;GO:0015031//protein transport;GO:0048869//cellular developmental process;GO:0008366//axon ensheathment	NA	gi|283945511|ref|NP_001164658.1|//myelin and lymphocyte protein isoform 2 [Mus musculus] ;gi|6857808|ref|NP_034892.1|//myelin and lymphocyte protein isoform 1 [Mus musculus]
78826	2827	266.155	422.222	0.665737	0.000592853	*	3.93086e-05	P2ry10	GO:0031224//intrinsic component of membrane	GO:0001608//G-protein coupled nucleotide receptor activity	GO:0035588//G-protein coupled purinergic receptor signaling pathway	K04274//purinergic receptor P2Y, G protein-coupled, 10	gi|27369579|ref|NP_766023.1|//putative P2Y purinoceptor 10 [Mus musculus]
234072	1365	52.7102	187.909	1.83388	8.66113e-10	Up	1.60942e-11	Adprhl1	GO:0044464//cell part	GO:0046872//metal ion binding;GO:0016799//hydrolase activity, hydrolyzing N-glycosyl compounds	GO:0006464//cellular protein modification process	K01245//ADP-ribosylarginine hydrolase [EC:3.2.2.19]	gi|27370110|ref|NP_766338.1|//[Protein ADP-ribosylarginine] hydrolase-like protein 1 [Mus musculus]
18753	2748	871.603	1145.77	0.394571	0.00208069	*	0.000162343	Prkcd	GO:0016020//membrane;GO:0034399//nuclear periphery;GO:0030054//cell junction;GO:0044444//cytoplasmic part	GO:0043169//cation binding;GO:0004713//protein tyrosine kinase activity;GO:0019904//protein domain specific binding;GO:0019900//kinase binding;GO:0030234//enzyme regulator activity;GO:0004697//protein kinase C activity;GO:0032550//purine ribonucleoside binding	GO:0006685//sphingomyelin catabolic process;GO:0008286//insulin receptor signaling pathway;GO:0009267//cellular response to starvation;GO:0001101//response to acid chemical;GO:0009746//response to hexose;GO:0009968//negative regulation of signal transduction;GO:0032411//positive regulation of transporter activity;GO:0043405//regulation of MAP kinase activity;GO:0000302//response to reactive oxyge…	K06068//novel protein kinase C delta type [EC:2.7.11.13]	gi|893548269|ref|NP_001297611.1|//protein kinase C delta type isoform 1 [Mus musculus]
50908	2914	5270.04	3485.54	-0.596433	1.19248e-12	*	1.48564e-14	C1s1	GO:0031012//extracellular matrix	GO:0004175//endopeptidase activity;GO:0046872//metal ion binding;GO:0005515//protein binding	GO:0046683//response to organophosphorus;GO:0030154//cell differentiation;GO:0019538//protein metabolic process;GO:0006952//defense response;GO:0002455//humoral immune response mediated by circulating immunoglobulin	K01331//complement component 1, s subcomponent [EC:3.4.21.42]	gi|148277054|ref|NP_659187.2|//complement C1s-A subcomponent precursor [Mus musculus]
100129	3777	313.507	167.435	-0.9049	3.29629e-05	*	1.57828e-06	Gpr153	GO:0031224//intrinsic component of membrane	GO:0004888//transmembrane signaling receptor activity	GO:0007166//cell surface receptor signaling pathway	K08437//G protein-coupled receptor 153	gi|33859807|ref|NP_848493.1|//probable G-protein coupled receptor 153 [Mus musculus]
27056	2214	531.37	831.34	0.645722	3.34631e-06	*	1.26306e-07	Irf5	GO:0043231//intracellular membrane-bounded organelle	GO:0001067//regulatory region nucleic acid binding;GO:0001071//nucleic acid binding transcription factor activity	GO:0006952//defense response;GO:1901652//response to peptide;GO:0002252//immune effector process;GO:0002237//response to molecule of bacterial origin;GO:0006366//transcription from RNA polymerase II promoter;GO:0006915//apoptotic process	K09446//interferon regulatory factor 5	gi|356991180|ref|NP_001239311.1|//interferon regulatory factor 5 isoform 1 [Mus musculus];gi|568939640|ref|XP_006505158.1|//PREDICTED: interferon regulatory factor 5 isoform X2 [Mus musculus]
16413	1874	806.412	620.457	-0.378186	0.0158423	*	0.00169939	Itgb1bp1	GO:0031252//cell leading edge;GO:0044444//cytoplasmic part	GO:0005102//receptor binding	GO:0031589//cell-substrate adhesion;GO:0007166//cell surface receptor signaling pathway	K20058//integrin beta-1-binding protein 1	gi|148702079|gb|EDL34026.1|//integrin beta 1 binding protein 1, isoform CRA_a, partial [Mus musculus]
17356	7401	1939.03	1432.45	-0.436858	2.55608e-05	*	1.18743e-06	Mllt4	GO:0031981//nuclear lumen;GO:0016020//membrane;GO:0005911//cell-cell junction;GO:0044444//cytoplasmic part;GO:0070161//anchoring junction	GO:0019904//protein domain specific binding	GO:0022610//biological adhesion;GO:0007154//cell communication	K05702//afadin	gi|145587092|ref|NP_034936.1|//afadin [Mus musculus]
17762	5206	129.539	221.084	0.771216	0.0059442	*	0.000551023	Mapt	GO:0016020//membrane;GO:0031981//nuclear lumen;GO:0030426//growth cone;GO:0043234//protein complex;GO:0015630//microtubule cytoskeleton;GO:0044444//cytoplasmic part;GO:0005930//axoneme	GO:0015631//tubulin binding;GO:0019904//protein domain specific binding;GO:0019900//kinase binding;GO:0071814//protein-lipid complex binding	GO:0016477//cell migration;GO:0034643//establishment of mitochondrion localization, microtubule-mediated;GO:0010970//transport along microtubule;GO:0042221//response to chemical;GO:0008344//adult locomotory behavior;GO:0030307//positive regulation of cell growth;GO:0031112//positive regulation of microtubule polymerization or depolymerization;GO:0007409//axonogenesis;GO:0032386//regulation of int…	K04380//microtubule-associated protein tau	gi|148702269|gb|EDL34216.1|//microtubule-associated protein tau, isoform CRA_g, partial [Mus musculus];gi|148702268|gb|EDL34215.1|//microtubule-associated protein tau, isoform CRA_f, partial [Mus musculus];gi|84370347|ref|NP_001033698.1|//microtubule-associated protein tau isoform a [Mus musculus];gi|148702267|gb|EDL34214.1|//microtubule-associated protein tau, isoform CRA_e, partial [Mus musculu…
15039	1758	2752	2324.2	-0.243749	0.0274135	*	0.00323874	H2-T22	NA	NA	GO:0043583//ear development	K06751//major histocompatibility complex, class I	gi|148691329|gb|EDL23276.1|//mCG132391, isoform CRA_b [Mus musculus]
269233	3979	705.916	527.698	-0.419783	0.00918028	*	0.000905767	Fam171a1	GO:0031224//intrinsic component of membrane	NA	NA	K06476//integrin alpha 2B;K06824//nephronectin	gi|124487205|ref|NP_001074630.1|//protein FAM171A1 isoform 1 precursor [Mus musculus]
65973	4449	2476.77	1563.6	-0.663589	1.10865e-12	*	1.36851e-14	Asph	GO:0005788//endoplasmic reticulum lumen;GO:0016020//membrane;GO:0005783//endoplasmic reticulum;GO:0044432//endoplasmic reticulum part;GO:0071944//cell periphery;GO:0044448//cell cortex part;GO:0043292//contractile fiber;GO:0034703//cation channel complex;GO:0031227//intrinsic component of endoplasmic reticulum membrane;GO:0031224//intrinsic component of membrane;GO:0033017//sarcoplasmic reticulum…	GO:0046872//metal ion binding;GO:0005515//protein binding;GO:0016701//oxidoreductase activity, acting on single donors with incorporation of molecular oxygen;GO:0005198//structural molecule activity;GO:0051213//dioxygenase activity;GO:0016491//oxidoreductase activity	GO:0050794//regulation of cellular process;GO:0009593//detection of chemical stimulus;GO:0010644//cell communication by electrical coupling;GO:0051716//cellular response to stimulus;GO:0003012//muscle system process;GO:0034220//ion transmembrane transport;GO:2001056//positive regulation of cysteine-type endopeptidase activity;GO:0032388//positive regulation of intracellular transport;GO:0010880//…	K00476//aspartate beta-hydroxylase [EC:1.14.11.16]	gi|295390587|ref|NP_001171324.1|//aspartyl/asparaginyl beta-hydroxylase isoform 7 [Mus musculus];gi|148673726|gb|EDL05673.1|//aspartate-beta-hydroxylase, isoform CRA_g, partial [Mus musculus];gi|295390570|ref|NP_001171323.1|//aspartyl/asparaginyl beta-hydroxylase isoform 6 [Mus musculus];gi|295390598|ref|NP_001171325.1|//aspartyl/asparaginyl beta-hydroxylase isoform 9 [Mus musculus];gi|12843800|d…
217069	5596	1025.71	1308.87	0.351701	0.00631504	*	0.000589732	Trim25	GO:0031981//nuclear lumen;GO:0044444//cytoplasmic part	GO:0019787//ubiquitin-like protein transferase activity;GO:0046914//transition metal ion binding;GO:0001071//nucleic acid binding transcription factor activity	GO:0048545//response to steroid hormone;GO:0006952//defense response;GO:0001818//negative regulation of cytokine production;GO:0006351//transcription, DNA-templated;GO:0002252//immune effector process	K10652//tripartite motif-containing protein 25 [EC:2.3.2.27]	gi|145207948|ref|NP_033572.2|//E3 ubiquitin/ISG15 ligase TRIM25 [Mus musculus]
66940	1777	5117.08	6780.71	0.406116	2.7133e-07	*	8.09279e-09	Shisa5	GO:0012505//endomembrane system;GO:0043231//intracellular membrane-bounded organelle	NA	GO:0044763//single-organism cellular process;GO:0012502//induction of programmed cell death	K10135//scotin	gi|194385126|dbj|BAG60969.1|//unnamed protein product [Homo sapiens];gi|148689390|gb|EDL21337.1|//scotin gene, isoform CRA_g, partial [Mus musculus]
12514	1250	868.343	1460.36	0.749992	4.72401e-08	*	1.20201e-09	Cd68	GO:0043231//intracellular membrane-bounded organelle;GO:0031224//intrinsic component of membrane;GO:0016020//membrane;GO:0044464//cell part	NA	GO:0010033//response to organic substance	K06501//CD68 antigen	gi|597508192|ref|NP_001277987.1|//macrosialin precursor [Mus musculus];gi|3098526|gb|AAC15685.1|//macrosialin [Mus musculus]
16157	1761	1532.32	1194.68	-0.359087	0.00283368	*	0.000234706	Il11ra1	GO:0031224//intrinsic component of membrane	GO:0004896//cytokine receptor activity;GO:0019838//growth factor binding;GO:0046983//protein dimerization activity	GO:0008283//cell proliferation;GO:0019221//cytokine-mediated signaling pathway;GO:0001893//maternal placenta development	K05056//interleukin 11 receptor alpha	gi|7110651|ref|NP_034679.1|//interleukin-11 receptor subunit alpha-1 precursor [Mus musculus]
246747	665	3322.07	2797.53	-0.24793	0.0177051	*	0.00194337	Adig	GO:0043231//intracellular membrane-bounded organelle;GO:0031224//intrinsic component of membrane	NA	GO:0045444//fat cell differentiation	NA	gi|148674324|gb|EDL06271.1|//cDNA sequence BC054059, isoform CRA_b, partial [Mus musculus]
22061	4224	123.646	58.8443	-1.07124	0.00182179	Down	0.000139354	Trp63	GO:0032991//macromolecular complex;GO:0031981//nuclear lumen;GO:0005783//endoplasmic reticulum;GO:0000785//chromatin;GO:0043005//neuron projection	GO:0000982//transcription factor activity, RNA polymerase II core promoter proximal region sequence-specific binding;GO:0000975//regulatory region DNA binding;GO:0043169//cation binding;GO:0043566//structure-specific DNA binding;GO:0005515//protein binding	GO:0030540//female genitalia development;GO:0001738//morphogenesis of a polarized epithelium;GO:0001649//osteoblast differentiation;GO:0043588//skin development;GO:0030216//keratinocyte differentiation;GO:0070997//neuron death;GO:0003002//regionalization;GO:0048232//male gamete generation;GO:0051260//protein homooligomerization;GO:0060537//muscle tissue development;GO:0002067//glandular epithelia…	K10149//tumor protein p63	gi|189083806|ref|NP_001120732.1|//tumor protein 63 isoform b [Mus musculus];gi|803004005|ref|XP_004003091.2|//PREDICTED: tumor protein 63 isoform X2 [Ovis aries];gi|823430605|ref|XP_004413020.2|//PREDICTED: tumor protein 63 isoform X1 [Odobenus rosmarus divergens];gi|537178909|gb|ERE75661.1|//tumor protein 63 isoform 1, partial [Cricetulus griseus];gi|685528060|ref|XP_009200202.1|//PREDICTED: tum…
12723	3545	26.8254	3.7328	-2.84527	9.17425e-07	Down	3.0124e-08	Clcn1	GO:0034702//ion channel complex;GO:0005886//plasma membrane	GO:0005254//chloride channel activity	GO:0034220//ion transmembrane transport;GO:0050877//neurological system process;GO:0015698//inorganic anion transport	K05010//chloride channel 1, skeletal muscle	gi|29789048|ref|NP_038519.1|//chloride channel protein 1 [Mus musculus]
66607	1480	418.203	243.288	-0.781537	2.64496e-05	*	1.2357e-06	Ms4a4d	GO:0031224//intrinsic component of membrane	NA	NA	K19928//zona pellucida sperm-binding protein 3;K06466//B-lymphocyte antigen CD20	gi|148709484|gb|EDL41430.1|//mCG12900, partial [Mus musculus]
20272	7333	1922.49	1063.54	-0.854101	5.43373e-17	*	3.78637e-19	Scn7a	GO:0005887//integral component of plasma membrane	GO:0005272//sodium channel activity	GO:0030001//metal ion transport	K04839//voltage-gated sodium channel type VII alpha	gi|157058300|ref|NP_033161.2|//sodium channel protein type 7 subunit alpha [Mus musculus]
12651	1871	984.221	1428.88	0.537827	4.62642e-06	*	1.79996e-07	Chkb	GO:0044424//intracellular part;GO:0044444//cytoplasmic part	GO:0016301//kinase activity;GO:0032550//purine ribonucleoside binding	GO:0048513//animal organ development;GO:0046337//phosphatidylethanolamine metabolic process;GO:0006656//phosphatidylcholine biosynthetic process	K14156//choline/ethanolamine kinase [EC:2.7.1.32 2.7.1.82]	gi|514444514|ref|XP_004999767.1|//PREDICTED: choline/ethanolamine kinase isoform X1 [Cavia porcellus];gi|6671748|ref|NP_031718.1|//choline/ethanolamine kinase [Mus musculus]
14681	4992	622.349	1082.24	0.798223	1.77837e-08	*	4.14012e-10	Gnao1	NA	NA	NA	K04534//guanine nucleotide-binding protein G(o) subunit alpha	gi|148679159|gb|EDL11106.1|//guanine nucleotide binding protein, alpha o, isoform CRA_a, partial [Mus musculus]
21847	3052	812.804	1040.49	0.356284	0.0127571	*	0.00132198	Klf10	GO:0043231//intracellular membrane-bounded organelle	GO:0046914//transition metal ion binding;GO:0003676//nucleic acid binding	GO:0012502//induction of programmed cell death;GO:0071417//cellular response to organonitrogen compound;GO:0019827//stem cell population maintenance;GO:0008283//cell proliferation;GO:0002763//positive regulation of myeloid leukocyte differentiation;GO:0006351//transcription, DNA-templated;GO:0001503//ossification	K09209//krueppel-like factor 10/11	gi|7305571|ref|NP_038720.1|//Krueppel-like factor 10 isoform 1 [Mus musculus];gi|575403005|ref|NP_001276400.1|//Krueppel-like factor 10 isoform 2 [Mus musculus]
100038947	1456	24.7054	76.584	1.63222	0.000116121	Up	6.33844e-06	LOC100038947	GO:0016020//membrane	NA	GO:0007165//signal transduction;GO:0006909//phagocytosis	K06551//signal-regulatory protein alpha/beta1/gamma	gi|291045296|ref|NP_001166930.1|//signal-regulatory protein beta 1-like precursor [Mus musculus]
69563	446	24.0479	5.09483	-2.23881	0.000181243	Down	1.04672e-05	Mrln	NA	NA	NA	NA	NA
26381	5374	94.9051	198.122	1.06183	0.000254297	Up	1.52634e-05	Esrrg	GO:0031981//nuclear lumen	GO:0008289//lipid binding;GO:0003677//DNA binding;GO:0019904//protein domain specific binding;GO:0046914//transition metal ion binding;GO:0004879//RNA polymerase II transcription factor activity, ligand-activated sequence-specific DNA binding	GO:0032502//developmental process;GO:0030522//intracellular receptor signaling pathway;GO:0009755//hormone-mediated signaling pathway;GO:0006366//transcription from RNA polymerase II promoter	K08554//estrogen-related receptor gamma	gi|37574388|gb|AAQ93376.1|//estrogen-related receptor gamma [Homo sapiens];gi|6753774|ref|NP_036065.1|//estrogen-related receptor gamma isoform1 [Mus musculus]
76491	1490	983.728	751.079	-0.389295	0.00506645	*	0.000459176	Abhd14b	GO:0043231//intracellular membrane-bounded organelle	GO:0003824//catalytic activity	NA	K13706//abhydrolase domain-containing protein 14	gi|148689194|gb|EDL21141.1|//abhydrolase domain containing 14b, isoform CRA_b [Mus musculus]
67622	1725	372.437	264.58	-0.493291	0.022191	*	0.00251864	Mxra7	NA	NA	NA	NA	gi|148702648|gb|EDL34595.1|//RIKEN cDNA 1810057P16, isoform CRA_b, partial [Mus musculus]
227485	3054	176.364	72.2405	-1.28767	3.85148e-06	Down	1.4761e-07	Cdh19	GO:0031224//intrinsic component of membrane	GO:0046872//metal ion binding	GO:0016337//single organismal cell-cell adhesion	K06806//cadherin 19, type 2	gi|124487065|ref|NP_001074855.1|//cadherin-19 precursor [Mus musculus]
18507	1208	253.091	374.854	0.56667	0.00632188	*	0.000590705	Pax5	GO:0043231//intracellular membrane-bounded organelle;GO:0043234//protein complex	GO:0003676//nucleic acid binding;GO:0001071//nucleic acid binding transcription factor activity	GO:0009653//anatomical structure morphogenesis;GO:0048232//male gamete generation;GO:0006955//immune response;GO:0007519//skeletal muscle tissue development;GO:0031061//negative regulation of histone methylation;GO:0048869//cellular developmental process;GO:0006366//transcription from RNA polymerase II promoter	K09383//paired box protein 5	gi|6679213|ref|NP_032808.1|//paired box protein Pax-5 [Mus musculus]
17970	3590	435.723	580.604	0.414145	0.0189932	*	0.00210556	Ncf2	NA	NA	NA	K08010//neutrophil cytosolic factor 2	NA
73724	714	691.133	916.053	0.406466	0.00569824	*	0.000524011	Mcee	GO:0043231//intracellular membrane-bounded organelle	GO:0003824//catalytic activity	GO:0015936//coenzyme A metabolic process	K05606//methylmalonyl-CoA/ethylmalonyl-CoA epimerase [EC:5.1.99.1]	gi|58037329|ref|NP_082902.1|//methylmalonyl-CoA epimerase, mitochondrial precursor [Mus musculus]
230935	2944	1071.88	1417.95	0.403669	0.00168485	*	0.000127455	Dnajc11	NA	NA	NA	K09531//DnaJ homolog subfamily C member 11	NA
13421	3702	594.957	764.048	0.360877	0.0341975	*	0.00422797	Dnase1l3	GO:0043231//intracellular membrane-bounded organelle	GO:0004520//endodeoxyribonuclease activity;GO:0046872//metal ion binding;GO:0003676//nucleic acid binding	GO:0012501//programmed cell death;GO:0000737//DNA catabolic process, endonucleolytic	K11995//deoxyribonuclease-1-like protein [EC:3.1.21.-]	gi|84490435|ref|NP_031896.3|//deoxyribonuclease gamma precursor [Mus musculus]
14571	5622	8228.94	13599.4	0.724768	0.000363564	*	2.27815e-05	Gpd2	GO:0043231//intracellular membrane-bounded organelle;GO:0043234//protein complex;GO:0019866//organelle inner membrane	GO:0046872//metal ion binding;GO:0052590//sn-glycerol-3-phosphate:ubiquinone oxidoreductase activity	GO:0006006//glucose metabolic process;GO:0052646//alditol phosphate metabolic process;GO:0006071//glycerol metabolic process;GO:0019674//NAD metabolic process	K00111//glycerol-3-phosphate dehydrogenase [EC:1.1.5.3]	gi|224922803|ref|NP_034404.3|//glycerol-3-phosphate dehydrogenase, mitochondrial precursor [Mus musculus]
14933	4392	672.378	1551.77	1.20657	1.82512e-22	Up	6.17656e-25	Gk	GO:0031966//mitochondrial membrane	GO:0005515//protein binding;GO:0016301//kinase activity;GO:0032550//purine ribonucleoside binding	GO:0019400//alditol metabolic process;GO:0006071//glycerol metabolic process;GO:0006072//glycerol-3-phosphate metabolic process;GO:0097305//response to alcohol;GO:0006950//response to stress;GO:0006639//acylglycerol metabolic process	K00864//glycerol kinase [EC:2.7.1.30]	gi|659066190|ref|NP_001281069.1|//glycerol kinase isoform 4 [Mus musculus];gi|148697207|gb|EDL29154.1|//glycerol kinase, isoform CRA_a, partial [Mus musculus];gi|659066186|ref|NP_001281067.1|//glycerol kinase isoform 3 [Mus musculus]
22323	2266	1634.31	2043.65	0.322467	0.00334418	*	0.000284757	Vasp	GO:0016020//membrane;GO:0031252//cell leading edge;GO:0044424//intracellular part;GO:0042995//cell projection;GO:0043232//intracellular non-membrane-bounded organelle;GO:0005924//cell-substrate adherens junction	GO:0019904//protein domain specific binding;GO:0005515//protein binding;GO:0008092//cytoskeletal protein binding	GO:0007015//actin filament organization;GO:0030036//actin cytoskeleton organization;GO:0071822//protein complex subunit organization;GO:0051260//protein homooligomerization;GO:0006935//chemotaxis	K06274//vasodilator-stimulated phosphoprotein	gi|148691182|gb|EDL23129.1|//vasodilator-stimulated phosphoprotein, isoform CRA_c [Mus musculus];gi|148691185|gb|EDL23132.1|//vasodilator-stimulated phosphoprotein, isoform CRA_e, partial [Mus musculus];gi|74152357|dbj|BAE33933.1|//unnamed protein product [Mus musculus]
74270	4157	353.882	486.212	0.458319	0.0313366	*	0.00380314	Usp20	GO:0044444//cytoplasmic part	GO:0004175//endopeptidase activity;GO:0016790//thiolester hydrolase activity;GO:0046914//transition metal ion binding;GO:0005102//receptor binding	GO:0007186//G-protein coupled receptor signaling pathway;GO:0016579//protein deubiquitination;GO:0019941//modification-dependent protein catabolic process;GO:0016192//vesicle-mediated transport	K11848//ubiquitin carboxyl-terminal hydrolase 20/33 [EC:3.4.19.12]	gi|50510751|dbj|BAD32361.1|//mKIAA1003 protein [Mus musculus]
11945	1327	32.066	95.4567	1.5738	0.00013169	Up	7.2717e-06	Atp4b	GO:0005887//integral component of plasma membrane	GO:0008556//potassium-transporting ATPase activity;GO:0046983//protein dimerization activity	GO:0009719//response to endogenous stimulus;GO:0006486//protein glycosylation;GO:0009154//purine ribonucleotide catabolic process;GO:0006885//regulation of pH;GO:0002237//response to molecule of bacterial origin;GO:0030001//metal ion transport;GO:0015992//proton transport	K01543//H+/K+-exchanging ATPase beta polypeptide [EC:3.6.3.10]	gi|6753142|ref|NP_033854.1|//potassium-transporting ATPase subunit beta [Mus musculus]
80904	2030	581.842	400.048	-0.540455	0.00249768	*	0.000201998	Dtx3	NA	NA	NA	K06058//deltex [EC:2.3.2.27]	NA
27395	3233	677.209	868.248	0.358506	0.0290451	*	0.0034775	Mrpl15	GO:0043231//intracellular membrane-bounded organelle;GO:0044391//ribosomal subunit	GO:0005198//structural molecule activity	GO:0010467//gene expression	K02876//large subunit ribosomal protein L15	gi|12846164|dbj|BAB27054.1|//unnamed protein product [Mus musculus];gi|148682298|gb|EDL14245.1|//mitochondrial ribosomal protein L15, isoform CRA_b, partial [Mus musculus];gi|33468983|ref|NP_079576.1|//39S ribosomal protein L15, mitochondrial isoform 2 precursor [Mus musculus]
67016	5951	1084.45	827.115	-0.390805	0.00334635	*	0.000285119	Tbc1d2b	GO:0044464//cell part	GO:0008289//lipid binding	NA	K20166//TBC1 domain family member 2B	gi|37360210|dbj|BAC98083.1|//mKIAA1055 protein [Mus musculus]
30805	2260	389.563	239.523	-0.701691	0.00029545	*	1.8065e-05	Slc22a4	GO:0043231//intracellular membrane-bounded organelle;GO:0031224//intrinsic component of membrane;GO:0044459//plasma membrane part	GO:0015298//solute:cation antiporter activity;GO:0019904//protein domain specific binding;GO:0015101//organic cation transmembrane transporter activity;GO:0008028//monocarboxylic acid transmembrane transporter activity;GO:0032550//purine ribonucleoside binding	GO:0044763//single-organism cellular process;GO:0006577//amino-acid betaine metabolic process;GO:0030001//metal ion transport;GO:0006639//acylglycerol metabolic process	K08202//MFS transporter, OCT family, solute carrier family 22 (organic cation transporter), member 4/5	gi|9790129|ref|NP_062661.1|//solute carrier family 22 member 4 [Mus musculus]
18534	2617	24043.3	37631.7	0.646314	1.42926e-16	*	1.03367e-18	Pck1	GO:0044444//cytoplasmic part	GO:0043168//anion binding;GO:0000166//nucleotide binding;GO:0046914//transition metal ion binding;GO:0004611//phosphoenolpyruvate carboxykinase activity;GO:0032550//purine ribonucleoside binding;GO:0016772//transferase activity, transferring phosphorus-containing groups	GO:0006006//glucose metabolic process;GO:0033500//carbohydrate homeostasis;GO:0043648//dicarboxylic acid metabolic process;GO:0006090//pyruvate metabolic process;GO:0043434//response to peptide hormone;GO:0006796//phosphate-containing compound metabolic process;GO:0006473//protein acetylation	K01596//phosphoenolpyruvate carboxykinase (GTP) [EC:4.1.1.32]	gi|7110683|ref|NP_035174.1|//phosphoenolpyruvate carboxykinase, cytosolic [GTP] [Mus musculus]
209488	1225	55.9955	103.439	0.885399	0.021769	*	0.00246041	Hsh2d	GO:0043231//intracellular membrane-bounded organelle;GO:0044444//cytoplasmic part	GO:0030674//protein binding, bridging	GO:0001783//B cell apoptotic process;GO:0046649//lymphocyte activation;GO:0032845//negative regulation of homeostatic process	K08273//SH2 domain protein 2A;K08834//myosin III [EC:2.7.11.1]	gi|37537546|ref|NP_922935.1|//hematopoietic SH2 domain-containing protein [Mus musculus]
100039008	909	22725.9	16284.9	-0.480797	1.06541e-08	*	2.39032e-10	Mup10	GO:0044421//extracellular region part	NA	NA	K01830//prostaglandin-H2 D-isomerase [EC:5.3.99.2]	gi|169790977|ref|NP_001116119.1|//major urinary protein 10 precursor [Mus musculus]
320129	6584	1167.32	1721.15	0.560166	4.86454e-06	*	1.90288e-07	Adrbk2	GO:0030425//dendrite;GO:0005929//cilium;GO:0031674//I band	GO:0008289//lipid binding;GO:0004674//protein serine/threonine kinase activity;GO:0050780//dopamine receptor binding;GO:0032550//purine ribonucleoside binding	GO:0006464//cellular protein modification process;GO:0042441//eye pigment metabolic process;GO:0006898//receptor-mediated endocytosis;GO:0007275//multicellular organism development;GO:0045744//negative regulation of G-protein coupled receptor protein signaling pathway;GO:0006796//phosphate-containing compound metabolic process;GO:0015031//protein transport	K00910//beta-adrenergic-receptor kinase [EC:2.7.11.15]	gi|78711830|ref|NP_796052.2|//beta-adrenergic receptor kinase 2 isoform 1 [Mus musculus]
17929	5421	408.316	212.378	-0.943051	3.88019e-06	*	1.49325e-07	Myom1	GO:0016459//myosin complex;GO:0031672//A band	NA	GO:0003012//muscle system process	K12567//titin [EC:2.7.11.1]	gi|145279175|ref|NP_034997.2|//myomesin-1 isoform 1 [Mus musculus];gi|145279198|ref|NP_001077403.1|//myomesin-1 isoform 2 [Mus musculus]
77574	3738	555.2	355.118	-0.644708	7.96725e-05	*	4.18908e-06	Tcaf1	NA	NA	NA	K15259//poly [ADP-ribose] polymerase 7/11/12/13 [EC:2.4.2.30]	gi|148681525|gb|EDL13472.1|//RIKEN cDNA 3321401G04, isoform CRA_d, partial [Mus musculus]
98952	4217	798.561	1157.27	0.535255	9.54629e-06	*	3.99127e-07	Fam102a	NA	NA	NA	NA	gi|958774474|ref|XP_014719110.1|//PREDICTED: protein FAM102A isoform X1 [Equus asinus]
228966	3272	515.858	671.528	0.380475	0.0216728	*	0.00244294	Ppp1r3d	GO:0043227//membrane-bounded organelle;GO:0044444//cytoplasmic part	GO:0005515//protein binding;GO:0016791//phosphatase activity	GO:0005978//glycogen biosynthetic process;GO:0005980//glycogen catabolic process	K07189//protein phosphatase 1 regulatory subunit 3A/B/C/D/E	gi|147905969|ref|NP_001078970.1|//protein phosphatase 1 regulatory subunit 3D [Mus musculus]
14129	2589	181.764	466.465	1.3597	1.38969e-13	Up	1.48191e-15	Fcgr1	GO:0031224//intrinsic component of membrane;GO:0009986//cell surface	GO:0019763//immunoglobulin receptor activity;GO:0019865//immunoglobulin binding	GO:0001794//type IIa hypersensitivity;GO:0038093//Fc receptor signaling pathway;GO:0051707//response to other organism;GO:0001802//type III hypersensitivity;GO:0002474//antigen processing and presentation of peptide antigen via MHC class I;GO:0006909//phagocytosis	K06498//high affinity immunoglobulin gamma Fc receptor I	gi|6753832|ref|NP_034316.1|//high affinity immunoglobulin gamma Fc receptor I precursor [Mus musculus]
17394	2453	4.96025	16.0953	1.69816	0.0100513	Up	0.00100338	Mmp8	GO:0031012//extracellular matrix;GO:0044421//extracellular region part	GO:0004175//endopeptidase activity;GO:0046914//transition metal ion binding	GO:0032963//collagen metabolic process;GO:0019538//protein metabolic process	K01402//matrix metalloproteinase-8 (neutrophil collagenase) [EC:3.4.24.34]	gi|160333381|ref|NP_032637.3|//neutrophil collagenase preproprotein [Mus musculus]
269941	4176	751.766	531.718	-0.499623	0.000799336	*	5.47716e-05	Chsy1	GO:0031224//intrinsic component of membrane;GO:0000139//Golgi membrane	GO:0043169//cation binding;GO:0015020//glucuronosyltransferase activity;GO:0008376//acetylgalactosaminyltransferase activity	GO:0006790//sulfur compound metabolic process;GO:0009991//response to extracellular stimulus;GO:0044238//primary metabolic process;GO:0001503//ossification;GO:0006024//glycosaminoglycan biosynthetic process	K13499//chondroitin sulfate synthase [EC:2.4.1.175 2.4.1.226]	gi|124487199|ref|NP_001074632.1|//chondroitin sulfate synthase 1 precursor [Mus musculus]
50795	1321	118.234	34.403	-1.78104	1.39204e-06	Down	4.74718e-08	Sh3bgr	NA	NA	NA	K13912//deleted in malignant brain tumors 1 protein;K03877//beta-1,3-galactosyltransferase 5 [EC:2.4.1.-]	gi|166796515|gb|AAI59441.1|//Sh3bgr protein [Rattus norvegicus]
14745	3352	503.178	304.965	-0.722426	7.52408e-05	*	3.92827e-06	Lpar1	GO:0031224//intrinsic component of membrane;GO:0030425//dendrite;GO:0016023//null	GO:0008289//lipid binding;GO:0019904//protein domain specific binding;GO:0045125//bioactive lipid receptor activity	GO:0007200//phospholipase C-activating G-protein coupled receptor signaling pathway;GO:0000165//MAPK cascade;GO:0006468//protein phosphorylation;GO:0008366//axon ensheathment;GO:0006915//apoptotic process;GO:0007266//Rho protein signal transduction;GO:0007249//I-kappaB kinase/NF-kappaB signaling;GO:0051094//positive regulation of developmental process;GO:0030031//cell projection assembly;GO:00708…	K04289//lysophosphatidic acid receptor 1	gi|148670279|gb|EDL02226.1|//endothelial differentiation, lysophosphatidic acid G-protein-coupled receptor, 2, isoform CRA_a, partial [Mus musculus]
20867	2173	1820.29	2353.62	0.370715	0.000638251	*	4.26219e-05	Stip1	GO:0043231//intracellular membrane-bounded organelle;GO:0032991//macromolecular complex	GO:0031072//heat shock protein binding	NA	K09553//stress-induced-phosphoprotein 1	gi|14389431|ref|NP_058017.1|//stress-induced-phosphoprotein 1 [Mus musculus]
13400	2772	2915.67	2365.19	-0.301876	0.00604718	*	0.000562484	Dmpk	GO:0005635//nuclear envelope;GO:0005789//endoplasmic reticulum membrane;GO:0031306//intrinsic component of mitochondrial outer membrane	GO:0043169//cation binding;GO:0004672//protein kinase activity;GO:0019888//protein phosphatase regulator activity;GO:0032550//purine ribonucleoside binding	GO:0006997//nucleus organization;GO:0014902//myotube differentiation;GO:0019722//calcium-mediated signaling;GO:0014852//regulation of skeletal muscle contraction by neural stimulation via neuromuscular junction;GO:0006875//cellular metal ion homeostasis;GO:0006464//cellular protein modification process;GO:0006796//phosphate-containing compound metabolic process;GO:0006814//sodium ion transport;GO…	K08788//dystrophia myotonica-protein kinase [EC:2.7.11.1]	gi|14192945|ref|NP_115794.1|//myotonin-protein kinase isoform 1 [Mus musculus];gi|299758505|ref|NP_001177419.1|//myotonin-protein kinase isoform 2 [Mus musculus];gi|568944810|ref|XP_006539580.1|//PREDICTED: myotonin-protein kinase isoform X2 [Mus musculus];gi|148691158|gb|EDL23105.1|//dystrophia myotonica-protein kinase, isoform CRA_b, partial [Mus musculus]
12867	449	4267.72	5420.23	0.344888	0.00013	*	7.15778e-06	Cox7c	GO:0031224//intrinsic component of membrane;GO:0043231//intracellular membrane-bounded organelle;GO:0019866//organelle inner membrane	GO:0015002//heme-copper terminal oxidase activity	GO:0044710//single-organism metabolic process;GO:0006811//ion transport;GO:0006818//hydrogen transport	K02272//cytochrome c oxidase subunit 7c	gi|148692956|gb|EDL24903.1|//mCG14133, partial [Mus musculus]
69675	6632	3271.17	2211.94	-0.564496	1.09791e-10	*	1.76836e-12	Pxdn	NA	NA	NA	K19511//peroxidase [EC:1.11.1.7]	NA
73130	3751	3157.38	3751.24	0.248638	0.0124514	*	0.00128635	Tmed5	GO:0031224//intrinsic component of membrane;GO:0031090//organelle membrane;GO:0044432//endoplasmic reticulum part;GO:0005793//endoplasmic reticulum-Golgi intermediate compartment	NA	GO:0045184//establishment of protein localization;GO:0007030//Golgi organization	K14825//p24 family protein gamma-2	gi|18043634|gb|AAH20076.1|//Transmembrane emp24 protein transport domain containing 5 [Mus musculus]
110078	3860	3799.9	2704.04	-0.490843	9.04991e-09	*	1.99219e-10	Pygb	GO:0044424//intracellular part;GO:0043005//neuron projection	GO:0043168//anion binding;GO:0042802//identical protein binding;GO:0004645//phosphorylase activity	GO:0005977//glycogen metabolic process	K00688//glycogen phosphorylase [EC:2.4.1.1]	gi|24418919|ref|NP_722476.1|//glycogen phosphorylase, brain form [Mus musculus]
12902	6207	667.303	997.534	0.580025	0.000268174	*	1.62096e-05	Cr2	GO:0031224//intrinsic component of membrane;GO:0009986//cell surface	GO:0042802//identical protein binding;GO:0004888//transmembrane signaling receptor activity	GO:0046649//lymphocyte activation;GO:0006952//defense response;GO:0002455//humoral immune response mediated by circulating immunoglobulin	K04012//complement receptor type 2	gi|148680981|gb|EDL12928.1|//complement receptor 2, partial [Mus musculus]
51799	2466	143.502	217.725	0.601441	0.0352091	*	0.00436977	Rundc3a	GO:0016020//membrane	GO:0051427//hormone receptor binding;GO:0008047//enzyme activator activity	GO:0006182//cGMP biosynthetic process;GO:0031281//positive regulation of cyclase activity	K05659//ATP-binding cassette, subfamily B (MDR/TAP), member 4 [EC:3.6.3.44];K12482//RUN and FYVE domain-containing protein 1	gi|148702172|gb|EDL34119.1|//Rap2 interacting protein, isoform CRA_b, partial [Mus musculus];gi|7949125|ref|NP_058039.1|//RUN domain-containing protein 3A isoform 1 [Mus musculus]
68250	1253	884.922	1226.59	0.471037	0.00041619	*	2.65581e-05	Fam96a	GO:0044424//intracellular part	GO:0043169//cation binding	GO:0044763//single-organism cellular process	K11660//metastasis-associated protein MTA	gi|847017943|ref|XP_012804702.1|//PREDICTED: MIP18 family protein FAM96A [Jaculus jaculus]
234353	10071	475.353	299.45	-0.666685	0.000159469	*	9.0245e-06	Psd3	NA	NA	NA	K12494//PH and SEC7 domain-containing protein	NA
14115	4401	1322.6	1020.94	-0.373469	0.0138962	*	0.00145689	Fbln2	GO:0031012//extracellular matrix	GO:0005488//binding	GO:0010810//regulation of cell-substrate adhesion	K17307//fibulin 1/2	gi|124517704|ref|NP_032018.2|//fibulin-2 isoform a precursor [Mus musculus];gi|124517693|ref|NP_001074906.1|//fibulin-2 isoform b precursor [Mus musculus]
27389	1745	31.4807	4.8921	-2.68594	2.53789e-06	Down	9.24771e-08	Dusp13	NA	NA	NA	K14165//atypical dual specificity phosphatase [EC:3.1.3.16 3.1.3.48]	gi|56118225|ref|NP_038877.2|//dual specificity protein phosphatase 13 isoform 2 [Mus musculus];gi|821024030|ref|XP_012358348.1|//PREDICTED: dual specificity protein phosphatase 13 isoform X1 [Nomascus leucogenys]
68680	912	60.4433	4.38972	-3.78338	1.07779e-12	Down	1.32e-14	Fitm1	GO:0031227//intrinsic component of endoplasmic reticulum membrane	NA	GO:0006996//organelle organization;GO:0010884//positive regulation of lipid storage	K11801//WD repeat-containing protein 23	gi|23272977|gb|AAH37188.1|//1110028A07Rik protein, partial [Mus musculus]
94214	3931	203.453	113.676	-0.839765	0.00210067	*	0.000164346	Spock2	GO:0031012//extracellular matrix	GO:0046872//metal ion binding;GO:0097367//carbohydrate derivative binding	GO:0007399//nervous system development;GO:0018149//peptide cross-linking;GO:0030154//cell differentiation;GO:0010810//regulation of cell-substrate adhesion;GO:0007154//cell communication;GO:0043062//extracellular structure organization	K08136//sparc/osteonectin, cwcv and kazal-like domains proteoglycan (testican)	gi|16506279|ref|NP_443720.1|//testican-2 precursor [Mus musculus]
217012	3677	577.094	428.854	-0.428319	0.0174581	*	0.00190589	Unc45b	GO:0044444//cytoplasmic part	GO:0031072//heat shock protein binding	GO:0006457//protein folding;GO:0048513//animal organ development;GO:0048869//cellular developmental process	K04460//serine/threonine-protein phosphatase 5 [EC:3.1.3.16];K17766//mitochondrial import receptor subunit TOM34;K19870//sperm-associated antigen 1	gi|264681528|ref|NP_848795.3|//protein unc-45 homolog B [Mus musculus]
66646	2693	1519.82	1230.52	-0.304632	0.0137437	*	0.001438	Rpe	GO:0043227//membrane-bounded organelle	GO:0030246//carbohydrate binding;GO:0043169//cation binding;GO:0042802//identical protein binding;GO:0016857//racemase and epimerase activity, acting on carbohydrates and derivatives	GO:0006098//pentose-phosphate shunt	K01783//ribulose-phosphate 3-epimerase [EC:5.1.3.1]	gi|26325066|dbj|BAC26287.1|//unnamed protein product [Mus musculus];gi|27532955|ref|NP_079959.2|//ribulose-phosphate 3-epimerase isoform 2 [Mus musculus];gi|148667821|gb|EDL00238.1|//ribulose-5-phosphate-3-epimerase, isoform CRA_d, partial [Mus musculus];gi|890778124|ref|NP_001297571.1|//ribulose-phosphate 3-epimerase isoform 1 [Mus musculus]
17001	674	996.398	726.082	-0.456589	0.00168579	*	0.000127616	Ltc4s	NA	NA	NA	K00807//leukotriene-C4 synthase [EC:4.4.1.20]	NA
20684	2566	1438.9	1858.5	0.369174	0.000643586	*	4.30122e-05	Sp100	NA	NA	NA	K15413//nuclear autoantigen Sp-100	NA
107373	3199	651.872	824.676	0.339238	0.0370517	*	0.00463366	Fam111a	NA	NA	NA	NA	gi|13386132|ref|NP_080916.1|//protein FAM111A [Mus musculus]
19293	904	2740.8	172.396	-3.9908	3.61938e-13	Down	4.16525e-15	Pvalb	GO:0032991//macromolecular complex;GO:0043231//intracellular membrane-bounded organelle;GO:0043005//neuron projection	GO:0046872//metal ion binding;GO:0042802//identical protein binding;GO:0046983//protein dimerization activity	GO:0006874//cellular calcium ion homeostasis	NA	gi|148697718|gb|EDL29665.1|//parvalbumin, isoform CRA_b [Mus musculus]
56336	4205	442.742	646.399	0.545959	0.000580446	*	3.83941e-05	B4galt5	GO:0031224//intrinsic component of membrane;GO:0000139//Golgi membrane	GO:0043169//cation binding;GO:0016758//transferase activity, transferring hexosyl groups	GO:0006790//sulfur compound metabolic process;GO:0006493//protein O-linked glycosylation;GO:0006487//protein N-linked glycosylation;GO:0006024//glycosaminoglycan biosynthetic process	K09905//beta-1,4-galactosyltransferase 5 [EC:2.4.1.-]	gi|7634678|dbj|BAA94791.1|//beta-1,4-galactosyltransferase V [Mus musculus]
67484	2689	859.542	475.115	-0.855292	6.96629e-10	*	1.27242e-11	Eepd1	NA	NA	GO:0006259//DNA metabolic process	K10260//F-box and WD-40 domain protein 7	gi|50511063|dbj|BAD32517.1|//mKIAA1706 protein [Mus musculus]
26914	1973	1372.52	1651.07	0.266579	0.0354576	*	0.0044081	H2afy	NA	NA	NA	K11251//histone H2A	NA
53416	3268	490.726	359.932	-0.447194	0.0173875	*	0.00189464	Stk39	GO:0043231//intracellular membrane-bounded organelle;GO:0044459//plasma membrane part;GO:0043232//intracellular non-membrane-bounded organelle	GO:0004674//protein serine/threonine kinase activity;GO:0019900//kinase binding;GO:0032550//purine ribonucleoside binding	GO:0006813//potassium ion transport;GO:0007165//signal transduction;GO:0006464//cellular protein modification process;GO:0006796//phosphate-containing compound metabolic process;GO:0006954//inflammatory response	K08835//serine/threonine-protein kinase OSR1/STK39 [EC:2.7.11.1]	gi|148695071|gb|EDL27018.1|//serine/threonine kinase 39, STE20/SPS1 homolog (yeast), isoform CRA_a, partial [Mus musculus]
18733	2728	592.439	760.115	0.359551	0.0310438	*	0.00376432	Pirb	GO:0031224//intrinsic component of membrane	NA	GO:0001773//myeloid dendritic cell activation;GO:0002449//lymphocyte mediated immunity;GO:0007166//cell surface receptor signaling pathway;GO:0002762//negative regulation of myeloid leukocyte differentiation	K06512//leukocyte immunoglobulin-like receptor	gi|160333134|ref|NP_035225.2|//leukocyte immunoglobulin-like receptor subfamily B member 3 precursor [Mus musculus]
319660	2155	1110.37	795.715	-0.480712	0.000151599	*	8.49109e-06	Agmo	GO:0031224//intrinsic component of membrane;GO:0043231//intracellular membrane-bounded organelle;GO:0031090//organelle membrane	GO:0046914//transition metal ion binding;GO:0016714//oxidoreductase activity, acting on paired donors, with incorporation or reduction of molecular oxygen, reduced pteridine as one donor, and incorporation of one atom of oxygen	GO:0018904//ether metabolic process;GO:0006631//fatty acid metabolic process	K15537//alkylglycerol monooxygenase [EC:1.14.16.5]	gi|148540116|ref|NP_848882.2|//alkylglycerol monooxygenase [Mus musculus]
29810	2607	1127.71	1554.86	0.463388	0.000354415	*	2.21392e-05	Bag3	GO:0016020//membrane;GO:0042995//cell projection;GO:0031674//I band	GO:0005515//protein binding	GO:0009612//response to mechanical stimulus;GO:0010656//negative regulation of muscle cell apoptotic process;GO:0007417//central nervous system development	K09557//BCL2-associated athanogene 3	gi|115270960|ref|NP_038891.4|//BAG family molecular chaperone regulator 3 [Mus musculus]
212898	4243	983.621	665.642	-0.563355	2.99047e-05	*	1.41291e-06	Dse	GO:0031224//intrinsic component of membrane;GO:0043231//intracellular membrane-bounded organelle	GO:0016857//racemase and epimerase activity, acting on carbohydrates and derivatives	GO:0006024//glycosaminoglycan biosynthetic process	K01794//chondroitin-glucuronate 5-epimerase [EC:5.1.3.19]	gi|74142284|dbj|BAE31905.1|//unnamed protein product [Mus musculus]
17965	1762	998.357	469.029	-1.08988	4.46283e-14	Down	4.26423e-16	Nbl1	NA	GO:0019955//cytokine binding	GO:0030514//negative regulation of BMP signaling pathway;GO:0009953//dorsal/ventral pattern formation;GO:0031175//neuron projection development;GO:0002689//negative regulation of leukocyte chemotaxis	K19558//neuroblastoma suppressor of tumorigenicity 1	gi|926686539|ref|XP_013830169.1|//PREDICTED: neuroblastoma suppressor of tumorigenicity 1 [Capra hircus]
74610	2962	1304.22	1599.33	0.294281	0.027289	*	0.00321682	Abcb8	NA	NA	NA	K05655//ATP-binding cassette, subfamily B (MDR/TAP), member 8	gi|27753995|ref|NP_083296.2|//ATP-binding cassette sub-family B member 8, mitochondrial precursor [Mus musculus]
77889	3068	1664.84	2237.16	0.426291	4.37388e-05	*	2.1635e-06	Lbh	GO:0031981//nuclear lumen	NA	GO:0032502//developmental process;GO:0006351//transcription, DNA-templated	K04010//C5a anaphylatoxin chemotactic receptor	gi|672055562|ref|XP_008762755.1|//PREDICTED: protein LBH isoform X1 [Rattus norvegicus]
83679	7016	1373.68	1044.42	-0.395338	0.00180411	*	0.00013762	Pde4dip	GO:0043231//intracellular membrane-bounded organelle;GO:0005815//microtubule organizing center;GO:0043292//contractile fiber	GO:0005515//protein binding	GO:0006461//protein complex assembly	K16549//myomegalin	gi|576067819|ref|NP_001276630.1|//myomegalin isoform 5 [Mus musculus];gi|28972229|dbj|BAC65568.1|//mKIAA0454 protein [Mus musculus];gi|576067839|ref|NP_001276631.1|//myomegalin isoform 6 [Mus musculus]
21453	4608	689.539	899.383	0.383305	0.00863775	*	0.00084175	Tcof1	NA	NA	GO:0006360//transcription from RNA polymerase I promoter	K14562//Treacher Collins syndrome protein	gi|148677856|gb|EDL09803.1|//Treacher Collins Franceschetti syndrome 1, homolog, isoform CRA_f [Mus musculus];gi|148677853|gb|EDL09800.1|//Treacher Collins Franceschetti syndrome 1, homolog, isoform CRA_c [Mus musculus]
18514	6890	883.984	646.416	-0.451557	0.0036637	*	0.000315639	Pbx1	GO:0031981//nuclear lumen;GO:0043234//protein complex	GO:0003677//DNA binding;GO:0046983//protein dimerization activity;GO:0001071//nucleic acid binding transcription factor activity	GO:0030182//neuron differentiation;GO:0003006//developmental process involved in reproduction;GO:0003002//regionalization;GO:0001503//ossification;GO:0035108//limb morphogenesis;GO:0035270//endocrine system development;GO:0006366//transcription from RNA polymerase II promoter;GO:0008202//steroid metabolic process;GO:0044092//negative regulation of molecular function;GO:0008283//cell proliferation…	K09355//pre-B-cell leukemia transcription factor 1	gi|568910558|ref|XP_006496763.1|//PREDICTED: pre-B-cell leukemia transcription factor 1 isoform X2 [Mus musculus];gi|614458207|ref|NP_001278438.1|//pre-B-cell leukemia transcription factor 1 isoform d [Mus musculus];gi|149755772|ref|XP_001493290.1|//PREDICTED: pre-B-cell leukemia transcription factor 1 isoform X1 [Equus caballus]
12615	1470	100.407	161.87	0.688971	0.032172	*	0.00392661	Cenpa	NA	NA	NA	K11495//histone H3-like centromeric protein A	NA
14751	2887	11728.6	22639.3	0.9488	2.71964e-08	*	6.61856e-10	Gpi1	GO:0031981//nuclear lumen;GO:0044421//extracellular region part;GO:0042995//cell projection;GO:0031090//organelle membrane;GO:0044444//cytoplasmic part	GO:0030246//carbohydrate binding;GO:0005102//receptor binding;GO:0016861//intramolecular oxidoreductase activity, interconverting aldoses and ketoses	GO:0006007//glucose catabolic process;GO:0043066//negative regulation of apoptotic process;GO:0009438//methylglyoxal metabolic process;GO:0044708//single-organism behavior;GO:0006796//phosphate-containing compound metabolic process	K01810//glucose-6-phosphate isomerase [EC:5.3.1.9]	gi|254553458|ref|NP_032181.2|//glucose-6-phosphate isomerase [Mus musculus]
16154	3429	553.785	765.644	0.467347	0.0027309	*	0.000224319	Il10ra	GO:0031224//intrinsic component of membrane;GO:0044424//intracellular part	GO:0019838//growth factor binding	GO:0007166//cell surface receptor signaling pathway;GO:0002237//response to molecule of bacterial origin	K05134//interleukin 10 receptor alpha	gi|74204055|dbj|BAE29022.1|//unnamed protein product [Mus musculus];gi|6680389|ref|NP_032374.1|//interleukin-10 receptor subunit alpha precursor [Mus musculus];gi|755528370|ref|XP_011240702.1|//PREDICTED: interleukin-10 receptor subunit alpha isoform X1 [Mus musculus]
15018	1377	738.972	1213.68	0.715796	1.85531e-08	*	4.3486e-10	H2-Q7	GO:0031224//intrinsic component of membrane;GO:0009986//cell surface;GO:0042611//MHC protein complex	GO:0005515//protein binding;GO:0003823//antigen binding	GO:0002428//antigen processing and presentation of peptide antigen via MHC class Ib;GO:0002484//antigen processing and presentation of endogenous peptide antigen via MHC class I via ER pathway;GO:0009581//detection of external stimulus;GO:0002252//immune effector process;GO:0001819//positive regulation of cytokine production;GO:0002664//regulation of T cell tolerance induction	K06751//major histocompatibility complex, class I	gi|310616737|ref|NP_001185490.1|//H-2 class I histocompatibility antigen, Q7 alpha chain isoform 3 precursor [Mus musculus];gi|53872|emb|CAA28977.1|//unnamed protein product [Mus musculus];gi|310616735|ref|NP_001185489.1|//H-2 class I histocompatibility antigen, Q7 alpha chain isoform 2 precursor [Mus musculus]
74122	2850	2581.21	2123.06	-0.281899	0.00690943	*	0.00065144	Tmem43	GO:0043231//intracellular membrane-bounded organelle;GO:0031224//intrinsic component of membrane	NA	NA	NA	gi|21311891|ref|NP_083042.1|//transmembrane protein 43 [Mus musculus]
14284	5886	1237.83	979.763	-0.337306	0.00889251	*	0.00087268	Fosl2	GO:0031981//nuclear lumen	GO:0043566//structure-specific DNA binding;GO:0000976//transcription regulatory region sequence-specific DNA binding;GO:0046983//protein dimerization activity;GO:0001071//nucleic acid binding transcription factor activity	GO:0044707//single-multicellular organism process;GO:0009605//response to external stimulus;GO:0006950//response to stress;GO:0009416//response to light stimulus;GO:0044767//single-organism developmental process;GO:0043627//response to estrogen;GO:0048511//rhythmic process;GO:0006366//transcription from RNA polymerase II promoter;GO:0044703//multi-organism reproductive process;GO:0046683//respons…	K09030//fos-like antigen 2	gi|34328117|ref|NP_032063.2|//fos-related antigen 2 [Mus musculus]
68572	734	482.823	621.984	0.365382	0.0372735	*	0.00466534	Ict1	GO:0043231//intracellular membrane-bounded organelle;GO:0000315//organellar large ribosomal subunit	GO:0052689//carboxylic ester hydrolase activity;GO:0003747//translation release factor activity	GO:0006415//translational termination	K15033//peptidyl-tRNA hydrolase ICT1 [EC:3.1.1.29]	gi|19387848|ref|NP_081005.1|//peptidyl-tRNA hydrolase ICT1, mitochondrial [Mus musculus]
20348	4956	1053.97	494.202	-1.09266	1.22193e-17	Down	7.80516e-20	Sema3c	GO:0044421//extracellular region part	GO:0005102//receptor binding	GO:0014706//striated muscle tissue development;GO:0007399//nervous system development;GO:0048771//tissue remodeling;GO:0009952//anterior/posterior pattern specification;GO:0060445//branching involved in salivary gland morphogenesis;GO:0003208//cardiac ventricle morphogenesis;GO:0001667//ameboidal-type cell migration;GO:0048869//cellular developmental process;GO:0048646//anatomical structure forma…	K06840//semaphorin 3	gi|672048614|ref|XP_008760868.1|//PREDICTED: semaphorin-3C isoform X2 [Rattus norvegicus]
12858	707	4614.52	7113.95	0.624471	5.46782e-13	*	6.40794e-15	Cox5a	GO:0043231//intracellular membrane-bounded organelle;GO:0019866//organelle inner membrane	GO:0043169//cation binding;GO:0015002//heme-copper terminal oxidase activity	GO:0044710//single-organism metabolic process	K02264//cytochrome c oxidase subunit 5a	gi|686745375|ref|XP_002824834.2|//PREDICTED: cytochrome c oxidase subunit 5A, mitochondrial-like [Pongo abelii]
100039781	936	313.688	213.746	-0.553433	0.0147179	*	0.00155702	Hrct1	NA	NA	NA	NA	gi|148233271|ref|NP_081787.1|//histidine-rich carboxyl terminus protein 1 [Mus musculus]
78317	4959	319.765	479.637	0.584932	0.00160461	*	0.000119945	Ccdc88b	GO:0044424//intracellular part	GO:0015631//tubulin binding	NA	K16510//ribosomal protein S6 kinase alpha-4 [EC:2.7.11.1];K12337//inositol 1,4,5-triphosphate receptor-associated cGMP kinase substrate;K16611//protein HOOK2	gi|124486839|ref|NP_001074760.1|//coiled-coil domain-containing protein 88B precursor [Mus musculus]
14421	2278	1127.81	1811.26	0.683468	1.45047e-10	*	2.37367e-12	B4galnt1	GO:0031228//intrinsic component of Golgi membrane	GO:0008376//acetylgalactosaminyltransferase activity	GO:0010876//lipid localization;GO:0006464//cellular protein modification process;GO:0048232//male gamete generation;GO:0001573//ganglioside metabolic process;GO:0030258//lipid modification	K00725//(N-Acetylneuraminyl)-galactosylglucosylceramide N-acetylgalactosaminyltransferase [EC:2.4.1.92]	gi|148692528|gb|EDL24475.1|//beta-1,4-N-acetyl-galactosaminyl transferase 1, isoform CRA_c, partial [Mus musculus];gi|149066622|gb|EDM16495.1|//beta-1,4-N-acetyl-galactosaminyl transferase 1, isoform CRA_d [Rattus norvegicus];gi|347543755|ref|NP_082015.2|//beta-1,4 N-acetylgalactosaminyltransferase 1 isoform 2 [Mus musculus]
217151	1616	199.054	287.813	0.531977	0.0381706	*	0.00480986	Arl5c	GO:0044464//cell part	GO:0032550//purine ribonucleoside binding	GO:0035556//intracellular signal transduction	K07960//ADP-ribosylation factor-like protein 12	gi|148684160|gb|EDL16107.1|//ADP-ribosylation factor-like 5C, isoform CRA_a, partial [Mus musculus]
29813	2320	1739.76	1406.48	-0.306794	0.0293948	*	0.00352558	Zfp385a	GO:0044297//cell body;GO:0043005//neuron projection	GO:0003729//mRNA binding;GO:0046914//transition metal ion binding	GO:0008298//intracellular mRNA localization;GO:0030219//megakaryocyte differentiation;GO:0050878//regulation of body fluid levels;GO:0002181//cytoplasmic translation;GO:0033363//secretory granule organization;GO:0045444//fat cell differentiation;GO:0048646//anatomical structure formation involved in morphogenesis;GO:0044708//single-organism behavior	K10137//zinc finger, matrin type 3	gi|119360327|ref|NP_038894.2|//zinc finger protein 385A [Mus musculus]
15000	786	534.381	920.599	0.784705	6.32896e-09	*	1.37985e-10	H2-DMb2	GO:0031224//intrinsic component of membrane;GO:0005770//late endosome;GO:0031090//organelle membrane;GO:0005764//lysosome;GO:0042611//MHC protein complex	GO:0005488//binding	GO:0051084//'de novo' posttranslational protein folding;GO:0002478//antigen processing and presentation of exogenous peptide antigen	K06752//major histocompatibility complex, class II	gi|6754124|ref|NP_034518.1|//histocompatibility 2, class II, locus Mb2 precursor [Mus musculus]
15424	2730	238.758	160.024	-0.57726	0.0286388	*	0.0034228	Hoxc5	GO:0031981//nuclear lumen	GO:0003677//DNA binding;GO:0001071//nucleic acid binding transcription factor activity	GO:0003002//regionalization;GO:0006351//transcription, DNA-templated;GO:0001501//skeletal system development	K09305//homeobox protein HoxA/B/C5	gi|961768650|ref|XP_014943305.1|//PREDICTED: homeobox protein Hox-C5 [Acinonyx jubatus]
71361	2653	4788.78	5609.9	0.228318	0.0298813	*	0.00359181	Aifm2	GO:0031224//intrinsic component of membrane;GO:0031966//mitochondrial membrane	GO:0000166//nucleotide binding;GO:0016649//oxidoreductase activity, acting on the CH-NH group of donors, quinone or similar compound as acceptor	GO:0012502//induction of programmed cell death;GO:0051276//chromosome organization;GO:0044710//single-organism metabolic process	K04727//programmed cell death 8 (apoptosis-inducing factor) [EC:1.-.-.-]	gi|564397948|ref|XP_006256515.1|//PREDICTED: apoptosis-inducing factor 2 isoform X2 [Rattus norvegicus];gi|262050654|ref|NP_722474.2|//apoptosis-inducing factor 2 isoform 1 [Mus musculus]
22273	1665	9071.95	16538.6	0.86635	1.75652e-19	*	9.08721e-22	Uqcrc1	GO:0005746//mitochondrial respiratory chain	GO:0043169//cation binding;GO:0005515//protein binding	GO:0022904//respiratory electron transport chain;GO:0010243//response to organonitrogen compound;GO:0051234//establishment of localization	K00414//ubiquinol-cytochrome c reductase core subunit 1	gi|46593021|ref|NP_079683.2|//cytochrome b-c1 complex subunit 1, mitochondrial precursor [Mus musculus]
13631	6355	649.153	440.348	-0.559914	0.000395893	*	2.50999e-05	Eef2k	NA	GO:0046872//metal ion binding;GO:0003723//RNA binding;GO:0005515//protein binding;GO:0004683//calmodulin-dependent protein kinase activity;GO:0032550//purine ribonucleoside binding	GO:0001932//regulation of protein phosphorylation;GO:0006412//translation	K08292//elongation factor 2 kinase [EC:2.7.11.20]	gi|148685284|gb|EDL17231.1|//eukaryotic elongation factor-2 kinase, isoform CRA_d, partial [Mus musculus]
109019	2542	4233.18	2768.98	-0.612388	1.65885e-08	*	3.82684e-10	Nabp1	NA	NA	NA	K15280//solute carrier family 35, member C2	NA
223433	2983	284.09	415.62	0.548917	0.00485191	*	0.000434912	Fam105a	NA	NA	NA	K18343//ubiquitin thioesterase otulin [EC:3.4.19.12]	gi|334848155|ref|NP_001229352.1|//inactive ubiquitin thioesterase FAM105A isoform 1 [Mus musculus];gi|148676950|gb|EDL08897.1|//cDNA sequence BC052328, isoform CRA_b, partial [Mus musculus]
12517	1412	458.417	694.931	0.60021	8.35514e-05	*	4.42391e-06	Cd72	GO:0031224//intrinsic component of membrane;GO:0016021//integral component of membrane	GO:0005488//binding	NA	K06504//CD72 antigen	gi|160333109|ref|NP_001103792.1|//B-cell differentiation antigen CD72 isoform 4 [Mus musculus] ;gi|160333097|ref|NP_031680.2|//B-cell differentiation antigen CD72 isoform 2 [Mus musculus];gi|160333105|ref|NP_001103791.1|//B-cell differentiation antigen CD72 isoform 3 [Mus musculus] ;gi|160333101|ref|NP_001103790.1|//B-cell differentiation antigen CD72 isoform 1 [Mus musculus]
14081	3925	31455	37293	0.245614	0.00320267	*	0.000271017	Acsl1	GO:0031224//intrinsic component of membrane;GO:0044439//peroxisomal part;GO:0031966//mitochondrial membrane	GO:0015645//fatty acid ligase activity;GO:0016405//CoA-ligase activity;GO:0032550//purine ribonucleoside binding;GO:0016878//acid-thiol ligase activity	GO:0015909//long-chain fatty acid transport;GO:0006805//xenobiotic metabolic process;GO:0006639//acylglycerol metabolic process;GO:0006631//fatty acid metabolic process;GO:0031667//response to nutrient levels;GO:0045860//positive regulation of protein kinase activity;GO:0070542//response to fatty acid;GO:0019221//cytokine-mediated signaling pathway	K01897//long-chain acyl-CoA synthetase [EC:6.2.1.3]	gi|31560705|ref|NP_032007.2|//long-chain-fatty-acid--CoA ligase 1 [Mus musculus]
67460	3082	8113.67	10957.2	0.433459	5.66386e-06	*	2.24545e-07	Decr1	GO:0031981//nuclear lumen	GO:0043168//anion binding;GO:0016628//oxidoreductase activity, acting on the CH-CH group of donors, NAD or NADP as acceptor	GO:0009062//fatty acid catabolic process;GO:0051260//protein homooligomerization	K13236//2,4-dienoyl-CoA reductase, mitochondrial [EC:1.3.1.34]	gi|13385680|ref|NP_080448.1|//2,4-dienoyl-CoA reductase, mitochondrial precursor [Mus musculus]
319504	7572	42.3797	15.4024	-1.46022	0.00799143	Down	0.000771596	Nrcam	GO:0031224//intrinsic component of membrane;GO:0033267//axon part	GO:0008092//cytoskeletal protein binding	GO:0007155//cell adhesion;GO:0045161//neuronal ion channel clustering;GO:0033036//macromolecule localization;GO:0050877//neurological system process;GO:0007411//axon guidance	K06756//neuronal cell adhesion molecule	gi|28972161|dbj|BAC65534.1|//mKIAA0343 protein [Mus musculus];gi|225637533|ref|NP_795904.3|//neuronal cell adhesion molecule isoform 1 precursor [Mus musculus]
20963	5145	1464.07	2149.1	0.553753	2.29256e-08	*	5.4824e-10	Syk	GO:0016020//membrane;GO:0045335//phagocytic vesicle;GO:0019814//immunoglobulin complex;GO:0043235//receptor complex	GO:0004713//protein tyrosine kinase activity;GO:0019900//kinase binding;GO:0005102//receptor binding;GO:0032550//purine ribonucleoside binding	GO:0050663//cytokine secretion;GO:0042102//positive regulation of T cell proliferation;GO:0033008//positive regulation of mast cell activation involved in immune response;GO:0001568//blood vessel development;GO:0042108//positive regulation of cytokine biosynthetic process;GO:0033627//cell adhesion mediated by integrin;GO:0010543//regulation of platelet activation;GO:0006636//unsaturated fatty aci…	K05855//spleen tyrosine kinase [EC:2.7.10.2]	gi|56550045|ref|NP_035648.2|//tyrosine-protein kinase SYK [Mus musculus]
442846	1808	9.45584	48.737	2.36574	2.2627e-06	Up	8.17022e-08	A530050N04Rik	NA	NA	NA	NA	gi|148677827|gb|EDL09774.1|//mCG144594, partial [Mus musculus]
231861	9924	1251.17	999.317	-0.324268	0.0198491	*	0.00221302	Tnrc18	NA	GO:0003676//nucleic acid binding	NA	NA	gi|30142681|ref|NP_839973.1|//trinucleotide repeat-containing gene 18 protein isoform B [Mus musculus];gi|402232746|ref|NP_001116202.2|//trinucleotide repeat-containing gene 18 protein isoform A [Mus musculus]
18805	4987	238.2	132.006	-0.851575	0.000452175	*	2.92888e-05	Pld1	GO:0012505//endomembrane system;GO:0031252//cell leading edge;GO:0005795//Golgi stack;GO:0005770//late endosome;GO:0031090//organelle membrane	GO:0004620//phospholipase activity;GO:0005543//phospholipid binding	GO:0016477//cell migration;GO:0046473//phosphatidic acid metabolic process;GO:0009725//response to hormone;GO:0042742//defense response to bacterium	K01115//phospholipase D1/2 [EC:3.1.4.4]	gi|47059071|ref|NP_032901.2|//phospholipase D1 [Mus musculus]
81897	3471	223.248	323.948	0.537111	0.0166308	*	0.00179977	Tlr9	GO:0045335//phagocytic vesicle;GO:0031224//intrinsic component of membrane;GO:0044459//plasma membrane part;GO:0000323//lytic vacuole	GO:0003723//RNA binding;GO:0043565//sequence-specific DNA binding;GO:0005126//cytokine receptor binding	GO:0032481//positive regulation of type I interferon production;GO:0043433//negative regulation of sequence-specific DNA binding transcription factor activity;GO:0042345//regulation of NF-kappaB import into nucleus;GO:0032496//response to lipopolysaccharide;GO:0002252//immune effector process;GO:0052166//positive regulation by symbiont of host innate immune response;GO:0042108//positive regulatio…	K10161//toll-like receptor 9	gi|157057166|ref|NP_112455.2|//toll-like receptor 9 precursor [Mus musculus]
210044	4211	31.6453	12.9846	-1.28519	0.0389875	Down	0.00495602	Adcy2	GO:0031224//intrinsic component of membrane;GO:0032991//macromolecular complex;GO:0044424//intracellular part;GO:0043005//neuron projection	GO:0043169//cation binding;GO:0004016//adenylate cyclase activity;GO:0019899//enzyme binding;GO:0032403//protein complex binding;GO:0046983//protein dimerization activity;GO:0032550//purine ribonucleoside binding	GO:0032147//activation of protein kinase activity;GO:0007267//cell-cell signaling;GO:0010863//positive regulation of phospholipase C activity;GO:0045762//positive regulation of adenylate cyclase activity;GO:0015980//energy derivation by oxidation of organic compounds;GO:0038127//ERBB signaling pathway;GO:0033762//response to glucagon;GO:0042044//fluid transport;GO:0007188//adenylate cyclase-modul…	K08042//adenylate cyclase 2 [EC:4.6.1.1]	gi|124244092|ref|NP_705762.2|//adenylate cyclase type 2 [Mus musculus]
69068	1331	1157.68	910.139	-0.347073	0.0119537	*	0.00122611	1810011O10Rik	NA	NA	GO:0012501//programmed cell death	NA	gi|21312200|ref|NP_081207.1|//protein C8orf4 homolog [Mus musculus]
217737	1330	1481.57	1857.56	0.326282	0.00366064	*	0.000314796	Ahsa1	GO:0043231//intracellular membrane-bounded organelle;GO:0044444//cytoplasmic part	GO:0005515//protein binding;GO:0008047//enzyme activator activity	GO:0044267//cellular protein metabolic process;GO:0050896//response to stimulus;GO:0043462//regulation of ATPase activity	NA	gi|74177617|dbj|BAE38913.1|//unnamed protein product [Mus musculus]
15117	4262	134.189	68.9303	-0.961053	0.0030275	*	0.000253412	Has2	NA	NA	NA	K00752//hyaluronan synthase [EC:2.4.1.212]	NA
15216	1722	1436.42	1034.49	-0.473557	6.12925e-05	*	3.1515e-06	Hfe	GO:0005768//endosome;GO:0031224//intrinsic component of membrane;GO:0005902//microvillus;GO:0031982//vesicle;GO:0042611//MHC protein complex	GO:0005515//protein binding	GO:0034755//iron ion transmembrane transport;GO:0002376//immune system process;GO:0006875//cellular metal ion homeostasis;GO:0009058//biosynthetic process;GO:0009267//cellular response to starvation;GO:0048871//multicellular organismal homeostasis;GO:0044703//multi-organism reproductive process	K06751//major histocompatibility complex, class I;K11253//histone H3	gi|31981697|ref|NP_034554.2|//hereditary hemochromatosis protein homolog precursor [Mus musculus]
23886	1084	11.0939	51.7999	2.22318	8.81103e-06	Up	3.6606e-07	Gdf15	GO:0044421//extracellular region part	GO:0005102//receptor binding	NA	K05504//growth differentiation factor 15	gi|170784848|ref|NP_035949.2|//growth/differentiation factor 15 precursor [Mus musculus]
12457	3069	1022.47	1252.76	0.293056	0.0326511	*	0.00399542	Noct	GO:0031981//nuclear lumen;GO:0035770//ribonucleoprotein granule	GO:0005488//binding;GO:0001071//nucleic acid binding transcription factor activity	GO:0000288//nuclear-transcribed mRNA catabolic process, deadenylation-dependent decay;GO:0022618//ribonucleoprotein complex assembly;GO:0006351//transcription, DNA-templated	K18764//nocturnin [EC:3.1.13.4]	gi|33563248|ref|NP_033964.1|//nocturnin [Mus musculus]
70292	6617	1351.99	1020.63	-0.405618	0.000702836	*	4.75656e-05	Afap1	GO:0015629//actin cytoskeleton;GO:0005924//cell-substrate adherens junction	GO:0008289//lipid binding;GO:0019904//protein domain specific binding	GO:0009612//response to mechanical stimulus;GO:0007165//signal transduction	K18616//actin filament associated protein 1	gi|148705554|gb|EDL37501.1|//RIKEN cDNA 2600003E23, isoform CRA_b, partial [Mus musculus]
14068	1875	5.66359	32.9314	2.53968	6.38885e-06	Up	2.56093e-07	F7	GO:0043226//organelle;GO:0044421//extracellular region part	GO:0004175//endopeptidase activity;GO:0046872//metal ion binding;GO:0005515//protein binding	GO:0048545//response to steroid hormone;GO:0009887//animal organ morphogenesis;GO:0007596//blood coagulation;GO:0019538//protein metabolic process;GO:0043434//response to peptide hormone;GO:0033273//response to vitamin;GO:0002687//positive regulation of leukocyte migration;GO:0050918//positive chemotaxis;GO:0048511//rhythmic process	K01320//coagulation factor VII [EC:3.4.21.21]	gi|225543550|ref|NP_034302.2|//coagulation factor VII preproprotein [Mus musculus]
11459	1481	10418	95.0856	-6.77564	2.43268e-77	Down	1.15579e-80	Acta1	GO:0032991//macromolecular complex;GO:0031988//null;GO:0032432//actin filament bundle;GO:0030016//myofibril	GO:0008092//cytoskeletal protein binding;GO:0005198//structural molecule activity;GO:0032550//purine ribonucleoside binding	GO:0009605//response to external stimulus;GO:0006936//muscle contraction;GO:0007015//actin filament organization;GO:0009725//response to hormone;GO:0040007//growth;GO:0007519//skeletal muscle tissue development;GO:0043501//skeletal muscle adaptation;GO:0010038//response to metal ion	K10354//actin, alpha skeletal muscle	gi|149043182|gb|EDL96714.1|//actin, alpha 1, skeletal muscle, isoform CRA_a [Rattus norvegicus]
140792	3322	914.143	596.569	-0.615731	2.82675e-06	*	1.04307e-07	Colec12	GO:0031224//intrinsic component of membrane;GO:0005578//proteinaceous extracellular matrix	GO:0038023//signaling receptor activity;GO:0038024//cargo receptor activity;GO:0043169//cation binding;GO:0071813//lipoprotein particle binding;GO:0048029//monosaccharide binding	GO:0002758//innate immune response-activating signal transduction;GO:0006909//phagocytosis;GO:0051259//protein oligomerization	K10062//collectin sub-family member 12	gi|165932373|ref|NP_569716.2|//collectin-12 [Mus musculus]
14194	1644	3869.99	5978.56	0.62747	0.00474604	*	0.000423418	Fh1	GO:0043231//intracellular membrane-bounded organelle;GO:0043234//protein complex	GO:0016836//hydro-lyase activity	GO:0043648//dicarboxylic acid metabolic process;GO:0009060//aerobic respiration;GO:0001894//tissue homeostasis	K01679//fumarate hydratase, class II [EC:4.2.1.2]	gi|226823367|ref|NP_034339.2|//fumarate hydratase, mitochondrial precursor [Mus musculus]
56449	1700	4529.46	3345.85	-0.436965	9.95802e-07	*	3.29604e-08	Ybx3	GO:0043231//intracellular membrane-bounded organelle;GO:0030529//intracellular ribonucleoprotein complex;GO:0005911//cell-cell junction	GO:0003729//mRNA binding;GO:0043566//structure-specific DNA binding	GO:0035265//organ growth;GO:0048232//male gamete generation;GO:0006351//transcription, DNA-templated;GO:0043009//chordate embryonic development;GO:0006915//apoptotic process;GO:0070265//necrotic cell death;GO:0008406//gonad development;GO:0006972//hyperosmotic response;GO:0009887//animal organ morphogenesis;GO:0034612//response to tumor necrosis factor;GO:0007519//skeletal muscle tissue developme…	K06099//cold shock domain protein A	gi|47059495|ref|NP_620817.2|//Y-box-binding protein 3 long isoform [Mus musculus];gi|1160331|dbj|BAA03376.1|//dbpA murine homologue [Mus musculus domesticus]
18792	2343	987.714	622.098	-0.666952	4.01069e-07	*	1.228e-08	Plau	GO:0044421//extracellular region part;GO:0044464//cell part	GO:0004175//endopeptidase activity;GO:0016772//transferase activity, transferring phosphorus-containing groups	GO:0033554//cellular response to stress;GO:0001952//regulation of cell-matrix adhesion;GO:0048232//male gamete generation;GO:0014909//smooth muscle cell migration;GO:0032496//response to lipopolysaccharide;GO:0030728//ovulation;GO:0042246//tissue regeneration;GO:0071242//cellular response to ammonium ion;GO:0006796//phosphate-containing compound metabolic process;GO:0030195//negative regulation o…	K01348//urokinase plasminogen activator [EC:3.4.21.73]	gi|6679377|ref|NP_032899.1|//urokinase-type plasminogen activator precursor [Mus musculus]
320951	2150	1069.28	1320.09	0.303994	0.0189629	*	0.0020972	Pisd	GO:0043231//intracellular membrane-bounded organelle	GO:0016830//carbon-carbon lyase activity	GO:0006644//phospholipid metabolic process	K01613//phosphatidylserine decarboxylase [EC:4.1.1.65]	gi|126722757|ref|NP_796272.2|//phosphatidylserine decarboxylase proenzyme, mitochondrial [Mus musculus]
11815	2056	1009.72	438.996	-1.20168	2.18519e-21	Down	9.11314e-24	Apod	GO:0043231//intracellular membrane-bounded organelle;GO:0005840//ribosome;GO:0044421//extracellular region part;GO:0044297//cell body;GO:0043005//neuron projection	GO:0032934//sterol binding	GO:0031103//axon regeneration;GO:0034439//lipoprotein lipid oxidation;GO:0072678//T cell migration;GO:0042221//response to chemical;GO:0009888//tissue development;GO:0009968//negative regulation of signal transduction;GO:0032682//negative regulation of chemokine production;GO:0007417//central nervous system development;GO:0006979//response to oxidative stress;GO:0006606//protein import into nucle…	K03098//apolipoprotein D and lipocalin family protein	gi|75677437|ref|NP_031496.2|//apolipoprotein D precursor [Mus musculus]
16011	5854	10801.6	5417.15	-0.995639	7.70269e-27	*	1.78915e-29	Igfbp5	GO:0005615//extracellular space	GO:0005520//insulin-like growth factor binding	GO:0006006//glucose metabolic process;GO:0048771//tissue remodeling;GO:0001649//osteoblast differentiation;GO:0051591//response to cAMP;GO:0009968//negative regulation of signal transduction;GO:0014909//smooth muscle cell migration;GO:0016049//cell growth;GO:0042692//muscle cell differentiation;GO:0033500//carbohydrate homeostasis;GO:0006412//translation;GO:0007519//skeletal muscle tissue develop…	K10138//insulin-like growth factor-binding protein 3	gi|148667878|gb|EDL00295.1|//insulin-like growth factor binding protein 5, isoform CRA_b, partial [Mus musculus]
108841	3046	410.016	564.534	0.461379	0.0197663	*	0.00220171	Rdh13	GO:0043231//intracellular membrane-bounded organelle	GO:0003824//catalytic activity	GO:0044710//single-organism metabolic process	K11161//retinol dehydrogenase 13 [EC:1.1.1.300]	gi|30425078|ref|NP_780581.1|//retinol dehydrogenase 13 isoform 1 precursor [Mus musculus]
15275	4157	794.664	1267.66	0.673744	1.28333e-07	*	3.63124e-09	Hk1	NA	NA	NA	K00844//hexokinase [EC:2.7.1.1]	gi|225735582|ref|NP_034568.2|//hexokinase-1 isoform HK1-sb [Mus musculus];gi|225735584|ref|NP_001139572.1|//hexokinase-1 isoform HK1 [Mus musculus]
19263	11912	2576.66	1989.87	-0.37283	0.000151099	*	8.44711e-06	Ptprb	GO:0031224//intrinsic component of membrane	GO:0004721//phosphoprotein phosphatase activity;GO:0005488//binding	GO:0006464//cellular protein modification process;GO:0048646//anatomical structure formation involved in morphogenesis;GO:0006796//phosphate-containing compound metabolic process	K05694//receptor-type tyrosine-protein phosphatase beta [EC:3.1.3.48]	gi|258613900|ref|NP_084204.2|//receptor-type tyrosine-protein phosphatase beta precursor [Mus musculus]
13876	3166	505.152	339.509	-0.573269	0.00232517	*	0.00018596	Erg	GO:0043231//intracellular membrane-bounded organelle;GO:0032991//macromolecular complex	GO:0003677//DNA binding;GO:0060089//molecular transducer activity;GO:0001071//nucleic acid binding transcription factor activity	GO:0032502//developmental process;GO:0006464//cellular protein modification process;GO:0007154//cell communication;GO:0006351//transcription, DNA-templated	K09435//transcriptional regulator ERG	gi|694016503|ref|NP_001289112.1|//transcriptional regulator ERG isoform 6 [Mus musculus] ;gi|694016501|ref|NP_001289108.1|//transcriptional regulator ERG isoform 5 [Mus musculus];gi|19526802|ref|NP_598420.1|//transcriptional regulator ERG isoform 1 [Mus musculus];gi|694016499|ref|NP_001289083.1|//transcriptional regulator ERG isoform 4 [Mus musculus];gi|694016495|ref|NP_001289081.1|//transcriptio…
56501	5847	807.06	1038.23	0.363376	0.0126302	*	0.00130698	Elf4	GO:0016604//nuclear body	GO:0003677//DNA binding;GO:0001071//nucleic acid binding transcription factor activity	GO:0046633//alpha-beta T cell proliferation;GO:0030101//natural killer cell activation;GO:0006366//transcription from RNA polymerase II promoter	K09428//E74-like factor 1/2/4	gi|225543336|ref|NP_062654.2|//ETS-related transcription factor Elf-4 [Mus musculus]
121021	8050	1806.8	1249.91	-0.53161	2.23785e-06	*	8.0687e-08	Cspg4	GO:0044459//plasma membrane part;GO:0016021//integral component of membrane;GO:0005764//lysosome;GO:0030027//lamellipodium;GO:0044431//Golgi apparatus part	GO:0060089//molecular transducer activity;GO:0019900//kinase binding	GO:0006790//sulfur compound metabolic process;GO:0016477//cell migration;GO:0006024//glycosaminoglycan biosynthetic process;GO:0006952//defense response;GO:0001934//positive regulation of protein phosphorylation;GO:0042551//neuron maturation;GO:0048646//anatomical structure formation involved in morphogenesis;GO:0006027//glycosaminoglycan catabolic process;GO:0010975//regulation of neuron project…	K08115//chondroitin sulfate proteoglycan 4	gi|146231960|ref|NP_620570.2|//chondroitin sulfate proteoglycan 4 precursor [Mus musculus]
12896	2366	5296.21	7881.84	0.573571	4.68151e-09	*	9.88547e-11	Cpt2	GO:0031981//nuclear lumen;GO:0019866//organelle inner membrane	GO:0016406//carnitine O-acyltransferase activity	GO:0015908//fatty acid transport;GO:0009062//fatty acid catabolic process	K08766//carnitine O-palmitoyltransferase 2 [EC:2.3.1.21]	gi|162138915|ref|NP_034079.2|//carnitine O-palmitoyltransferase 2, mitochondrial precursor [Mus musculus]
78894	3175	12848.6	9629.98	-0.416003	2.6785e-07	*	7.9607e-09	Aacs	GO:0044444//cytoplasmic part	GO:0032550//purine ribonucleoside binding;GO:0016878//acid-thiol ligase activity	GO:0048513//animal organ development;GO:0010243//response to organonitrogen compound;GO:0006950//response to stress;GO:0044767//single-organism developmental process;GO:0036315//cellular response to sterol;GO:0050796//regulation of insulin secretion;GO:0001678//cellular glucose homeostasis;GO:0032787//monocarboxylic acid metabolic process;GO:0033574//response to testosterone;GO:0031667//response …	K01907//acetoacetyl-CoA synthetase [EC:6.2.1.16]	gi|21313520|ref|NP_084486.1|//acetoacetyl-CoA synthetase [Mus musculus]
116939	4649	16093.8	12144.1	-0.406248	4.27848e-07	*	1.31451e-08	Pnpla3	GO:0031224//intrinsic component of membrane	GO:0052689//carboxylic ester hydrolase activity;GO:0016298//lipase activity;GO:0016411//acylglycerol O-acyltransferase activity	GO:0006641//triglyceride metabolic process	K13534//patatin-like phospholipase domain-containing protein 3 [EC:3.1.1.3 2.3.1.-]	gi|144226245|ref|NP_473429.2|//patatin-like phospholipase domain-containing protein 3 [Mus musculus]
110842	1464	8348.86	10357.5	0.31102	0.00103785	*	7.3197e-05	Etfa	GO:0005759//mitochondrial matrix	GO:0000166//nucleotide binding;GO:0003824//catalytic activity	GO:0006091//generation of precursor metabolites and energy;GO:0051234//establishment of localization	K03522//electron transfer flavoprotein alpha subunit	gi|227500281|ref|NP_663590.3|//electron transfer flavoprotein subunit alpha, mitochondrial [Mus musculus]
108995	1781	610.499	850.122	0.47768	0.00310554	*	0.000261159	Tbc1d10c	GO:0044464//cell part	NA	NA	K19944//TBC1 domain family member 10	gi|126517465|ref|NP_848765.2|//carabin [Mus musculus]
12955	940	1375.36	1005.74	-0.451553	0.000446502	*	2.88271e-05	Cryab	GO:0043231//intracellular membrane-bounded organelle;GO:0016020//membrane;GO:0031674//I band;GO:0015629//actin cytoskeleton	GO:0015631//tubulin binding;GO:0043169//cation binding;GO:0042802//identical protein binding;GO:0005198//structural molecule activity	GO:0000165//MAPK cascade;GO:0000226//microtubule cytoskeleton organization;GO:0043010//camera-type eye development;GO:0003012//muscle system process;GO:0072593//reactive oxygen species metabolic process;GO:0016049//cell growth;GO:0043627//response to estrogen;GO:0000302//response to reactive oxygen species;GO:0006915//apoptotic process;GO:0044267//cellular protein metabolic process;GO:0032386//re…	K09542//crystallin, alpha B	gi|759135282|ref|XP_011363711.1|//PREDICTED: alpha-crystallin B chain [Pteropus vampyrus]
209268	2281	20.9819	8.00264	-1.3906	0.0403111	Down	0.00515348	Igsf1	GO:0031224//intrinsic component of membrane	GO:0038023//signaling receptor activity;GO:0005515//protein binding	GO:0007154//cell communication;GO:0006351//transcription, DNA-templated	K06512//leukocyte immunoglobulin-like receptor	gi|755564923|ref|XP_011249305.1|//PREDICTED: immunoglobulin superfamily member 1 isoform X3 [Mus musculus];gi|262050642|ref|NP_899178.2|//immunoglobulin superfamily member 1 isoform 3 precursor [Mus musculus];gi|29244558|ref|NP_808583.1|//immunoglobulin superfamily member 1 isoform short precursor [Mus musculus];gi|34330164|ref|NP_808259.2|//immunoglobulin superfamily member 1 isoform long precur…
23967	2027	343.931	209.945	-0.712107	0.00484534	*	0.000433556	Osr1	GO:0031981//nuclear lumen	GO:0097159//organic cyclic compound binding;GO:0046914//transition metal ion binding	GO:0072098//anterior/posterior pattern specification involved in kidney development;GO:0072160//nephron tubule epithelial cell differentiation;GO:0072171//mesonephric tubule morphogenesis;GO:0010463//mesenchymal cell proliferation;GO:0007369//gastrulation;GO:0007498//mesoderm development;GO:0072012//glomerulus vasculature development;GO:0030282//bone mineralization;GO:0072075//metanephric mesench…	K09215//odd-skipped	gi|6754928|ref|NP_035989.1|//protein odd-skipped-related 1 [Mus musculus]
320563	3993	163.265	89.0943	-0.873809	0.00423369	*	0.000371422	Islr2	GO:0031224//intrinsic component of membrane;GO:0044464//cell part	NA	GO:0030307//positive regulation of cell growth;GO:0048731//system development	K06838//slit 1;K16357//leucine-rich repeat and fibronectin type-III domain-containing protein 4	gi|238859603|ref|NP_001155007.1|//immunoglobulin superfamily containing leucine-rich repeat protein 2 isoform a [Mus musculus];gi|37360398|dbj|BAC98177.1|//mKIAA1465 protein [Mus musculus]
68194	454	2125.93	2752.36	0.372572	0.000307073	*	1.89013e-05	Ndufb4	GO:0005746//mitochondrial respiratory chain	NA	GO:0006950//response to stress	K03960//NADH dehydrogenase (ubiquinone) 1 beta subcomplex subunit 4	gi|21314826|ref|NP_080886.1|//NADH dehydrogenase [ubiquinone] 1 beta subcomplex subunit 4 [Mus musculus]
214239	4716	266.969	135.583	-0.977495	2.25006e-05	*	1.02389e-06	A430105I19Rik	NA	NA	NA	NA	gi|74215754|dbj|BAE23419.1|//unnamed protein product [Mus musculus]
12580	1312	2727.91	1822.77	-0.581661	2.67023e-10	*	4.55305e-12	Cdkn2c	GO:0043231//intracellular membrane-bounded organelle	GO:0016538//cyclin-dependent protein serine/threonine kinase regulator activity;GO:0019900//kinase binding;GO:0016772//transferase activity, transferring phosphorus-containing groups	GO:0012502//induction of programmed cell death;GO:0016310//phosphorylation;GO:0008283//cell proliferation;GO:0051726//regulation of cell cycle;GO:0016049//cell growth;GO:0007417//central nervous system development;GO:0044772//mitotic cell cycle phase transition	K06622//cyclin-dependent kinase inhibitor 2C	gi|148698751|gb|EDL30698.1|//cyclin-dependent kinase inhibitor 2C (p18, inhibits CDK4), isoform CRA_b, partial [Mus musculus]
12833	3990	5601.83	4038.72	-0.472001	5.46854e-08	*	1.4261e-09	Col6a1	GO:0032991//macromolecular complex;GO:0005886//plasma membrane;GO:0005578//proteinaceous extracellular matrix	GO:0019838//growth factor binding	GO:0051291//protein heterooligomerization;GO:0022610//biological adhesion;GO:0043200//response to amino acid	K06238//collagen, type VI, alpha	gi|6753484|ref|NP_034063.1|//collagen alpha-1(VI) chain precursor [Mus musculus]
56696	2439	315.932	525.234	0.733347	4.47243e-05	*	2.21461e-06	Gpr132	GO:0016021//integral component of membrane	GO:0004888//transmembrane signaling receptor activity	GO:0007166//cell surface receptor signaling pathway	K08426//G protein-coupled receptor 132	gi|9910232|ref|NP_064309.1|//probable G-protein coupled receptor 132 [Mus musculus]
100039123	1324	942.415	700.455	-0.428071	0.00174008	*	0.000132276	Gm14295	NA	NA	NA	K09228//KRAB domain-containing zinc finger protein	gi|62201454|gb|AAH92392.1|//OTTMUSG00000016325 protein, partial [Mus musculus]
56811	3705	140.006	36.4604	-1.94109	1.93552e-09	Down	3.72942e-11	Dkk2	NA	NA	NA	K02165//dickkopf	NA
108097	4278	403.006	274.387	-0.55459	0.00482789	*	0.00043123	Prkab2	GO:0031981//nuclear lumen;GO:0044459//plasma membrane part;GO:0043234//protein complex;GO:0044444//cytoplasmic part	GO:0004674//protein serine/threonine kinase activity;GO:0019900//kinase binding	GO:0019217//regulation of fatty acid metabolic process;GO:0007169//transmembrane receptor protein tyrosine kinase signaling pathway;GO:0006464//cellular protein modification process;GO:0022402//cell cycle process;GO:0003333//amino acid transmembrane transport;GO:0006633//fatty acid biosynthetic process;GO:0006796//phosphate-containing compound metabolic process;GO:0015980//energy derivation by ox…	K07199//5'-AMP-activated protein kinase, regulatory beta subunit	gi|72384347|ref|NP_892042.2|//5'-AMP-activated protein kinase subunit beta-2 [Mus musculus]
432479	695	216.625	131.371	-0.721547	0.00640497	*	0.000598807	4930404N11Rik	NA	NA	NA	NA	gi|148699471|gb|EDL31418.1|//RIKEN cDNA 4930404N11, isoform CRA_a, partial [Mus musculus]
20392	1720	965.511	703.876	-0.455972	0.000673844	*	4.52834e-05	Sgce	GO:0016011//dystroglycan complex;GO:0043232//intracellular non-membrane-bounded organelle;GO:0016021//integral component of membrane	NA	GO:0007399//nervous system development	K12565//alpha-sarcoglycan	gi|568939495|ref|XP_006505086.1|//PREDICTED: epsilon-sarcoglycan isoform X5 [Mus musculus];gi|568939487|ref|XP_006505082.1|//PREDICTED: epsilon-sarcoglycan isoform X1 [Mus musculus];gi|194328788|ref|NP_001123661.1|//epsilon-sarcoglycan isoform 2 [Mus musculus]
18826	3755	4318.04	6153.53	0.511036	1.86984e-10	*	3.09945e-12	Lcp1	GO:0031252//cell leading edge;GO:0044459//plasma membrane part;GO:0015629//actin cytoskeleton;GO:0044444//cytoplasmic part	GO:0003779//actin binding;GO:0046872//metal ion binding	GO:0006886//intracellular protein transport;GO:0009887//animal organ morphogenesis;GO:0007015//actin filament organization;GO:0002285//lymphocyte activation involved in immune response;GO:0006950//response to stress	K17276//plastin-2	gi|591318376|ref|XP_007085449.1|//PREDICTED: plastin-2 isoform X1 [Panthera tigris altaica]
233806	1427	523.556	383.28	-0.449946	0.0122235	*	0.00125747	Tmem159	GO:0016020//membrane	NA	NA	NA	gi|21704178|ref|NP_663561.1|//promethin [Mus musculus]
21824	3718	1609.08	1081.26	-0.573527	8.29414e-07	*	2.70152e-08	Thbd	NA	NA	NA	K03907//thrombomodulin	NA
320502	2242	35.832	9.08653	-1.97945	0.00032571	Down	2.01e-05	Lmod3	NA	NA	NA	K10370//tropomodulin	NA
16976	2922	2163.49	1508.26	-0.520477	5.42999e-07	*	1.71989e-08	Lrpap1	GO:0016020//membrane;GO:0005788//endoplasmic reticulum lumen	GO:0070325//lipoprotein particle receptor binding;GO:0005539//glycosaminoglycan binding;GO:0019899//enzyme binding	GO:0051241//negative regulation of multicellular organismal process;GO:0043393//regulation of protein binding;GO:0009968//negative regulation of signal transduction;GO:0010915//regulation of very-low-density lipoprotein particle clearance	NA	gi|63999380|ref|NP_038615.2|//alpha-2-macroglobulin receptor-associated protein precursor [Mus musculus]
432486	5204	1796.43	1286.19	-0.482025	1.13202e-05	*	4.82258e-07	Gnptab	NA	NA	NA	K08239//UDP-N-acetylglucosamine-lysosomal-enzyme [EC:2.7.8.17]	gi|50510849|dbj|BAD32410.1|//mKIAA1208 protein [Mus musculus]
104111	4434	1054.96	2127.61	1.01204	2.38014e-17	Up	1.58316e-19	Adcy3	GO:0031224//intrinsic component of membrane;GO:0043231//intracellular membrane-bounded organelle	GO:0043169//cation binding;GO:0005515//protein binding;GO:0004016//adenylate cyclase activity;GO:0032550//purine ribonucleoside binding	GO:0007165//signal transduction;GO:0007126//meiotic nuclear division;GO:0007606//sensory perception of chemical stimulus;GO:0045762//positive regulation of adenylate cyclase activity	K08043//adenylate cyclase 3 [EC:4.6.1.1]	gi|28972253|dbj|BAC65580.1|//mKIAA0511 protein [Mus musculus]
74184	2724	15.8893	3.46546	-2.19694	0.000380468	Down	2.40014e-05	2310065F04Rik	NA	NA	NA	NA	gi|148678482|gb|EDL10429.1|//mCG1044778, partial [Mus musculus]
12628	4365	1712.96	922.135	-0.893443	4.77699e-16	*	3.78266e-18	Cfh	GO:0016020//membrane;GO:0043231//intracellular membrane-bounded organelle;GO:0044421//extracellular region part	GO:0043168//anion binding;GO:0005539//glycosaminoglycan binding	GO:0002673//regulation of acute inflammatory response;GO:0006956//complement activation;GO:0034341//response to interferon-gamma;GO:0032496//response to lipopolysaccharide	K04004//complement factor H	gi|109627652|ref|NP_034018.2|//complement factor H precursor [Mus musculus]
103172	948	7278.78	11079.7	0.606155	3.48485e-10	*	5.97887e-12	Chchd10	GO:0043231//intracellular membrane-bounded organelle	NA	GO:0006796//phosphate-containing compound metabolic process	K11837//ubiquitin carboxyl-terminal hydrolase 6/32 [EC:3.4.19.12];K00558//DNA (cytosine-5)-methyltransferase 1 [EC:2.1.1.37]	gi|34013514|ref|NP_780538.2|//coiled-coil-helix-coiled-coil-helix domain-containing protein 10, mitochondrial [Mus musculus]
17840	968	2.87578	9.48654	1.72193	0.00816146	Up	0.000790166	Mup1	GO:0044421//extracellular region part	NA	NA	K01830//prostaglandin-H2 D-isomerase [EC:5.3.99.2]	gi|568925804|ref|XP_006537547.1|//PREDICTED: major urinary protein 12 isoform X1 [Mus musculus];gi|317008598|ref|NP_001186924.1|//major urinary protein 12 precursor [Mus musculus]
14109	574	6306.31	7600	0.269205	0.00375651	*	0.000324941	Fau	GO:0015935//small ribosomal subunit	GO:0005198//structural molecule activity;GO:0005488//binding;GO:0003676//nucleic acid binding	GO:0019080//viral gene expression;GO:0010467//gene expression;GO:0006613//cotranslational protein targeting to membrane;GO:0006412//translation;GO:0000956//nuclear-transcribed mRNA catabolic process	K02983//small subunit ribosomal protein S30e	gi|15822914|dbj|BAB68608.1|//fau [Mus musculus domesticus];gi|149062132|gb|EDM12555.1|//rCG47344, isoform CRA_b [Rattus norvegicus]
11647	2527	160.417	259.726	0.69516	0.0147553	*	0.00156409	Alpl	NA	NA	NA	K01077//alkaline phosphatase [EC:3.1.3.1]	NA
17533	5322	2937.66	1771.68	-0.729553	5.63581e-12	*	7.67586e-14	Mrc1	GO:0031224//intrinsic component of membrane;GO:0043231//intracellular membrane-bounded organelle;GO:0031090//organelle membrane	GO:0038023//signaling receptor activity;GO:0048029//monosaccharide binding	GO:0006897//endocytosis;GO:0007154//cell communication	K06560//mannose receptor, C type	gi|224967062|ref|NP_032651.2|//macrophage mannose receptor 1 precursor [Mus musculus]
20503	2422	431.801	231.696	-0.898135	1.43669e-06	*	4.91461e-08	Slc16a7	GO:0031224//intrinsic component of membrane	GO:0015291//secondary active transmembrane transporter activity;GO:0046943//carboxylic acid transmembrane transporter activity	GO:0044763//single-organism cellular process;GO:0046942//carboxylic acid transport	K08184//MFS transporter, MCP family, solute carrier family 16 (monocarboxylic acid transporters), member 7	gi|6755536|ref|NP_035521.1|//monocarboxylate transporter 2 [Mus musculus]
57262	598	5134.22	1851.19	-1.47169	3.05407e-50	Down	3.06326e-53	Retnla	NA	GO:0005102//receptor binding	NA	K13438//resistin	gi|103472022|ref|NP_065255.2|//resistin-like alpha [Mus musculus]
12802	4029	325.802	478.62	0.554883	0.00332616	*	0.000283047	Cnr2	GO:0031224//intrinsic component of membrane;GO:0009898//cytoplasmic side of plasma membrane;GO:0043025//neuronal cell body;GO:0043005//neuron projection	GO:0004930//G-protein coupled receptor activity	GO:0007186//G-protein coupled receptor signaling pathway;GO:0007600//sensory perception;GO:0032769//negative regulation of monooxygenase activity;GO:0001508//action potential;GO:0002695//negative regulation of leukocyte activation;GO:0032228//regulation of synaptic transmission, GABAergic;GO:0002237//response to molecule of bacterial origin;GO:0006954//inflammatory response	K04278//cannabinoid receptor 2 (macrophage)	gi|157012011|ref|NP_034054.3|//cannabinoid receptor 2 [Mus musculus]
110956	3326	1592.16	2026.25	0.34783	0.0015849	*	0.000118388	D17H6S56E-5	NA	NA	NA	K10279//F-box and leucine-rich repeat protein 13	NA
52882	5828	139.405	66.8069	-1.06121	0.000901508	Down	6.27794e-05	Rgs7bp	GO:0016020//membrane;GO:0043231//intracellular membrane-bounded organelle	NA	GO:0007166//cell surface receptor signaling pathway	K15708//E3 ubiquitin-protein ligase RNF180 [EC:2.3.2.27]	gi|119360350|ref|NP_084155.2|//regulator of G-protein signaling 7-binding protein [Mus musculus]
12655	1539	35.001	112.484	1.68426	2.33853e-06	Up	8.46874e-08	Chil3	NA	NA	NA	K17524//chitinase 3-like 3/4;K01183//chitinase [EC:3.2.1.14]	NA
233890	2268	480.914	628.63	0.386432	0.0281704	*	0.00334898	Zfp768	GO:0043231//intracellular membrane-bounded organelle	GO:0046914//transition metal ion binding;GO:0003676//nucleic acid binding	GO:0006351//transcription, DNA-templated	K09228//KRAB domain-containing zinc finger protein	gi|22122751|ref|NP_666314.1|//zinc finger protein 768 [Mus musculus]
19124	1504	669.7	413.914	-0.694182	3.97332e-05	*	1.94859e-06	Procr	GO:0031224//intrinsic component of membrane;GO:0005815//microtubule organizing center	GO:0005515//protein binding	GO:0002376//immune system process;GO:0050817//coagulation;GO:0007599//hemostasis	K06557//protein C receptor, endothelial (EPCR)	gi|251823822|ref|NP_035301.2|//endothelial protein C receptor precursor [Mus musculus]
20855	3743	73.3919	129.886	0.823549	0.0451124	*	0.00589894	Stc1	GO:0044421//extracellular region part;GO:0044424//intracellular part;GO:0044459//plasma membrane part	GO:0005102//receptor binding	GO:0007165//signal transduction;GO:0006875//cellular metal ion homeostasis;GO:0030002//cellular anion homeostasis;GO:0031667//response to nutrient levels;GO:0051591//response to cAMP;GO:0051384//response to glucocorticoid;GO:0001893//maternal placenta development;GO:0001666//response to hypoxia	NA	gi|134053908|ref|NP_033311.3|//stanniocalcin-1 precursor [Mus musculus]
12391	1172	15.6689	4.75107	-1.72158	0.00916585	Down	0.00090386	Cav3	GO:0005783//endoplasmic reticulum;GO:0044459//plasma membrane part;GO:0031224//intrinsic component of membrane;GO:0012505//endomembrane system;GO:0043234//protein complex;GO:0042383//sarcolemma;GO:0031674//I band;GO:0045202//synapse	GO:0015631//tubulin binding;GO:0016247//channel regulator activity;GO:0019899//enzyme binding	GO:0051640//organelle localization;GO:0032872//regulation of stress-activated MAPK cascade;GO:0002028//regulation of sodium ion transport;GO:0060444//branching involved in mammary gland duct morphogenesis;GO:0043405//regulation of MAP kinase activity;GO:0051480//regulation of cytosolic calcium ion concentration;GO:0003254//regulation of membrane depolarization;GO:0008016//regulation of heart cont…	K12959//caveolin 3	gi|635120445|ref|XP_007983286.1|//PREDICTED: caveolin-3 [Chlorocebus sabaeus]
71886	1454	24.2997	3.77609	-2.68597	5.07073e-06	Down	1.99595e-07	2310002L09Rik	GO:0043231//intracellular membrane-bounded organelle	NA	NA	NA	gi|148699109|gb|EDL31056.1|//RIKEN cDNA 2310002L09, isoform CRA_a, partial [Mus musculus]
22186	524	8050.92	10426.1	0.372981	9.82852e-07	*	3.2428e-08	Uba52	GO:0031981//nuclear lumen;GO:0015934//large ribosomal subunit;GO:0030139//endocytic vesicle;GO:0031090//organelle membrane	GO:0005198//structural molecule activity;GO:0005488//binding	GO:0002753//cytoplasmic pattern recognition receptor signaling pathway;GO:0051320//S phase;GO:0006259//DNA metabolic process;GO:0007179//transforming growth factor beta receptor signaling pathway;GO:0051091//positive regulation of sequence-specific DNA binding transcription factor activity;GO:0007173//epidermal growth factor receptor signaling pathway;GO:0006613//cotranslational protein targeting…	K02927//large subunit ribosomal protein L40e	gi|946770170|ref|XP_005869533.2|//PREDICTED: ubiquitin-60S ribosomal protein L40 [Myotis brandtii]
56429	1636	11400.1	5791.36	-0.977078	2.07586e-36	*	3.28753e-39	Dpt	GO:0031012//extracellular matrix;GO:0044421//extracellular region part	NA	GO:0022610//biological adhesion;GO:0008283//cell proliferation;GO:0030198//extracellular matrix organization	K02599//Notch 1;K04365//B-Raf proto-oncogene serine/threonine-protein kinase [EC:2.7.11.1]	gi|9789943|ref|NP_062733.1|//dermatopontin precursor [Mus musculus]
56690	2116	1430.15	2171.19	0.602322	1.76345e-08	*	4.09311e-10	Mlycd	GO:0042579//microbody	GO:0016831//carboxy-lyase activity;GO:0005515//protein binding	GO:0019217//regulation of fatty acid metabolic process;GO:0006006//glucose metabolic process;GO:0006635//fatty acid beta-oxidation;GO:0015938//coenzyme A catabolic process;GO:0006084//acetyl-CoA metabolic process	K01578//malonyl-CoA decarboxylase [EC:4.1.1.9]	gi|56797739|ref|NP_064350.2|//malonyl-CoA decarboxylase, mitochondrial [Mus musculus]
20911	2703	876.828	1339.36	0.61118	9.20038e-07	*	3.03069e-08	Stxbp2	GO:0031252//cell leading edge;GO:0030141//secretory granule;GO:0044459//plasma membrane part;GO:0043234//protein complex;GO:0005766//primary lysosome	GO:0019905//syntaxin binding	GO:0045184//establishment of protein localization;GO:0009268//response to pH;GO:0002283//neutrophil activation involved in immune response;GO:0002886//regulation of myeloid leukocyte mediated immunity;GO:0001906//cell killing;GO:0006887//exocytosis	K15300//syntaxin-binding protein 2	gi|6755688|ref|NP_035633.1|//syntaxin-binding protein 2 [Mus musculus]
241431	11969	369.276	5.01373	-6.20267	1.0366e-46	Down	1.09444e-49	Xirp2	GO:0031674//I band	GO:0046914//transition metal ion binding;GO:0042805//actinin binding	GO:0034330//cell junction organization;GO:0007010//cytoskeleton organization;GO:0003231//cardiac ventricle development;GO:0003007//heart morphogenesis	K19947//protein-methionine sulfoxide oxidase MICAL [EC:1.14.13.-];K12046//troponin T, fast skeletal muscle;K22102//null;K20478//golgin subfamily B member 1	gi|66841385|ref|NP_001019789.1|//xin actin-binding repeat-containing protein 2 isoform 1 [Mus musculus];gi|145046246|ref|NP_001077388.1|//xin actin-binding repeat-containing protein 2 isoform 2 [Mus musculus]
320982	3967	788.917	1072.27	0.442728	0.00294961	*	0.000245398	Arl4c	GO:0016020//membrane;GO:0043231//intracellular membrane-bounded organelle;GO:0042995//cell projection	GO:0015631//tubulin binding;GO:0017111//nucleoside-triphosphatase activity;GO:0032550//purine ribonucleoside binding	GO:0009154//purine ribonucleotide catabolic process;GO:0035556//intracellular signal transduction;GO:0016192//vesicle-mediated transport	K07945//ADP-ribosylation factor-like protein 4	gi|29436760|gb|AAH49804.1|//Arl4c protein, partial [Mus musculus]
11990	8740	1292.02	1016.6	-0.345871	0.00797771	*	0.000769007	Atrn	GO:0044421//extracellular region part;GO:0044424//intracellular part;GO:0016021//integral component of membrane	GO:0005488//binding	GO:0022037//metencephalon development;GO:0006952//defense response;GO:0035264//multicellular organism growth;GO:0008366//axon ensheathment	K05636//laminin, beta 1;K06243//laminin, beta 2;K10895//fanconi anemia group I protein	gi|87299635|ref|NP_033860.2|//attractin precursor [Mus musculus]
240131	1759	32.5145	3.85104	-3.07776	5.49453e-08	Down	1.43578e-09	Lrrc30	NA	NA	NA	K19613//leucine-rich repeat protein SHOC2	gi|255003784|ref|NP_001028512.2|//leucine-rich repeat-containing protein 30 [Mus musculus]
18971	3428	316.039	455.809	0.528327	0.00498007	*	0.000449029	Pold1	NA	NA	NA	K02327//DNA polymerase delta subunit 1 [EC:2.7.7.7]	gi|148690782|gb|EDL22729.1|//polymerase (DNA directed), delta 1, catalytic subunit, isoform CRA_a [Mus musculus]
13852	2914	766.054	520.74	-0.556882	0.000138932	*	7.71562e-06	Stx2	GO:0031224//intrinsic component of membrane;GO:0044459//plasma membrane part;GO:0043234//protein complex;GO:0030054//cell junction;GO:0016023//null	GO:0005515//protein binding	GO:0009653//anatomical structure morphogenesis;GO:0030154//cell differentiation;GO:0016192//vesicle-mediated transport;GO:0032506//cytokinetic process;GO:0007275//multicellular organism development;GO:0007338//single fertilization;GO:0015031//protein transport;GO:0030031//cell projection assembly	K08486//syntaxin 1B/2/3	gi|170172516|ref|NP_031967.2|//syntaxin-2 isoform a [Mus musculus];gi|553727119|ref|NP_001272962.1|//syntaxin-2 isoform b [Mus musculus]
319565	21718	1070.89	848.719	-0.335456	0.0190937	*	0.00212175	Syne2	NA	NA	NA	K19346//nesprin-2	gi|145699091|ref|NP_001005510.2|//nesprin-2 [Mus musculus]
15278	2448	1126.31	1515.97	0.428638	0.000346351	*	2.15698e-05	Tfb2m	GO:0005759//mitochondrial matrix	GO:0000989//transcription factor activity, transcription factor binding;GO:0008170//N-methyltransferase activity;GO:0008173//RNA methyltransferase activity	GO:0000154//rRNA modification;GO:0000959//mitochondrial RNA metabolic process;GO:0006352//DNA-templated transcription, initiation	K17653//dimethyladenosine transferase 2, mitochondrial [EC:2.1.1.-]	gi|84490373|ref|NP_032275.2|//dimethyladenosine transferase 2, mitochondrial [Mus musculus]
57259	3994	1516.97	1953.37	0.364775	0.0030275	*	0.000253477	Tob2	NA	GO:0008134//transcription factor binding	GO:0010467//gene expression;GO:0002762//negative regulation of myeloid leukocyte differentiation;GO:0001503//ossification	K14443//protein Tob/BTG	gi|28972806|dbj|BAC65819.1|//mKIAA1663 protein [Mus musculus]
108800	9896	109.983	58.1488	-0.919465	0.0119351	*	0.0012223	Ston2	GO:0030119//AP-type membrane coat adaptor complex;GO:0030136//clathrin-coated vesicle	NA	GO:0006897//endocytosis;GO:0007267//cell-cell signaling;GO:0015031//protein transport	K20067//stonin-1/2	gi|148687000|gb|EDL18947.1|//stonin 2, isoform CRA_a, partial [Mus musculus]
94065	663	889.387	1275.86	0.520583	2.3441e-05	*	1.0741e-06	Mrpl34	GO:0043231//intracellular membrane-bounded organelle;GO:0000315//organellar large ribosomal subunit	NA	GO:0010467//gene expression	K02914//large subunit ribosomal protein L34	gi|16716449|ref|NP_444392.1|//39S ribosomal protein L34, mitochondrial [Mus musculus]
12558	4858	193.831	293.49	0.598514	0.00950918	*	0.000941732	Cdh2	NA	NA	NA	K06736//cadherin 2, type 1, N-cadherin	NA
54612	1900	324.448	153.122	-1.08331	7.48303e-07	Down	2.41758e-08	Sfrp5	NA	NA	NA	K02222//secreted frizzled-related protein 5	gi|31560421|ref|NP_061250.2|//secreted frizzled-related protein 5 precursor [Mus musculus]
72399	3738	902.904	1134.18	0.329003	0.0149216	*	0.00158488	Brap	GO:0044424//intracellular part	GO:0005048//signal sequence binding;GO:0019787//ubiquitin-like protein transferase activity;GO:0046914//transition metal ion binding;GO:0036094//small molecule binding	GO:0007264//small GTPase mediated signal transduction	K10632//BRCA1-associated protein [EC:2.3.2.27]	gi|70608139|ref|NP_082503.2|//BRCA1-associated protein isoform 1 [Mus musculus];gi|575501688|ref|NP_001276473.1|//BRCA1-associated protein isoform 3 [Mus musculus]
110751	3110	256.127	153.693	-0.736804	0.00283197	*	0.000234416	Adam33	NA	NA	NA	K08616//disintegrin and metalloproteinase domain-containing protein 33 [EC:3.4.24.-]	NA
23828	1607	13.2446	3.23616	-2.03305	0.00124999	Down	9.0402e-05	Bves	NA	NA	NA	NA	NA
27984	2381	1152.22	1534.8	0.413635	0.000684265	*	4.60198e-05	Efhd2	GO:0016020//membrane	GO:0046872//metal ion binding	NA	K01311//chymotrypsin C [EC:3.4.21.2]	gi|31981086|ref|NP_080270.2|//EF-hand domain-containing protein D2 [Mus musculus]
17068	694	474.723	944.524	0.9925	6.17093e-12	*	8.43726e-14	Ly6d	GO:0016020//membrane;GO:0044464//cell part	NA	NA	K06846//lymphocyte antigen 6 complex locus protein D/E/G6/H	gi|148697498|gb|EDL29445.1|//lymphocyte antigen 6 complex, locus D [Mus musculus]
22041	2332	39235.5	22222.8	-0.820121	2.0384e-29	*	4.41189e-32	Trf	NA	NA	NA	K14736//transferrin	NA
229323	2225	104.961	257.985	1.29743	1.71651e-07	Up	4.92942e-09	Gpr171	GO:0031224//intrinsic component of membrane	GO:0001608//G-protein coupled nucleotide receptor activity	GO:0035588//G-protein coupled purinergic receptor signaling pathway	K08441//G protein-coupled receptor 171	gi|27734176|ref|NP_775574.1|//probable G-protein coupled receptor 171 [Mus musculus]
53896	1967	1790.32	1190.79	-0.588296	1.25625e-06	*	4.23769e-08	Slc7a10	GO:0016021//integral component of membrane;GO:0043005//neuron projection	GO:0022889//serine transmembrane transporter activity;GO:0015179//L-amino acid transmembrane transporter activity;GO:0005488//binding	GO:0032329//serine transport;GO:0015807//L-amino acid transport;GO:0032328//alanine transport	K13782//solute carrier family 7 (L-type amino acid transporter), member 10	gi|229092254|ref|NP_059090.3|//asc-type amino acid transporter 1 [Mus musculus]
237553	5722	183.966	80.8783	-1.18561	7.85044e-05	Down	4.11938e-06	Trhde	GO:0031224//intrinsic component of membrane	GO:0070011//peptidase activity, acting on L-amino acid peptides;GO:0046914//transition metal ion binding	GO:0019538//protein metabolic process	K01306//pyroglutamyl-peptidase II [EC:3.4.19.6]	gi|148689814|gb|EDL21761.1|//TRH-degrading enzyme, isoform CRA_b [Mus musculus]
22057	2288	2092	1658.28	-0.335196	0.00206328	*	0.000160549	Tob1	GO:0044424//intracellular part	GO:0005515//protein binding	GO:0001649//osteoblast differentiation;GO:0000289//nuclear-transcribed mRNA poly(A) tail shortening;GO:0006606//protein import into nucleus;GO:0030509//BMP signaling pathway	K14443//protein Tob/BTG	gi|61676219|ref|NP_033453.2|//protein Tob1 [Mus musculus]
246256	1250	51.1252	109.627	1.1005	0.0072758	Up	0.000689056	Fcgr4	GO:0031224//intrinsic component of membrane;GO:0009986//cell surface	GO:0019865//immunoglobulin binding	GO:0009611//response to wounding;GO:0002376//immune system process;GO:0019233//sensory perception of pain;GO:0032496//response to lipopolysaccharide	K06463//low affinity immunoglobulin gamma Fc receptor III	gi|224922770|ref|NP_653142.2|//low affinity immunoglobulin gamma Fc region receptor III-A precursor [Mus musculus]
13132	4218	2080.25	1457.68	-0.513087	6.25421e-06	*	2.49271e-07	Dab2	GO:0044459//plasma membrane part;GO:0005905//clathrin-coated pit;GO:0030136//clathrin-coated vesicle	GO:0043168//anion binding;GO:0030674//protein binding, bridging;GO:0004872//receptor activity;GO:0005102//receptor binding;GO:0032403//protein complex binding;GO:0005543//phospholipid binding	GO:0001881//receptor recycling;GO:0016477//cell migration;GO:0006901//vesicle coating;GO:0030178//negative regulation of Wnt signaling pathway;GO:0003008//system process;GO:0070849//response to epidermal growth factor;GO:0007184//SMAD protein import into nucleus;GO:0016049//cell growth;GO:0043009//chordate embryonic development;GO:0032388//positive regulation of intracellular transport;GO:0030521…	K12475//disabled homolog 2	gi|881087950|ref|NP_001297375.1|//disabled homolog 2 isoform d [Mus musculus]
11981	3498	3414.21	2910.06	-0.2305	0.032756	*	0.00401171	Atp9a	GO:0005768//endosome;GO:0031224//intrinsic component of membrane;GO:0005769//early endosome	GO:0046872//metal ion binding;GO:0003824//catalytic activity;GO:0008324//cation transmembrane transporter activity;GO:0005548//phospholipid transporter activity;GO:0032550//purine ribonucleoside binding	GO:0006869//lipid transport;GO:0015914//phospholipid transport;GO:0006811//ion transport	K01530//phospholipid-translocating ATPase [EC:3.6.3.1]	gi|49902622|gb|AAH75718.1|//Atp9a protein, partial [Mus musculus];gi|148674608|gb|EDL06555.1|//ATPase, class II, type 9A, isoform CRA_b, partial [Mus musculus];gi|575403038|ref|NP_001276374.1|//probable phospholipid-transporting ATPase IIA isoform 2 [Mus musculus]
14958	2304	2588.75	2159.19	-0.261762	0.0418023	*	0.00538444	H1f0	NA	NA	NA	K11275//histone H1/5	NA
20341	1685	1565.99	1159.32	-0.4338	0.000151771	*	8.524e-06	Selenbp1	GO:0031981//nuclear lumen;GO:0044444//cytoplasmic part	GO:0005488//binding	GO:0045184//establishment of protein localization;GO:0045444//fat cell differentiation	K17285//selenium-binding protein 1	gi|22164798|ref|NP_033176.2|//selenium-binding protein 1 [Mus musculus]
70892	7409	174.683	95.517	-0.870911	0.0028875	*	0.000239469	Ttll7	GO:0043231//intracellular membrane-bounded organelle;GO:0043232//intracellular non-membrane-bounded organelle	GO:0016881//acid-amino acid ligase activity;GO:0003824//catalytic activity	GO:0018200//peptidyl-glutamic acid modification;GO:0048731//system development;GO:0048869//cellular developmental process	K16583//tubulin polyglutamylase TTLL7 [EC:6.-.-.-]	gi|729042231|ref|NP_001289886.1|//tubulin polyglutamylase TTLL7 isoform Ttll7 [Mus musculus];gi|729042227|ref|NP_001289887.1|//tubulin polyglutamylase TTLL7 isoform Ttll7s [Mus musculus]
71968	2199	289.85	406.019	0.486239	0.0198988	*	0.00221961	Wdr73	NA	NA	NA	NA	gi|254910981|ref|NP_082302.2|//WD repeat-containing protein 73 [Mus musculus]
216859	2482	657.183	972.989	0.566128	0.000880655	*	6.1041e-05	Acap1	NA	GO:0008289//lipid binding;GO:0060089//molecular transducer activity;GO:0046914//transition metal ion binding;GO:0003824//catalytic activity	GO:0045184//establishment of protein localization;GO:0032012//regulation of ARF protein signal transduction;GO:0006629//lipid metabolic process	K12489//Arf-GAP with coiled-coil, ANK repeat and PH domain-containing protein	gi|27881415|ref|NP_722483.2|//arf-GAP with coiled-coil, ANK repeat and PH domain-containing protein 1 [Mus musculus]
22634	5279	188.431	124.863	-0.593693	0.0484408	*	0.00641762	Plagl1	NA	NA	NA	K19485//zinc finger protein PLAGL1	gi|12060990|gb|AAG48331.1|//lost on transformation protein 1 [Mus musculus]
13139	2842	1160.46	1543.91	0.411893	0.000914203	*	6.38007e-05	Dgka	GO:0016020//membrane;GO:0044444//cytoplasmic part	GO:0008289//lipid binding;GO:0046872//metal ion binding;GO:0016301//kinase activity;GO:0032550//purine ribonucleoside binding	GO:0007186//G-protein coupled receptor signaling pathway;GO:0006796//phosphate-containing compound metabolic process	K00901//diacylglycerol kinase (ATP) [EC:2.7.1.107]	gi|31560474|ref|NP_058091.2|//diacylglycerol kinase alpha [Mus musculus]
13640	5201	393.804	289.706	-0.44289	0.0449329	*	0.00586477	Efna5	GO:0046658//anchored component of plasma membrane	GO:0005102//receptor binding;GO:0016772//transferase activity, transferring phosphorus-containing groups	GO:0000226//microtubule cytoskeleton organization;GO:0001952//regulation of cell-matrix adhesion;GO:0030036//actin cytoskeleton organization;GO:0016337//single organismal cell-cell adhesion;GO:0007417//central nervous system development;GO:0050796//regulation of insulin secretion;GO:0007169//transmembrane receptor protein tyrosine kinase signaling pathway;GO:0012501//programmed cell death;GO:0001…	K05462//ephrin-A	gi|46560570|ref|NP_997537.1|//ephrin-A5 isoform 1 precursor [Mus musculus];gi|6753724|ref|NP_034239.1|//ephrin-A5 isoform 2 precursor [Mus musculus]
73822	1702	353.159	230.364	-0.616402	0.0103233	*	0.00103572	Mfsd12	GO:0031224//intrinsic component of membrane	NA	GO:0051234//establishment of localization	NA	gi|568968755|ref|XP_006514282.1|//PREDICTED: major facilitator superfamily domain-containing protein 12 isoform X1 [Mus musculus]
67900	1396	404.94	635.149	0.649387	0.000106439	*	5.72568e-06	Mtfp1	GO:0031224//intrinsic component of membrane;GO:0043231//intracellular membrane-bounded organelle;GO:0019866//organelle inner membrane	NA	GO:0012501//programmed cell death;GO:0007005//mitochondrion organization	K17981//mitochondrial fission process protein 1	gi|31980939|ref|NP_080719.2|//mitochondrial fission process protein 1 [Mus musculus]
60525	2833	16416.7	12936.5	-0.343724	1.128e-05	*	4.79948e-07	Acss2	GO:0044424//intracellular part	GO:0016405//CoA-ligase activity;GO:0032550//purine ribonucleoside binding	GO:0006084//acetyl-CoA metabolic process;GO:0006083//acetate metabolic process;GO:0019541//propionate metabolic process	K01895//acetyl-CoA synthetase [EC:6.2.1.1]	gi|148674180|gb|EDL06127.1|//acyl-CoA synthetase short-chain family member 2, partial [Mus musculus]
74166	2109	502.65	102.052	-2.30025	1.64163e-27	Down	3.63979e-30	Tmem38a	GO:0031224//intrinsic component of membrane;GO:0005635//nuclear envelope;GO:0005789//endoplasmic reticulum membrane	GO:0005227//calcium activated cation channel activity	GO:0034220//ion transmembrane transport;GO:0030001//metal ion transport	NA	gi|21362331|ref|NP_653117.1|//trimeric intracellular cation channel type A [Mus musculus]
18035	1592	1264.21	1630.26	0.366865	0.00127907	*	9.2708e-05	Nfkbia	GO:0016020//membrane;GO:0043231//intracellular membrane-bounded organelle;GO:0043234//protein complex;GO:0044444//cytoplasmic part	GO:0005048//signal sequence binding;GO:0044389//ubiquitin-like protein ligase binding;GO:0008134//transcription factor binding	GO:0010874//regulation of cholesterol efflux;GO:0042994//cytoplasmic sequestering of transcription factor;GO:0070423//nucleotide-binding oligomerization domain containing signaling pathway;GO:0030099//myeloid cell differentiation;GO:0043433//negative regulation of sequence-specific DNA binding transcription factor activity;GO:0010883//regulation of lipid storage;GO:0002224//toll-like receptor sig…	K04734//NF-kappa-B inhibitor alpha	gi|148704779|gb|EDL36726.1|//nuclear factor of kappa light chain gene enhancer in B-cells inhibitor, alpha, partial [Mus musculus]
66154	969	2052.91	2606	0.34417	0.000862921	*	5.96751e-05	Tmem14c	GO:0031224//intrinsic component of membrane;GO:0005740//mitochondrial envelope	NA	GO:0006779//porphyrin-containing compound biosynthetic process	NA	gi|512971254|ref|XP_004847757.1|//PREDICTED: transmembrane protein 14C isoform X1 [Heterocephalus glaber]
628308	4664	1978.27	1631.88	-0.277705	0.0246551	*	0.00285516	Gm14420	NA	NA	NA	K09228//KRAB domain-containing zinc finger protein	gi|294774589|ref|NP_001171039.1|//KRAB box and zinc finger C2H2 type domain containing protein-like [Mus musculus]
78321	2321	394.993	130.607	-1.59659	4.46283e-14	Down	4.25159e-16	Ankrd23	GO:0043231//intracellular membrane-bounded organelle;GO:0044291//cell-cell contact zone;GO:0030017//sarcomere	GO:0008092//cytoskeletal protein binding	GO:0032787//monocarboxylic acid metabolic process	K15503//serine/threonine-protein phosphatase 6 regulatory ankyrin repeat subunit B	gi|27883850|ref|NP_705722.2|//ankyrin repeat domain-containing protein 23 isoform 1 [Mus musculus]
269608	3855	683.08	529.127	-0.368441	0.0335977	*	0.00412722	Plekhg5	GO:0016020//membrane;GO:0044424//intracellular part;GO:0044444//cytoplasmic part	GO:0008289//lipid binding;GO:0060089//molecular transducer activity;GO:0005088//Ras guanyl-nucleotide exchange factor activity	GO:0007266//Rho protein signal transduction;GO:0016477//cell migration;GO:0019222//regulation of metabolic process;GO:0007249//I-kappaB kinase/NF-kappaB signaling	K19464//pleckstrin homology domain-containing family G member 5	gi|553237809|ref|NP_001272928.1|//pleckstrin homology domain-containing family G member 5 [Mus musculus];gi|568931369|ref|XP_006538989.1|//PREDICTED: pleckstrin homology domain-containing family G member 5 isoform X5 [Mus musculus]
16854	1392	1114.99	2467.73	1.14615	6.62979e-22	Up	2.4499e-24	Lgals3	GO:0031012//extracellular matrix;GO:0043231//intracellular membrane-bounded organelle;GO:0019866//organelle inner membrane	GO:0005515//protein binding	GO:0006396//RNA processing;GO:0048731//system development;GO:0043062//extracellular structure organization	K06831//galectin-3	gi|559812781|gb|AHB20285.1|//lectin galactoside-binding soluble 3 protein [Rattus norvegicus]
75746	4193	421.227	313.471	-0.426267	0.0388901	*	0.00493132	Morc4	GO:0043231//intracellular membrane-bounded organelle	GO:0046914//transition metal ion binding;GO:0032550//purine ribonucleoside binding	NA	NA	gi|148691971|gb|EDL23918.1|//microrchidia 4, isoform CRA_a, partial [Mus musculus];gi|755566284|ref|XP_011246063.1|//PREDICTED: MORC family CW-type zinc finger protein 4 isoform X2 [Mus musculus]
76187	3130	3009.42	2362.52	-0.349162	0.000465534	*	3.02279e-05	Adhfe1	GO:0043231//intracellular membrane-bounded organelle	GO:0016614//oxidoreductase activity, acting on CH-OH group of donors;GO:0043169//cation binding	GO:0006818//hydrogen transport;GO:0044710//single-organism metabolic process	K11173//hydroxyacid-oxoacid transhydrogenase [EC:1.1.99.24]	gi|30424876|ref|NP_780445.1|//hydroxyacid-oxoacid transhydrogenase, mitochondrial [Mus musculus]
21814	6074	1984.03	1289.91	-0.621159	2.05906e-09	*	4.00007e-11	Tgfbr3	GO:0031012//extracellular matrix;GO:0043231//intracellular membrane-bounded organelle;GO:0044421//extracellular region part;GO:0009986//cell surface;GO:0043234//protein complex;GO:0016021//integral component of membrane	GO:0019904//protein domain specific binding;GO:0005539//glycosaminoglycan binding;GO:0005024//transforming growth factor beta-activated receptor activity;GO:0019838//growth factor binding;GO:0005160//transforming growth factor beta receptor binding;GO:0032403//protein complex binding	GO:0006950//response to stress;GO:0035556//intracellular signal transduction;GO:0034694//response to prostaglandin;GO:0051098//regulation of binding;GO:0007179//transforming growth factor beta receptor signaling pathway;GO:0003018//vascular process in circulatory system;GO:0051091//positive regulation of sequence-specific DNA binding transcription factor activity;GO:0001837//epithelial to mesench…	K05843//transforming growth factor, beta receptor III	gi|47271511|ref|NP_035708.2|//transforming growth factor beta receptor type 3 precursor [Mus musculus]
13367	5640	1467.13	1748.29	0.252954	0.0460219	*	0.00604215	Diaph1	GO:0001726//ruffle;GO:0016020//membrane;GO:0005819//spindle	GO:0017016//Ras GTPase binding	GO:0016477//cell migration;GO:0072698//protein localization to microtubule cytoskeleton;GO:0030030//cell projection organization;GO:0010522//regulation of calcium ion transport into cytosol;GO:0008154//actin polymerization or depolymerization;GO:0022604//regulation of cell morphogenesis;GO:0007017//microtubule-based process;GO:0034776//response to histamine;GO:0050954//sensory perception of mecha…	K05740//diaphanous 1	gi|60360498|dbj|BAD90493.1|//mKIAA4062 protein [Mus musculus];gi|807066382|ref|NP_001292909.1|//protein diaphanous homolog 1 isoform 1 [Mus musculus]
13617	3643	386.526	180.509	-1.09849	2.24116e-07	Down	6.5899e-09	Ednra	GO:0031224//intrinsic component of membrane;GO:0005635//nuclear envelope;GO:0042383//sarcolemma	GO:0008528//G-protein coupled peptide receptor activity;GO:0004672//protein kinase activity;GO:0005488//binding	GO:0007200//phospholipase C-activating G-protein coupled receptor signaling pathway;GO:0007600//sensory perception;GO:0014031//mesenchymal cell development;GO:0042127//regulation of cell proliferation;GO:0050880//regulation of blood vessel size;GO:0002237//response to molecule of bacterial origin;GO:0043009//chordate embryonic development;GO:0001932//regulation of protein phosphorylation;GO:00424…	K04197//endothelin receptor type A	gi|45383740|ref|NP_034462.1|//endothelin-1 receptor precursor [Mus musculus]
71743	2153	2312.46	3404.65	0.558082	2.40135e-08	*	5.80593e-10	Coasy	GO:0031981//nuclear lumen	GO:0016301//kinase activity;GO:0070566//adenylyltransferase activity;GO:0032550//purine ribonucleoside binding	GO:0009108//coenzyme biosynthetic process;GO:0006796//phosphate-containing compound metabolic process	K02318//phosphopantetheine adenylyltransferase / dephospho-CoA kinase [EC:2.7.7.3 2.7.1.24]	gi|148671931|gb|EDL03878.1|//Coenzyme A synthase, isoform CRA_a, partial [Mus musculus]
233805	5621	899.539	694.691	-0.372815	0.0277914	*	0.00329219	Dcun1d3	GO:0044444//cytoplasmic part	GO:0046914//transition metal ion binding	GO:0010212//response to ionizing radiation;GO:0009411//response to UV;GO:0016049//cell growth;GO:0006915//apoptotic process;GO:0000084//mitotic S phase	K17823//DCN1-like protein 3	gi|27734156|ref|NP_775584.1|//DCN1-like protein 3 [Mus musculus]
67273	1222	4633.28	7512.96	0.697348	5.27371e-14	*	5.20606e-16	Ndufa10	GO:0005746//mitochondrial respiratory chain	GO:0032550//purine ribonucleoside binding;GO:0016772//transferase activity, transferring phosphorus-containing groups	GO:0042221//response to chemical;GO:0006725//cellular aromatic compound metabolic process;GO:0006091//generation of precursor metabolites and energy;GO:0051234//establishment of localization	K03954//NADH dehydrogenase (ubiquinone) 1 alpha subcomplex subunit 10	gi|13195624|ref|NP_077159.1|//NADH dehydrogenase [ubiquinone] 1 alpha subcomplex subunit 10, mitochondrial precursor [Mus musculus]
54712	7059	409.806	569.152	0.473872	0.0233346	*	0.00266814	Plxnc1	GO:0031224//intrinsic component of membrane;GO:0044464//cell part	NA	GO:0032502//developmental process;GO:0007154//cell communication	K06572//plexin C	gi|9055376|ref|NP_061267.1|//plexin-C1 precursor [Mus musculus]
12526	1416	423.286	664.721	0.651118	9.05745e-05	*	4.82445e-06	Cd8b1	GO:0031224//intrinsic component of membrane;GO:0009986//cell surface	NA	NA	K06459//T-cell surface glycoprotein CD8 beta chain	gi|6753358|ref|NP_033988.1|//T-cell surface glycoprotein CD8 beta chain precursor [Mus musculus]
14600	2954	12177.6	8914.32	-0.45003	8.5559e-10	*	1.58535e-11	Ghr	GO:0043231//intracellular membrane-bounded organelle;GO:0044421//extracellular region part;GO:0044297//cell body;GO:0016021//integral component of membrane;GO:0043235//receptor complex	GO:0019904//protein domain specific binding;GO:0019902//phosphatase binding;GO:0042802//identical protein binding;GO:0019900//kinase binding;GO:0004896//cytokine receptor activity;GO:0042277//peptide binding	GO:0006790//sulfur compound metabolic process;GO:0072350//tricarboxylic acid metabolic process;GO:0072338//cellular lactam metabolic process;GO:0043648//dicarboxylic acid metabolic process;GO:0034097//response to cytokine;GO:0043627//response to estrogen;GO:0007169//transmembrane receptor protein tyrosine kinase signaling pathway;GO:0030154//cell differentiation;GO:0032868//response to insulin;GO…	K05080//growth hormone receptor	gi|114520600|ref|NP_034414.2|//growth hormone receptor isoform 1 precursor [Mus musculus];gi|114520605|ref|NP_001041643.1|//growth hormone receptor isoform 2 precursor [Mus musculus]
226255	6596	985.739	724.284	-0.444649	0.00103973	*	7.34391e-05	Atrnl1	GO:0031224//intrinsic component of membrane	GO:0005488//binding	GO:0007166//cell surface receptor signaling pathway	K03177//tRNA pseudouridine55 synthase [EC:5.4.99.25];K06243//laminin, beta 2;K10895//fanconi anemia group I protein	gi|50510519|dbj|BAD32245.1|//mKIAA0534 protein [Mus musculus]
21788	2341	330.046	230.107	-0.520362	0.0234356	*	0.00268588	Tfpi	GO:0016020//membrane;GO:0044421//extracellular region part	GO:0061135//endopeptidase regulator activity;GO:0004857//enzyme inhibitor activity;GO:0030414//peptidase inhibitor activity	GO:0010466//negative regulation of peptidase activity;GO:0072376//protein activation cascade;GO:0051346//negative regulation of hydrolase activity;GO:0007599//hemostasis	K03909//tissue factor pathway inhibitor	gi|148695335|gb|EDL27282.1|//tissue factor pathway inhibitor, isoform CRA_b, partial [Mus musculus];gi|148695336|gb|EDL27283.1|//tissue factor pathway inhibitor, isoform CRA_c, partial [Mus musculus]
68636	1408	342.24	522.211	0.609625	0.000410701	*	2.61471e-05	Fahd1	NA	NA	NA	K01557//acylpyruvate hydrolase [EC:3.7.1.5]	NA
12493	1226	1388.12	1983.78	0.515116	2.71486e-06	*	9.96055e-08	Cd37	GO:0031224//intrinsic component of membrane;GO:0044459//plasma membrane part	NA	GO:0001773//myeloid dendritic cell activation;GO:0008283//cell proliferation;GO:0006959//humoral immune response;GO:0002377//immunoglobulin production;GO:0002697//regulation of immune effector process;GO:0001562//response to protozoan	K06475//CD37 antigen	gi|595763170|ref|NP_001277731.1|//leukocyte antigen CD37 isoform 1 [Mus musculus] ;gi|595763518|ref|NP_001277733.1|//leukocyte antigen CD37 isoform 2 [Mus musculus]
214642	4898	1748.23	1307.58	-0.418998	0.000180774	*	1.04306e-05	Cped1	NA	NA	NA	NA	gi|124486851|ref|NP_001074820.1|//cadherin-like and PC-esterase domain-containing protein 1 [Mus musculus]
236539	1871	2266.67	1332.85	-0.766062	2.81581e-14	*	2.61617e-16	Phgdh	GO:0044444//cytoplasmic part	GO:0016616//oxidoreductase activity, acting on the CH-OH group of donors, NAD or NADP as acceptor;GO:0000166//nucleotide binding	GO:0010001//glial cell differentiation;GO:0009064//glutamine family amino acid metabolic process;GO:0006790//sulfur compound metabolic process;GO:0008652//cellular amino acid biosynthetic process;GO:0030030//cell projection organization;GO:0007417//central nervous system development;GO:0006563//L-serine metabolic process;GO:0009066//aspartate family amino acid metabolic process;GO:0010467//gene e…	K00058//D-3-phosphoglycerate dehydrogenase [EC:1.1.1.95]	gi|52353955|ref|NP_058662.2|//D-3-phosphoglycerate dehydrogenase [Mus musculus]
244757	3698	2688.79	1531.04	-0.812451	4.47704e-17	*	3.09609e-19	Glb1l2	NA	GO:0015925//galactosidase activity	GO:0044238//primary metabolic process	K12309//beta-galactosidase [EC:3.2.1.23]	gi|895798791|ref|NP_001297697.1|//beta-galactosidase-1-like protein 2 isoform 2 precursor [Mus musculus]
241070	1798	56.3597	24.2844	-1.21463	0.0153315	Down	0.00163408	Gpr1	GO:0016021//integral component of membrane	GO:0004888//transmembrane signaling receptor activity	GO:0007166//cell surface receptor signaling pathway	K04310//G protein-coupled receptor 1	gi|22122833|ref|NP_666362.1|//G-protein coupled receptor 1 [Mus musculus]
67895	1292	3033.67	3572.18	0.235741	0.0241002	*	0.00277477	Ppa1	GO:0044424//intracellular part	GO:0043169//cation binding;GO:0016462//pyrophosphatase activity	GO:0006793//phosphorus metabolic process	K01507//inorganic pyrophosphatase [EC:3.6.1.1]	gi|148700191|gb|EDL32138.1|//pyrophosphatase (inorganic) 1, partial [Mus musculus]
218215	4544	424.828	310.598	-0.451832	0.028725	*	0.00343614	Rnf144b	GO:0031224//intrinsic component of membrane;GO:0005740//mitochondrial envelope	GO:0046914//transition metal ion binding;GO:0003824//catalytic activity	GO:0012501//programmed cell death;GO:0016567//protein ubiquitination	K11975//E3 ubiquitin-protein ligase RNF144 [EC:2.3.2.27]	gi|282165743|ref|NP_666154.3|//E3 ubiquitin-protein ligase RNF144B [Mus musculus]
381694	4543	595.828	435.992	-0.450594	0.00777762	*	0.000746435	B3glct	NA	NA	NA	K13675//UDP-glucose:O-linked fucose beta-1,3-glucosyltransferase [EC:2.4.1.-]	gi|568939299|ref|XP_006504998.1|//PREDICTED: beta-1,3-glucosyltransferase isoform X1 [Mus musculus]
14609	3105	2700.59	3322.48	0.298987	0.00384578	*	0.000333154	Gja1	GO:0005921//gap junction;GO:0005770//late endosome;GO:0044459//plasma membrane part;GO:0043232//intracellular non-membrane-bounded organelle;GO:0044291//cell-cell contact zone;GO:0000139//Golgi membrane;GO:0005913//cell-cell adherens junction;GO:0043234//protein complex;GO:0016021//integral component of membrane;GO:0031966//mitochondrial membrane;GO:0000323//lytic vacuole	GO:0015631//tubulin binding;GO:0019904//protein domain specific binding;GO:0060089//molecular transducer activity;GO:0022829//wide pore channel activity	GO:0014706//striated muscle tissue development;GO:0016477//cell migration;GO:0043010//camera-type eye development;GO:0003143//embryonic heart tube morphogenesis;GO:0001568//blood vessel development;GO:0043009//chordate embryonic development;GO:0051480//regulation of cytosolic calcium ion concentration;GO:0060004//reflex;GO:0034103//regulation of tissue remodeling;GO:0003254//regulation of membran…	K07372//gap junction protein, alpha 1	gi|33286888|gb|AAH55375.1|//Gja1 protein [Mus musculus]
223513	1762	22.8747	5.75555	-1.99073	0.00134711	Down	9.82086e-05	Abra	GO:0005856//cytoskeleton;GO:0016020//membrane;GO:0030016//myofibril	GO:0008092//cytoskeletal protein binding;GO:0003712//transcription cofactor activity	GO:0007266//Rho protein signal transduction;GO:0006606//protein import into nucleus;GO:0044093//positive regulation of molecular function;GO:0006366//transcription from RNA polymerase II promoter	K15271//ATP-dependent DNA helicase HFM1/MER3 [EC:3.6.4.12];K15430//tRNA (guanine10-N2)-methyltransferase [EC:2.1.1.214]	gi|30425194|ref|NP_780665.1|//actin-binding Rho-activating protein [Mus musculus]
225998	8755	26.5699	9.19236	-1.53129	0.0137397	Down	0.00143685	Rorb	GO:0043231//intracellular membrane-bounded organelle	GO:0003677//DNA binding;GO:0000981//RNA polymerase II transcription factor activity, sequence-specific DNA binding;GO:0046914//transition metal ion binding;GO:0004930//G-protein coupled receptor activity	GO:0050953//sensory perception of light stimulus;GO:0001754//eye photoreceptor cell differentiation;GO:0006351//transcription, DNA-templated;GO:0009755//hormone-mediated signaling pathway	K08533//RAR-related orphan receptor beta	gi|148709623|gb|EDL41569.1|//RAR-related orphan receptor beta, isoform CRA_a, partial [Mus musculus];gi|349096|gb|AAA42095.1|//transcription factor, partial [Rattus norvegicus];gi|112821692|ref|NP_666207.3|//nuclear receptor ROR-beta isoform 2 [Mus musculus]
239126	1903	702.877	463.41	-0.600982	5.09337e-05	*	2.5651e-06	C1qtnf9	NA	NA	NA	K19479//collagen, type X, alpha	NA
15957	2638	166.022	301.324	0.859943	0.000334196	*	2.07071e-05	Ifit1	GO:0044424//intracellular part	GO:0005488//binding	GO:0035456//response to interferon-beta;GO:0043393//regulation of protein binding;GO:0019079//viral genome replication;GO:0043330//response to exogenous dsRNA;GO:0050687//negative regulation of defense response to virus;GO:0051095//regulation of helicase activity;GO:0034340//response to type I interferon;GO:0035455//response to interferon-alpha	K14217//interferon-induced protein with tetratricopeptide repeats 1	gi|110626104|ref|NP_032357.2|//interferon-induced protein with tetratricopeptide repeats 1 [Mus musculus]
18212	7100	4180.02	3531.77	-0.243119	0.0190147	*	0.00210994	Ntrk2	GO:0043231//intracellular membrane-bounded organelle;GO:0031090//organelle membrane;GO:0097060//synaptic membrane;GO:0044327//dendritic spine head;GO:0044297//cell body;GO:0016021//integral component of membrane;GO:0033267//axon part;GO:0044444//cytoplasmic part	GO:0042802//identical protein binding;GO:0043121//neurotrophin binding;GO:0005102//receptor binding;GO:0032550//purine ribonucleoside binding;GO:0004714//transmembrane receptor protein tyrosine kinase activity	GO:0021543//pallium development;GO:0016477//cell migration;GO:0007269//neurotransmitter secretion;GO:0007169//transmembrane receptor protein tyrosine kinase signaling pathway;GO:0008283//cell proliferation;GO:0021953//central nervous system neuron differentiation;GO:0000165//MAPK cascade;GO:0009612//response to mechanical stimulus;GO:0006468//protein phosphorylation;GO:0019722//calcium-mediated s…	K04360//neurotrophic tyrosine kinase receptor type 2 [EC:2.7.10.1]	gi|68215970|ref|NP_001020245.1|//BDNF/NT-3 growth factors receptor isoform a precursor [Mus musculus];gi|6679150|ref|NP_032771.1|//BDNF/NT-3 growth factors receptor isoform b precursor [Mus musculus]
12293	7400	372.628	213.948	-0.800474	5.17128e-05	*	2.61033e-06	Cacna2d1	GO:0005783//endoplasmic reticulum;GO:0042383//sarcolemma;GO:0034704//calcium channel complex	GO:0043169//cation binding;GO:0005262//calcium channel activity	GO:0034220//ion transmembrane transport;GO:0006816//calcium ion transport	K04858//voltage-dependent calcium channel alpha-2/delta-1	gi|161086896|ref|NP_001104313.1|//voltage-dependent calcium channel subunit alpha-2/delta-1 isoform a preproprotein [Mus musculus];gi|161086898|ref|NP_001104314.1|//voltage-dependent calcium channel subunit alpha-2/delta-1 isoform b preproprotein [Mus musculus];gi|161086902|ref|NP_001104316.1|//voltage-dependent calcium channel subunit alpha-2/delta-1 isoform d preproprotein [Mus musculus];gi|675…
18648	1855	8780.45	14274.2	0.70104	7.59943e-14	*	7.71911e-16	Pgam1	GO:0043231//intracellular membrane-bounded organelle;GO:0044444//cytoplasmic part	GO:0034416//bisphosphoglycerate phosphatase activity;GO:0019900//kinase binding;GO:0016868//intramolecular transferase activity, phosphotransferases	GO:0006098//pentose-phosphate shunt;GO:0006096//glycolytic process	K01834//2,3-bisphosphoglycerate-dependent phosphoglycerate mutase [EC:5.4.2.11]	gi|403259801|ref|XP_003922386.1|//PREDICTED: phosphoglycerate mutase 1 [Saimiri boliviensis boliviensis]
17306	3247	178.422	38.6731	-2.20589	1.23181e-11	Down	1.76223e-13	Sypl2	GO:0031224//intrinsic component of membrane;GO:0030136//clathrin-coated vesicle	NA	GO:0006875//cellular metal ion homeostasis;GO:0051234//establishment of localization	K14168//cytoplasmic tRNA 2-thiolation protein 1 [EC:2.7.7.-]	gi|6678874|ref|NP_032622.1|//synaptophysin-like protein 2 [Mus musculus]
110651	7320	2356.82	1798.63	-0.389943	0.000121648	*	6.65937e-06	Rps6ka3	NA	NA	NA	K04373//ribosomal protein S6 kinase alpha-1/2/3/6 [EC:2.7.11.1]	NA
57754	1657	23.3349	51.5738	1.14415	0.0256787	Up	0.00298769	Cend1	NA	NA	GO:0021932//hindbrain radial glia guided cell migration;GO:0021681//cerebellar granular layer development;GO:0021533//cell differentiation in hindbrain;GO:0008344//adult locomotory behavior;GO:0021930//cerebellar granule cell precursor proliferation	NA	gi|148686123|gb|EDL18070.1|//cell cycle exit and neuronal differentiation 1, isoform CRA_b, partial [Mus musculus]
67477	3249	1073.01	856.44	-0.325244	0.0218554	*	0.00247247	Abhd15	NA	GO:0052689//carboxylic ester hydrolase activity	NA	K13707//abhydrolase domain-containing protein 15	gi|147902337|ref|NP_080461.3|//protein ABHD15 precursor [Mus musculus]
207215	2518	33.9985	5.88272	-2.53092	6.51621e-06	Down	2.62465e-07	Fbxo40	GO:0044424//intracellular part	GO:0046914//transition metal ion binding	GO:0032446//protein modification by small protein conjugation	K10315//F-box protein 40	gi|82617544|ref|NP_001032398.1|//F-box only protein 40 [Mus musculus]
70717	2876	799.252	530.035	-0.592562	4.74055e-05	*	2.3674e-06	Medag	GO:0044424//intracellular part	NA	GO:0045444//fat cell differentiation	NA	gi|27529947|dbj|BAC53804.1|//mAWMS3 [Mus musculus]
22333	2036	4679.03	5483.15	0.228795	0.032326	*	0.00394781	Vdac1	NA	NA	NA	K05862//voltage-dependent anion channel protein 1	NA
52323	3427	676.294	530.183	-0.351161	0.0389494	*	0.00494676	Klhl7	GO:0031981//nuclear lumen;GO:0016020//membrane;GO:0031461//cullin-RING ubiquitin ligase complex	GO:0042802//identical protein binding	GO:0032446//protein modification by small protein conjugation	K10445//kelch-like protein 7	gi|241982775|ref|NP_080724.2|//kelch-like protein 7 isoform 1 [Mus musculus]
194590	7696	237.509	146.594	-0.69615	0.00574076	*	0.00052883	Reps2	GO:0044424//intracellular part	GO:0046872//metal ion binding	GO:0006897//endocytosis	K20068//RalBP1-associated Eps domain-containing protein	gi|84490401|ref|NP_839987.2|//ralBP1-associated Eps domain-containing protein 2 isoform 1 [Mus musculus];gi|594591599|ref|NP_001277562.1|//ralBP1-associated Eps domain-containing protein 2 isoform 2 [Mus musculus]
66905	2159	1480.91	2094.39	0.500048	1.07712e-05	*	4.56026e-07	Plin3	GO:0043231//intracellular membrane-bounded organelle;GO:0031090//organelle membrane;GO:0044444//cytoplasmic part	GO:0005488//binding	GO:0006810//transport	K20287//perilipin-3	gi|13385312|ref|NP_080112.1|//perilipin-3 [Mus musculus]
11554	2491	137.587	261.581	0.926912	0.000123336	*	6.75834e-06	Adrb1	NA	NA	NA	K04141//adrenergic receptor beta-1	NA
268859	4102	56.6188	7.09414	-2.99658	2.49558e-09	Down	5.00618e-11	Rbfox1	GO:0043231//intracellular membrane-bounded organelle	GO:0005515//protein binding;GO:0003676//nucleic acid binding	GO:0008380//RNA splicing;GO:0050657//nucleic acid transport;GO:0050905//neuromuscular process	K14946//RNA binding protein fox-1	gi|66792808|ref|NP_067452.2|//RNA binding protein fox-1 homolog 1 isoform gamma [Mus musculus];gi|225543396|ref|NP_899011.2|//RNA binding protein fox-1 homolog 1 isoform alpha [Mus musculus]
76294	1579	93.8734	7.34104	-3.67666	1.93141e-14	Down	1.77408e-16	Asb5	NA	NA	GO:0007165//signal transduction	K10327//ankyrin repeat and SOCS box protein 5	gi|625215804|ref|XP_003509596.2|//PREDICTED: ankyrin repeat and SOCS box protein 5 isoform X1 [Cricetulus griseus]
16195	5452	4442.3	3798.73	-0.225788	0.0242788	*	0.00280089	Il6st	GO:0044421//extracellular region part;GO:0009986//cell surface;GO:0005887//integral component of plasma membrane;GO:0043025//neuronal cell body;GO:0043005//neuron projection	GO:0004897//ciliary neurotrophic factor receptor activity;GO:0019838//growth factor binding;GO:0046983//protein dimerization activity;GO:0005126//cytokine receptor binding	GO:0001649//osteoblast differentiation;GO:0042508//tyrosine phosphorylation of Stat1 protein;GO:0045687//positive regulation of glial cell differentiation;GO:0006641//triglyceride metabolic process;GO:0042503//tyrosine phosphorylation of Stat3 protein;GO:0006073//cellular glucan metabolic process;GO:0014909//smooth muscle cell migration;GO:0051480//regulation of cytosolic calcium ion concentratio…	K05060//interleukin 6 signal transducer	gi|225007625|ref|NP_034690.3|//interleukin-6 receptor subunit beta precursor [Mus musculus]
73284	2721	146.877	26.7389	-2.4576	1.15937e-11	Down	1.65248e-13	Ddit4l	NA	NA	NA	K08270//DNA-damage-inducible transcript 4	NA
329502	4477	7.51857	2.67407	-1.49142	0.0268065	Down	0.00314438	Pla2g4e	GO:0000323//lytic vacuole	GO:0004620//phospholipase activity;GO:0043169//cation binding	GO:0006644//phospholipid metabolic process	K16342//cytosolic phospholipase A2 [EC:3.1.1.4]	gi|63999319|ref|NP_808513.2|//cytosolic phospholipase A2 epsilon [Mus musculus]
83965	2500	2178.51	1795.14	-0.279241	0.0120377	*	0.00123662	Enpp5	GO:0031224//intrinsic component of membrane	GO:0003824//catalytic activity	GO:0044763//single-organism cellular process	K18398//ectonucleotide pyrophosphatase/phosphodiesterase family member 5 [EC:3.1.-.-]	gi|14030779|ref|NP_114392.1|//ectonucleotide pyrophosphatase/phosphodiesterase family member 5 precursor [Mus musculus]
66163	1312	1170.83	1547.5	0.402406	0.00111013	*	7.91148e-05	Mrpl4	GO:0043231//intracellular membrane-bounded organelle;GO:0030529//intracellular ribonucleoprotein complex	GO:0005198//structural molecule activity	GO:0010467//gene expression	K02926//large subunit ribosomal protein L4	gi|22478084|gb|AAH37064.1|//Mrpl4 protein, partial [Mus musculus]
64099	2655	379.566	584.936	0.623929	0.000130426	*	7.195e-06	Parvg	NA	NA	NA	K06275//parvin	gi|244790018|ref|NP_001155972.1|//gamma-parvin isoform 1 [Mus musculus]
20399	3081	1239.42	1518.87	0.293328	0.0285518	*	0.0034109	Sh2b1	GO:0044424//intracellular part	GO:0005488//binding	GO:0051052//regulation of DNA metabolic process;GO:0030031//cell projection assembly;GO:0007067//mitotic nuclear division	K12459//SH2B adaptor protein 1/3	gi|537197522|gb|ERE78756.1|//SH2B adapter protein 1 isoform 2 [Cricetulus griseus];gi|564331166|ref|XP_006230413.1|//PREDICTED: SH2B adapter protein 1 isoform X2 [Rattus norvegicus];gi|148685424|gb|EDL17371.1|//SH2B adaptor protein 1, isoform CRA_i, partial [Mus musculus]
20652	4785	278.637	412.953	0.567588	0.00506512	*	0.00045857	Soat1	GO:0043231//intracellular membrane-bounded organelle;GO:0031224//intrinsic component of membrane;GO:0031090//organelle membrane	GO:0004772//sterol O-acyltransferase activity;GO:0032934//sterol binding	GO:0019915//lipid storage;GO:0034377//plasma lipoprotein particle assembly;GO:0016125//sterol metabolic process;GO:0010560//positive regulation of glycoprotein biosynthetic process;GO:0030301//cholesterol transport;GO:0034434//sterol esterification;GO:0090077//foam cell differentiation	K00637//sterol O-acyltransferase [EC:2.3.1.26]	gi|84619697|ref|NP_033256.2|//sterol O-acyltransferase 1 [Mus musculus]
270198	3377	483.973	328.922	-0.557182	0.00282893	*	0.000233865	Pfkfb4	GO:0044444//cytoplasmic part	GO:0008443//phosphofructokinase activity;GO:0050308//sugar-phosphatase activity;GO:0032550//purine ribonucleoside binding	GO:0016310//phosphorylation;GO:0006007//glucose catabolic process;GO:0044710//single-organism metabolic process	K19030//6-phosphofructo-2-kinase / fructose-2,6-biphosphatase 4 [EC:2.7.1.105 3.1.3.46]	gi|568963872|ref|XP_006512196.1|//PREDICTED: 6-phosphofructo-2-kinase/fructose-2,6-bisphosphatase 4 isoform X1 [Mus musculus]
667373	2295	85.2271	148.716	0.803179	0.0157766	*	0.00168985	Ifit1bl1	GO:0044424//intracellular part	GO:0005488//binding	GO:0035456//response to interferon-beta;GO:0043393//regulation of protein binding;GO:0019079//viral genome replication;GO:0043330//response to exogenous dsRNA;GO:0050687//negative regulation of defense response to virus;GO:0051095//regulation of helicase activity;GO:0034340//response to type I interferon;GO:0035455//response to interferon-alpha	K14217//interferon-induced protein with tetratricopeptide repeats 1	gi|160333495|ref|NP_001095075.1|//uncharacterized protein LOC667373 isoform 2 [Mus musculus];gi|160333500|ref|NP_001103987.1|//uncharacterized protein LOC667373 isoform 1 [Mus musculus]
399558	7099	374.632	208.036	-0.848637	1.76049e-05	*	7.78805e-07	Flrt2	GO:0031012//extracellular matrix;GO:0016021//integral component of membrane	GO:0005515//protein binding;GO:0004871//signal transducer activity	GO:0022610//biological adhesion	K16362//leucine-rich repeat transmembrane protein FLRT	gi|41462393|ref|NP_958926.1|//leucine-rich repeat transmembrane protein FLRT2 precursor [Mus musculus]
67078	1038	652.725	841.274	0.3661	0.0430387	*	0.00557098	Pgp	NA	GO:0016791//phosphatase activity	GO:0044238//primary metabolic process	K19269//phosphoglycolate phosphatase [EC:3.1.3.18 3.1.3.48]	gi|40254507|ref|NP_080230.2|//phosphoglycolate phosphatase [Mus musculus]
52468	4590	5065.9	4063.94	-0.317941	0.000255264	*	1.53484e-05	Ctdsp2	GO:0031981//nuclear lumen;GO:0043231//intracellular membrane-bounded organelle	GO:0043169//cation binding;GO:0004722//protein serine/threonine phosphatase activity	GO:0006464//cellular protein modification process;GO:0006796//phosphate-containing compound metabolic process;GO:0030968//endoplasmic reticulum unfolded protein response	K15731//carboxy-terminal domain RNA polymerase II polypeptide A small phosphatase [EC:3.1.3.16]	gi|164698411|ref|NP_001106941.1|//carboxy-terminal domain RNA polymerase II polypeptide A small phosphatase 2 isoform a [Mus musculus]
104130	853	3465.34	4423.13	0.352071	0.00022881	*	1.35645e-05	Ndufb11	GO:0031224//intrinsic component of membrane;GO:0005746//mitochondrial respiratory chain	NA	GO:0006091//generation of precursor metabolites and energy;GO:0051234//establishment of localization	K11351//NADH dehydrogenase (ubiquinone) 1 beta subcomplex subunit 11	gi|158631246|ref|NP_062308.2|//NADH dehydrogenase [ubiquinone] 1 beta subcomplex subunit 11, mitochondrial [Mus musculus]
69597	3086	2165.88	3201.83	0.563945	3.29657e-08	*	8.09219e-10	Afg3l2	GO:0031224//intrinsic component of membrane;GO:0043231//intracellular membrane-bounded organelle;GO:0019866//organelle inner membrane	GO:0004175//endopeptidase activity;GO:0016462//pyrophosphatase activity;GO:0046914//transition metal ion binding;GO:0032550//purine ribonucleoside binding	GO:0007007//inner mitochondrial membrane organization;GO:0048667//cell morphogenesis involved in neuron differentiation;GO:0048741//skeletal muscle fiber development;GO:0035264//multicellular organism growth;GO:0008366//axon ensheathment;GO:0009057//macromolecule catabolic process;GO:0060004//reflex;GO:0016485//protein processing	K08956//AFG3 family protein [EC:3.4.24.-]	gi|110625761|ref|NP_081406.1|//AFG3-like protein 2 [Mus musculus]
12874	9152	2240.46	1648.16	-0.442943	2.95283e-05	*	1.39244e-06	Cpd	GO:0031224//intrinsic component of membrane;GO:0043231//intracellular membrane-bounded organelle	GO:0004180//carboxypeptidase activity;GO:0046914//transition metal ion binding;GO:0008235//metalloexopeptidase activity	GO:0019538//protein metabolic process;GO:0070669//response to interleukin-2	K07752//carboxypeptidase D [EC:3.4.17.22]	gi|150378501|ref|NP_031780.2|//carboxypeptidase D precursor [Mus musculus]
14584	2986	962.925	531.508	-0.857333	9.78411e-11	*	1.565e-12	Gfpt2	GO:0044444//cytoplasmic part	GO:0070548//L-glutamine aminotransferase activity;GO:0005488//binding	GO:0009064//glutamine family amino acid metabolic process;GO:0006047//UDP-N-acetylglucosamine metabolic process;GO:0006487//protein N-linked glycosylation;GO:0015980//energy derivation by oxidation of organic compounds	K00820//glucosamine--fructose-6-phosphate aminotransferase (isomerizing) [EC:2.6.1.16]	gi|7305087|ref|NP_038557.1|//glutamine--fructose-6-phosphate aminotransferase [isomerizing] 2 [Mus musculus]
55951	907	12824.3	16402.6	0.355042	7.06169e-05	*	3.67195e-06	Mpc1	GO:0031224//intrinsic component of membrane;GO:0043231//intracellular membrane-bounded organelle;GO:0019866//organelle inner membrane	GO:0008028//monocarboxylic acid transmembrane transporter activity	GO:0032787//monocarboxylic acid metabolic process;GO:0006839//mitochondrial transport	NA	gi|9055178|ref|NP_061289.1|//mitochondrial pyruvate carrier 1 [Mus musculus]
16969	5373	1939.31	2330.81	0.265292	0.0242574	*	0.00279672	Zbtb7a	GO:0043231//intracellular membrane-bounded organelle	GO:0046872//metal ion binding;GO:0019899//enzyme binding;GO:0001071//nucleic acid binding transcription factor activity;GO:0003676//nucleic acid binding	GO:0001501//skeletal system development;GO:0006366//transcription from RNA polymerase II promoter;GO:0002761//regulation of myeloid leukocyte differentiation	K10494//zinc finger and BTB domain-containing protein 7	gi|568966793|ref|XP_006513342.1|//PREDICTED: zinc finger and BTB domain-containing protein 7A isoform X2 [Mus musculus]
102632	3348	3822.48	5345.85	0.483912	2.272e-07	*	6.69259e-09	Acad11	GO:0005740//mitochondrial envelope;GO:0005929//cilium;GO:0042579//microbody	GO:0004466//long-chain-acyl-CoA dehydrogenase activity;GO:0000166//nucleotide binding;GO:0016740//transferase activity	GO:0007369//gastrulation;GO:0006635//fatty acid beta-oxidation;GO:0009855//determination of bilateral symmetry;GO:0001822//kidney development;GO:0030178//negative regulation of Wnt signaling pathway;GO:0045596//negative regulation of cell differentiation;GO:0007601//visual perception	K11730//acyl-CoA dehydrogenase family member 11	gi|74271799|ref|NP_780533.2|//acyl-CoA dehydrogenase family member 11 [Mus musculus]
277743	1460	10.1542	30.8984	1.60546	0.00778313	Up	0.000747374	Fam131c	NA	NA	NA	K03260//translation initiation factor 4G	gi|148222952|ref|NP_001078982.1|//protein FAM131C [Mus musculus]
66694	1313	6653.35	9607.82	0.53013	5.44288e-09	*	1.16656e-10	Uqcrfs1	GO:0031224//intrinsic component of membrane;GO:0043234//protein complex;GO:0005746//mitochondrial respiratory chain	GO:0043169//cation binding;GO:0005515//protein binding;GO:0015078//hydrogen ion transmembrane transporter activity;GO:0051536//iron-sulfur cluster binding;GO:0016491//oxidoreductase activity	GO:0009719//response to endogenous stimulus;GO:0006091//generation of precursor metabolites and energy;GO:0044710//single-organism metabolic process;GO:0051234//establishment of localization;GO:0009636//response to toxic substance	K00411//ubiquinol-cytochrome c reductase iron-sulfur subunit [EC:1.10.2.2]	gi|13385168|ref|NP_079986.1|//cytochrome b-c1 complex subunit Rieske, mitochondrial [Mus musculus]
242642	1602	50.1552	108.122	1.10819	0.00219143	Up	0.000173297	Hpdl	NA	GO:0016702//oxidoreductase activity, acting on single donors with incorporation of molecular oxygen, incorporation of two atoms of oxygen;GO:0043169//cation binding	GO:0006520//cellular amino acid metabolic process	K00457//4-hydroxyphenylpyruvate dioxygenase [EC:1.13.11.27]	gi|22122847|ref|NP_666368.1|//4-hydroxyphenylpyruvate dioxygenase-like protein [Mus musculus]
75581	1219	12.8921	3.63588	-1.82611	0.00493941	Down	0.00044432	Yipf7	GO:0043231//intracellular membrane-bounded organelle;GO:0031224//intrinsic component of membrane	NA	NA	K20363//protein transport protein YIP1	gi|12963821|ref|NP_076273.1|//protein YIPF7 [Mus musculus]
243270	3285	2237.89	1520.37	-0.557716	1.38068e-05	*	5.99122e-07	Hcar1	GO:0031224//intrinsic component of membrane	GO:0004888//transmembrane signaling receptor activity	GO:0007166//cell surface receptor signaling pathway;GO:0043627//response to estrogen	K08401//G protein-coupled receptor 81	gi|259490314|ref|NP_780729.2|//hydroxycarboxylic acid receptor 1 [Mus musculus]
28295	1363	2676.69	3961.28	0.565516	3.61632e-08	*	9.01074e-10	D10Jhu81e	NA	NA	NA	NA	gi|20070420|ref|NP_613067.1|//ES1 protein homolog, mitochondrial precursor [Mus musculus]
21857	902	28.2045	85.8791	1.60638	8.42323e-05	Up	4.46441e-06	Timp1	GO:0005578//proteinaceous extracellular matrix	GO:0043169//cation binding;GO:0004866//endopeptidase inhibitor activity;GO:0019899//enzyme binding	GO:0006509//membrane protein ectodomain proteolysis;GO:0008202//steroid metabolic process;GO:0009611//response to wounding;GO:0048469//cell maturation;GO:0044092//negative regulation of molecular function;GO:0009725//response to hormone;GO:0030336//negative regulation of cell migration;GO:0001501//skeletal system development;GO:0006915//apoptotic process	K16451//metallopeptidase inhibitor 1	gi|148668414|gb|EDL00738.1|//tissue inhibitor of metalloproteinase 1, isoform CRA_b, partial [Mus musculus]
12259	1082	3820.98	2964.14	-0.366332	0.00234587	*	0.000187987	C1qa	GO:0005578//proteinaceous extracellular matrix	NA	GO:0006952//defense response;GO:0002455//humoral immune response mediated by circulating immunoglobulin	K03986//complement C1q subcomponent subunit A	gi|74196890|dbj|BAE35005.1|//unnamed protein product [Mus musculus]
74126	3187	1216.17	1521.72	0.323358	0.0112442	*	0.00114264	Syvn1	GO:0031981//nuclear lumen	GO:0016879//ligase activity, forming carbon-nitrogen bonds;GO:0046914//transition metal ion binding	GO:0043161//proteasome-mediated ubiquitin-dependent protein catabolic process;GO:0006487//protein N-linked glycosylation;GO:0043009//chordate embryonic development;GO:0006915//apoptotic process	K10601//E3 ubiquitin-protein ligase synoviolin [EC:2.3.2.27]	gi|149062129|gb|EDM12552.1|//synovial apoptosis inhibitor 1, synoviolin, isoform CRA_b [Rattus norvegicus]
74155	3034	1236.04	694.792	-0.831069	1.10865e-12	*	1.3695e-14	Errfi1	GO:0043231//intracellular membrane-bounded organelle;GO:0009898//cytoplasmic side of plasma membrane;GO:0044444//cytoplasmic part	GO:0019900//kinase binding	GO:0007176//regulation of epidermal growth factor-activated receptor activity;GO:0030324//lung development;GO:0001944//vasculature development;GO:0043588//skin development;GO:0001933//negative regulation of protein phosphorylation;GO:0030216//keratinocyte differentiation	K08886//activated CDC42 kinase 1 [EC:2.7.10.2 2.7.11.1]	gi|19526962|ref|NP_598514.1|//ERBB receptor feedback inhibitor 1 [Mus musculus]
218232	4429	257.753	171.975	-0.583789	0.0189682	*	0.00210002	Ptpdc1	GO:0043231//intracellular membrane-bounded organelle	GO:0004721//phosphoprotein phosphatase activity	GO:0048858//cell projection morphogenesis;GO:0006464//cellular protein modification process;GO:0006796//phosphate-containing compound metabolic process	K18078//protein tyrosine phosphatase domain-containing protein 1 [EC:3.1.3.-]	gi|74210171|dbj|BAE21357.1|//unnamed protein product [Mus musculus];gi|74182958|dbj|BAE20451.1|//unnamed protein product [Mus musculus]
71939	2295	4146.02	2410.37	-0.782475	3.98708e-20	*	1.91535e-22	Apol6	NA	NA	NA	K14480//apolipoprotein L	gi|74190596|dbj|BAE25940.1|//unnamed protein product [Mus musculus]
18484	4149	1405.3	1001.83	-0.488243	2.59224e-05	*	1.20833e-06	Pam	GO:0031224//intrinsic component of membrane;GO:0044421//extracellular region part;GO:0042995//cell projection;GO:0030141//secretory granule;GO:0030133//transport vesicle;GO:0043025//neuronal cell body	GO:0016842//amidine-lyase activity;GO:0019842//vitamin binding;GO:0019900//kinase binding;GO:0046914//transition metal ion binding;GO:0016715//oxidoreductase activity, acting on paired donors, with incorporation or reduction of molecular oxygen, reduced ascorbate as one donor, and incorporation of one atom of oxygen	GO:0007399//nervous system development;GO:0007589//body fluid secretion;GO:0006950//response to stress;GO:0009628//response to abiotic stimulus;GO:0043627//response to estrogen;GO:0006631//fatty acid metabolic process;GO:0043603//cellular amide metabolic process;GO:0042698//ovulation cycle;GO:0010038//response to metal ion;GO:0051259//protein oligomerization;GO:0007565//female pregnancy;GO:004873…	K00504//peptidylglycine monooxygenase [EC:1.14.17.3];K18200//peptidylamidoglycolate lyase [EC:4.3.2.5]	gi|153792657|ref|NP_038654.2|//peptidyl-glycine alpha-amidating monooxygenase precursor [Mus musculus]
224796	5870	1071.98	1687.54	0.654637	4.57801e-07	*	1.41862e-08	Clic5	GO:0043231//intracellular membrane-bounded organelle;GO:0034702//ion channel complex;GO:0015630//microtubule cytoskeleton;GO:0044444//cytoplasmic part;GO:0005902//microvillus	GO:0005254//chloride channel activity;GO:0005488//binding	GO:0034220//ion transmembrane transport;GO:0002021//response to dietary excess;GO:0044703//multi-organism reproductive process;GO:0033036//macromolecule localization;GO:0002093//auditory receptor cell morphogenesis;GO:0050905//neuromuscular process;GO:0015698//inorganic anion transport;GO:0050954//sensory perception of mechanical stimulus	K05025//chloride intracellular channel protein 5	gi|27369886|ref|NP_766209.1|//chloride intracellular channel protein 5 [Mus musculus]
68918	752	154.476	237.927	0.623131	0.0266782	*	0.00312579	1190005I06Rik	NA	NA	NA	K10733//GINS complex subunit 2	gi|261245127|ref|NP_932105.2|//uncharacterized protein C16orf74 homolog [Mus musculus]
11766	2679	491	694.254	0.499739	0.00213872	*	0.000168564	Ap1g2	GO:0030119//AP-type membrane coat adaptor complex;GO:0016023//null	GO:0022892//substrate-specific transporter activity	GO:0015031//protein transport	K12391//AP-1 complex subunit gamma-1	gi|148704358|gb|EDL36305.1|//adaptor protein complex AP-1, gamma 2 subunit, isoform CRA_a [Mus musculus]
16773	9734	1156.04	684.519	-0.756034	1.99141e-09	*	3.84763e-11	Lama2	GO:0030425//dendrite;GO:0005886//plasma membrane;GO:0043256//laminin complex	NA	GO:0007155//cell adhesion;GO:0007271//synaptic transmission, cholinergic;GO:0016477//cell migration;GO:0009790//embryo development;GO:0006935//chemotaxis	K05637//laminin, alpha 1/2	gi|117647249|ref|NP_032507.2|//laminin subunit alpha-2 precursor [Mus musculus]
19079	2051	663.584	941.178	0.50419	0.000738165	*	5.00735e-05	Prkab1	GO:0043231//intracellular membrane-bounded organelle;GO:0043234//protein complex	GO:0004674//protein serine/threonine kinase activity;GO:0019900//kinase binding	GO:0019222//regulation of metabolic process;GO:0010467//gene expression;GO:0006464//cellular protein modification process;GO:0006631//fatty acid metabolic process;GO:0050896//response to stimulus;GO:0006796//phosphate-containing compound metabolic process;GO:0051259//protein oligomerization	K07199//5'-AMP-activated protein kinase, regulatory beta subunit	gi|23956234|ref|NP_114075.1|//5'-AMP-activated protein kinase subunit beta-1 [Mus musculus]
11492	5749	828.842	620.333	-0.418053	0.00419793	*	0.000367648	Adam19	GO:0031224//intrinsic component of membrane	GO:0004175//endopeptidase activity;GO:0019904//protein domain specific binding;GO:0046914//transition metal ion binding	GO:0033619//membrane protein proteolysis;GO:0007166//cell surface receptor signaling pathway;GO:0044767//single-organism developmental process	K08608//disintegrin and metalloproteinase domain-containing protein 19 [EC:3.4.24.-]	gi|6752966|ref|NP_033746.1|//disintegrin and metalloproteinase domain-containing protein 19 isoform 1 preproprotein [Mus musculus];gi|631226384|ref|NP_001278819.1|//disintegrin and metalloproteinase domain-containing protein 19 isoform 2 [Mus musculus]
228608	2010	398.57	242.648	-0.715964	0.000439668	*	2.83627e-05	Smox	GO:0043231//intracellular membrane-bounded organelle;GO:0044424//intracellular part;GO:0044444//cytoplasmic part	GO:0016647//oxidoreductase activity, acting on the CH-NH group of donors, oxygen as acceptor	GO:0006598//polyamine catabolic process;GO:0044710//single-organism metabolic process	K12259//spermine oxidase [EC:1.5.3.16 1.5.3.-]	gi|148696377|gb|EDL28324.1|//spermine oxidase, isoform CRA_d, partial [Mus musculus];gi|149023349|gb|EDL80243.1|//rCG27151, isoform CRA_c [Rattus norvegicus];gi|148696381|gb|EDL28328.1|//spermine oxidase, isoform CRA_h, partial [Mus musculus];gi|148696382|gb|EDL28329.1|//spermine oxidase, isoform CRA_i, partial [Mus musculus];gi|148696380|gb|EDL28327.1|//spermine oxidase, isoform CRA_g, partial […
20787	4345	9812.07	6943.28	-0.498939	6.3705e-08	*	1.69158e-09	Srebf1	NA	NA	NA	K07197//sterol regulatory element-binding transcription factor 1	NA
243912	1383	676.225	473.449	-0.514294	0.00375395	*	0.000324406	Hspb6	GO:0043231//intracellular membrane-bounded organelle	GO:0042802//identical protein binding;GO:0005198//structural molecule activity	GO:0006936//muscle contraction;GO:0050896//response to stimulus	K09545//heat shock protein beta-6	gi|59958370|ref|NP_001012401.1|//heat shock protein beta-6 [Mus musculus]
54598	4761	661.634	449.017	-0.559263	0.000558996	*	3.68572e-05	Calcrl	GO:0016021//integral component of membrane;GO:0000323//lytic vacuole	GO:0008528//G-protein coupled peptide receptor activity;GO:0022892//substrate-specific transporter activity;GO:0005488//binding	GO:0045184//establishment of protein localization;GO:0006936//muscle contraction;GO:0044767//single-organism developmental process;GO:0006954//inflammatory response;GO:0006171//cAMP biosynthetic process;GO:0009744//response to sucrose;GO:0006898//receptor-mediated endocytosis;GO:0048646//anatomical structure formation involved in morphogenesis;GO:0007188//adenylate cyclase-modulating G-protein co…	K04577//calcitonin receptor-like	gi|213385308|ref|NP_061252.2|//calcitonin gene-related peptide type 1 receptor precursor [Mus musculus]
17218	3432	229.443	358.932	0.645576	0.00162267	*	0.000121467	Mcm5	GO:0031981//nuclear lumen;GO:0043234//protein complex	GO:0004386//helicase activity;GO:0003676//nucleic acid binding;GO:0032550//purine ribonucleoside binding	GO:0032392//DNA geometric change;GO:0051320//S phase;GO:0006261//DNA-dependent DNA replication;GO:0044772//mitotic cell cycle phase transition	K02209//DNA replication licensing factor MCM5 [EC:3.6.4.12]	gi|112293273|ref|NP_032592.2|//DNA replication licensing factor MCM5 [Mus musculus]
18604	2279	3257.09	4639.09	0.510259	1.49402e-08	*	3.43081e-10	Pdk2	GO:0005759//mitochondrial matrix;GO:0031981//nuclear lumen;GO:0043234//protein complex	GO:0042802//identical protein binding;GO:0004672//protein kinase activity;GO:0046983//protein dimerization activity;GO:0032550//purine ribonucleoside binding	GO:0055067//monovalent inorganic cation homeostasis;GO:0006094//gluconeogenesis;GO:0006468//protein phosphorylation;GO:0000302//response to reactive oxygen species;GO:0072331//signal transduction by p53 class mediator;GO:0033500//carbohydrate homeostasis;GO:0007169//transmembrane receptor protein tyrosine kinase signaling pathway;GO:0007584//response to nutrient;GO:0031323//regulation of cellular…	K00898//pyruvate dehydrogenase kinase 2/3/4 [EC:2.7.11.2]	gi|226958643|ref|NP_598428.2|//pyruvate dehydrogenase kinase, isoenzyme 2 [Mus musculus]
101772	4614	294.167	404.076	0.457991	0.0278644	*	0.0033023	Ano1	GO:0044424//intracellular part;GO:0034702//ion channel complex	GO:0005254//chloride channel activity	GO:0006873//cellular ion homeostasis;GO:0044767//single-organism developmental process;GO:0015698//inorganic anion transport	K19496//anoctamin-1	gi|148686318|gb|EDL18265.1|//mCG126938, isoform CRA_h, partial [Mus musculus]
245038	3498	49.0431	15.9191	-1.62329	0.00227401	Down	0.000181028	Dclk3	GO:0043231//intracellular membrane-bounded organelle	GO:0004672//protein kinase activity;GO:0032550//purine ribonucleoside binding	GO:0007165//signal transduction;GO:0006464//cellular protein modification process;GO:0006796//phosphate-containing compound metabolic process	K17530//doublecortin-like kinase 3 [EC:2.7.11.1]	gi|238776837|ref|NP_766516.2|//serine/threonine-protein kinase DCLK3 [Mus musculus]
17886	7439	7241.5	8606.87	0.2492	0.00304208	*	0.00025518	Myh9	GO:0031252//cell leading edge;GO:0015630//microtubule cytoskeleton;GO:0030139//endocytic vesicle;GO:0031254//cell trailing edge;GO:0005887//integral component of plasma membrane;GO:0005911//cell-cell junction;GO:0016459//myosin complex;GO:0032432//actin filament bundle;GO:0032155//cell division site part;GO:0045202//synapse	GO:0003779//actin binding;GO:0001664//G-protein coupled receptor binding;GO:0003774//motor activity;GO:0042802//identical protein binding;GO:0008556//potassium-transporting ATPase activity;GO:0019900//kinase binding;GO:0032550//purine ribonucleoside binding	GO:0045184//establishment of protein localization;GO:0007127//meiosis I;GO:0030036//actin cytoskeleton organization;GO:0043542//endothelial cell migration;GO:0030030//cell projection organization;GO:0002573//myeloid leukocyte differentiation;GO:0043009//chordate embryonic development;GO:0000768//syncytium formation by plasma membrane fusion;GO:0001767//establishment of lymphocyte polarity;GO:0010…	K10352//myosin heavy chain	gi|74180977|dbj|BAE27768.1|//unnamed protein product [Mus musculus]
17999	5494	13638.1	10994.1	-0.310917	4.52322e-05	*	2.24693e-06	Nedd4	NA	NA	NA	K10591//E3 ubiquitin-protein ligase NEDD4 [EC:2.3.2.26]	gi|1374782|dbj|BAA12803.1|//Nedd4 [Mus musculus]
26941	1922	499.467	768.432	0.621527	3.10962e-05	*	1.47413e-06	Slc9a3r1	GO:0031252//cell leading edge;GO:0043231//intracellular membrane-bounded organelle;GO:0005815//microtubule organizing center;GO:0044459//plasma membrane part;GO:0005903//brush border;GO:0005902//microvillus	GO:0019904//protein domain specific binding;GO:0016247//channel regulator activity;GO:0019899//enzyme binding;GO:0031690//adrenergic receptor binding	GO:0019935//cyclic-nucleotide-mediated signaling;GO:0007200//phospholipase C-activating G-protein coupled receptor signaling pathway;GO:0016477//cell migration;GO:0006869//lipid transport;GO:0070293//renal absorption;GO:0072502//cellular trivalent inorganic anion homeostasis;GO:0001932//regulation of protein phosphorylation;GO:0008283//cell proliferation;GO:0007189//adenylate cyclase-activating G…	K13365//Na(+)/H(+) exchange regulatory cofactor NHE-RF1	gi|6755566|ref|NP_036160.1|//Na(+)/H(+) exchange regulatory cofactor NHE-RF1 [Mus musculus]
74777	3461	727.861	517.795	-0.49128	0.00188057	*	0.000144644	Sepn1	NA	NA	NA	K19874//selenoprotein N	gi|111118964|ref|NP_083376.2|//selenoprotein N [Mus musculus]
69524	1860	1242.11	1004.5	-0.306314	0.0233825	*	0.00267697	Esam	GO:0031224//intrinsic component of membrane;GO:0043296//apical junction complex;GO:0070161//anchoring junction	NA	GO:0016337//single organismal cell-cell adhesion	K06787//endothelial cell adhesion molecule	gi|22094995|ref|NP_081378.1|//endothelial cell-selective adhesion molecule precursor [Mus musculus]
223665	1784	1568.73	2260.26	0.526895	1.23709e-06	*	4.15997e-08	C030006K11Rik	GO:0043231//intracellular membrane-bounded organelle	NA	NA	K10730//ATP-dependent DNA helicase Q4 [EC:3.6.4.12]	gi|21735489|ref|NP_663447.1|//UPF0598 protein C8orf82 homolog isoform 1 [Mus musculus]
74116	2245	5292.59	1422.98	-1.89506	1.69788e-21	Down	6.90157e-24	Pi16	GO:0031224//intrinsic component of membrane	GO:0004857//enzyme inhibitor activity	GO:0051346//negative regulation of hydrolase activity	K20412//peptidase inhibitor 16	gi|116089320|ref|NP_076223.3|//peptidase inhibitor 16 precursor [Mus musculus]
72190	5164	761.013	527.501	-0.528747	0.000269457	*	1.63014e-05	2510009E07Rik	NA	NA	NA	NA	gi|49457853|ref|NP_001001881.1|//UPF0524 protein C3orf70 homolog [Mus musculus]
20973	1524	1447.49	1784.09	0.301635	0.0123655	*	0.00127552	Syngr2	GO:0031224//intrinsic component of membrane;GO:0030136//clathrin-coated vesicle	NA	GO:0006886//intracellular protein transport	K04403//TAK1-binding protein 1;K17783//mitochondrial FAD-linked sulfhydryl oxidase [EC:1.8.3.2]	gi|7106429|ref|NP_033330.1|//synaptogyrin-2 [Mus musculus]
68525	4111	210.03	130.315	-0.688597	0.0112895	*	0.00114903	Evc2	GO:0031224//intrinsic component of membrane;GO:0043231//intracellular membrane-bounded organelle;GO:0043232//intracellular non-membrane-bounded organelle	NA	GO:0007166//cell surface receptor signaling pathway	K19608//ellis van creveld syndrome protein 2	gi|22122329|ref|NP_666032.1|//limbin precursor [Mus musculus]
264895	3069	3168.28	4621.19	0.544567	3.34185e-08	*	8.22991e-10	Acsf2	GO:0043231//intracellular membrane-bounded organelle	GO:0003824//catalytic activity;GO:0032550//purine ribonucleoside binding	GO:0032787//monocarboxylic acid metabolic process;GO:0044238//primary metabolic process	K00666//fatty-acyl-CoA synthase [EC:6.2.1.-]	gi|24418933|ref|NP_722502.1|//acyl-CoA synthetase family member 2, mitochondrial precursor [Mus musculus]
21401	1247	98.1391	38.2076	-1.36097	0.000491774	Down	3.21394e-05	Tcea3	GO:0043231//intracellular membrane-bounded organelle	GO:0008135//translation factor activity, RNA binding;GO:0046914//transition metal ion binding	GO:0006354//DNA-templated transcription, elongation;GO:0006412//translation;GO:0006366//transcription from RNA polymerase II promoter	K03145//transcription elongation factor S-II	gi|32189438|ref|NP_035672.1|//transcription elongation factor A protein 3 [Mus musculus]
14431	960	308.889	164.957	-0.905001	2.02262e-05	*	9.05443e-07	Gamt	GO:0044464//cell part	GO:0008757//S-adenosylmethionine-dependent methyltransferase activity;GO:0042802//identical protein binding	GO:0006790//sulfur compound metabolic process;GO:0009653//anatomical structure morphogenesis;GO:0006600//creatine metabolic process;GO:0048232//male gamete generation;GO:0035264//multicellular organism growth	K00542//guanidinoacetate N-methyltransferase [EC:2.1.1.2]	gi|6753944|ref|NP_034385.1|//guanidinoacetate N-methyltransferase [Mus musculus]
26926	2249	1344.96	1918.4	0.512334	2.54113e-05	*	1.17646e-06	Aifm1	GO:0031966//mitochondrial membrane;GO:0019866//organelle inner membrane	GO:0000166//nucleotide binding;GO:0016649//oxidoreductase activity, acting on the CH-NH group of donors, quinone or similar compound as acceptor;GO:0003676//nucleic acid binding	GO:0019725//cellular homeostasis;GO:0030154//cell differentiation;GO:0034976//response to endoplasmic reticulum stress;GO:0070997//neuron death;GO:0010257//NADH dehydrogenase complex assembly;GO:0000737//DNA catabolic process, endonucleolytic;GO:0044710//single-organism metabolic process;GO:0006915//apoptotic process	K04727//programmed cell death 8 (apoptosis-inducing factor) [EC:1.-.-.-]	gi|594150372|ref|NP_001277293.1|//apoptosis-inducing factor 1, mitochondrial isoform 2 [Mus musculus];gi|6755004|ref|NP_036149.1|//apoptosis-inducing factor 1, mitochondrial isoform 1 precursor [Mus musculus]
11946	2443	25811.7	39286.7	0.606014	6.34098e-12	*	8.70324e-14	Atp5a1	GO:0033178//proton-transporting two-sector ATPase complex, catalytic domain;GO:0005753//mitochondrial proton-transporting ATP synthase complex	GO:0042287//MHC protein binding;GO:0019829//cation-transporting ATPase activity;GO:0032550//purine ribonucleoside binding	GO:0006754//ATP biosynthetic process;GO:0015988//energy coupled proton transmembrane transport, against electrochemical gradient;GO:0007275//multicellular organism development;GO:0009154//purine ribonucleotide catabolic process;GO:0001935//endothelial cell proliferation	K02132//F-type H+-transporting ATPase subunit alpha	gi|589921997|ref|XP_006973917.1|//PREDICTED: ATP synthase subunit alpha, mitochondrial [Peromyscus maniculatus bairdii]
20401	2515	505.757	697.499	0.463746	0.00306705	*	0.000257598	Sh3bp1	NA	NA	NA	K08878//breakpoint cluster region protein [EC:2.7.11.1];K18470//Rho GTPase-activating protein 1;K19269//phosphoglycolate phosphatase [EC:3.1.3.18 3.1.3.48]	NA
26379	2264	1571.52	1966.38	0.323385	0.00895303	*	0.000880037	Esrra	NA	NA	NA	K08552//estrogen-related receptor alpha	gi|918596673|ref|XP_005384657.2|//PREDICTED: steroid hormone receptor ERR1 [Chinchilla lanigera]
57423	496	3970.32	5360.95	0.433234	2.54337e-06	*	9.29111e-08	Atp5j2	GO:0031224//intrinsic component of membrane;GO:0033177//proton-transporting two-sector ATPase complex, proton-transporting domain;GO:0005743//mitochondrial inner membrane	GO:0017111//nucleoside-triphosphatase activity	GO:0009154//purine ribonucleotide catabolic process;GO:0009152//purine ribonucleotide biosynthetic process;GO:0006818//hydrogen transport	K02130//F-type H+-transporting ATPase subunit f	gi|149034885|gb|EDL89605.1|//rCG42655, isoform CRA_b [Rattus norvegicus]
68241	816	1395.42	1875.34	0.426448	0.000651781	*	4.36631e-05	Fam195a	NA	NA	NA	NA	gi|13386124|ref|NP_080909.1|//protein FAM195A [Mus musculus]
13860	3903	610.503	453.659	-0.42839	0.021729	*	0.00245288	Eps8	GO:0008328//ionotropic glutamate receptor complex;GO:0044327//dendritic spine head	NA	GO:0007626//locomotory behavior;GO:0007015//actin filament organization;GO:0030534//adult behavior	K17277//epidermal growth factor receptor kinase substrate 8	gi|409264628|ref|NP_001258516.1|//epidermal growth factor receptor kinase substrate 8 isoform 2 [Mus musculus]
12829	7808	72.3523	33.7643	-1.09954	0.0121712	Down	0.00125098	Col4a4	GO:0044420//extracellular matrix component;GO:0005578//proteinaceous extracellular matrix	NA	NA	K06237//collagen, type IV, alpha	gi|34328045|ref|NP_031761.1|//collagen alpha-4(IV) chain precursor [Mus musculus]
18553	4282	2222.33	1507.78	-0.559645	5.25993e-08	*	1.35781e-09	Pcsk6	NA	NA	NA	K08672//proprotein convertase subtilisin/kexin type 6 [EC:3.4.21.-]	gi|242397450|ref|NP_035178.1|//proprotein convertase subtilisin/kexin type 6 isoform 1 precursor [Mus musculus];gi|599044042|ref|NP_001278113.1|//proprotein convertase subtilisin/kexin type 6 isoform 2 precursor [Mus musculus]
56350	838	446.164	333.594	-0.419482	0.0453154	*	0.00593505	Arl3	GO:0012505//endomembrane system;GO:0016020//membrane;GO:0031981//nuclear lumen;GO:0005815//microtubule organizing center;GO:0005874//microtubule;GO:0005819//spindle;GO:0031513//null	GO:0015631//tubulin binding;GO:0043169//cation binding;GO:0017111//nucleoside-triphosphatase activity;GO:0032550//purine ribonucleoside binding	GO:0046530//photoreceptor cell differentiation;GO:0045184//establishment of protein localization;GO:0048858//cell projection morphogenesis;GO:0010970//transport along microtubule;GO:0009154//purine ribonucleotide catabolic process;GO:0035556//intracellular signal transduction	K07944//ADP-ribosylation factor-like protein 3	gi|831221395|ref|XP_012658993.1|//PREDICTED: ADP-ribosylation factor-like protein 3 [Otolemur garnettii]
13537	1630	263.372	420.843	0.676182	0.000687986	*	4.6379e-05	Dusp2	NA	NA	NA	K04459//dual specificity MAP kinase phosphatase [EC:3.1.3.16 3.1.3.48]	gi|46560573|ref|NP_034220.2|//dual specificity protein phosphatase 2 [Mus musculus]
58207	2601	1987.26	1238.68	-0.681978	3.21852e-09	*	6.62632e-11	Slc43a3	GO:0031224//intrinsic component of membrane	NA	GO:0044763//single-organism cellular process	K08230//MFS transporter, LAT3 family, solute carrier family 43, member 3	gi|120587005|ref|NP_067373.2|//solute carrier family 43 member 3 [Mus musculus]
76469	11850	495.446	51.5687	-3.26416	6.85358e-13	Down	8.17668e-15	Cmya5	NA	NA	NA	K14721//DNA-directed RNA polymerase III subunit RPC5;K08285//midline 1 [EC:2.3.2.27]	gi|256773195|ref|NP_076310.2|//cardiomyopathy-associated protein 5 [Mus musculus]
171167	3178	120.269	68.3314	-0.815639	0.0255703	*	0.00297373	Fut10	GO:0031224//intrinsic component of membrane;GO:0000139//Golgi membrane	GO:0008417//fucosyltransferase activity	GO:0006464//cellular protein modification process;GO:0070085//glycosylation	K09669//alpha-1,3-fucosyltransferase 10 [EC:2.4.1.-]	gi|556695490|ref|NP_001273354.1|//alpha-(1,3)-fucosyltransferase 10 isoform c [Mus musculus] ;gi|33859773|ref|NP_598922.1|//alpha-(1,3)-fucosyltransferase 10 isoform b [Mus musculus];gi|60302885|ref|NP_001012535.1|//alpha-(1,3)-fucosyltransferase 10 isoform a [Mus musculus]
14120	1294	94.2564	208.349	1.14434	2.09954e-05	Up	9.49819e-07	Fbp2	NA	GO:0043169//cation binding;GO:0050308//sugar-phosphatase activity	GO:0006006//glucose metabolic process	K03841//fructose-1,6-bisphosphatase I [EC:3.1.3.11]	gi|122937183|ref|NP_032020.2|//fructose-1,6-bisphosphatase isozyme 2 [Mus musculus]
68066	1678	5230.1	6690.43	0.355261	0.000297571	*	1.82536e-05	Slc25a39	GO:0031224//intrinsic component of membrane;GO:0019866//organelle inner membrane	NA	GO:0006779//porphyrin-containing compound biosynthetic process;GO:0051234//establishment of localization	K15119//solute carrier family 25, member 39/40	gi|13386046|ref|NP_080818.1|//solute carrier family 25 member 39 [Mus musculus]
14388	4877	509.4	329.656	-0.627837	0.000262808	*	1.58235e-05	Gab1	GO:0044424//intracellular part	GO:0008289//lipid binding;GO:0060089//molecular transducer activity	GO:0001892//embryonic placenta development;GO:0016477//cell migration;GO:0038127//ERBB signaling pathway;GO:0000187//activation of MAPK activity;GO:0009888//tissue development;GO:0006950//response to stress;GO:0019221//cytokine-mediated signaling pathway	K09593//GRB2-associated-binding protein 1	gi|669633282|ref|NP_001288227.1|//GRB2-associated-binding protein 1 isoform 1 [Mus musculus];gi|31542871|ref|NP_067331.2|//GRB2-associated-binding protein 1 isoform 2 [Mus musculus]
17387	3801	2174.75	1630.48	-0.415556	8.88835e-05	*	4.725e-06	Mmp14	GO:0031224//intrinsic component of membrane;GO:0048770//pigment granule	GO:0004175//endopeptidase activity;GO:0046914//transition metal ion binding;GO:0005102//receptor binding;GO:0008047//enzyme activator activity;GO:0001071//nucleic acid binding transcription factor activity	GO:0050673//epithelial cell proliferation;GO:0009605//response to external stimulus;GO:0060562//epithelial tube morphogenesis;GO:0006950//response to stress;GO:0051345//positive regulation of hydrolase activity;GO:0016049//cell growth;GO:0030323//respiratory tube development;GO:0032963//collagen metabolic process;GO:0008585//female gonad development;GO:0048545//response to steroid hormone;GO:0008…	K07763//matrix metalloproteinase-14 (membrane-inserted) [EC:3.4.24.80]	gi|188528637|ref|NP_032634.3|//matrix metalloproteinase-14 preproprotein [Mus musculus]
19218	2090	1948.33	1263.36	-0.624969	2.19505e-09	*	4.29902e-11	Ptger3	GO:0031224//intrinsic component of membrane	GO:0004955//prostaglandin receptor activity;GO:0005488//binding	GO:0015711//organic anion transport;GO:0035809//regulation of urine volume;GO:0001660//fever generation;GO:0002237//response to molecule of bacterial origin;GO:0051480//regulation of cytosolic calcium ion concentration;GO:0007187//G-protein coupled receptor signaling pathway, coupled to cyclic nucleotide second messenger	K04260//prostaglandin E receptor 3	gi|86355516|ref|NP_035326.2|//prostaglandin E2 receptor EP3 subtype [Mus musculus]
74156	3049	9.39668	38.7323	2.04332	0.00016055	Up	9.09411e-06	Acot12	GO:0044444//cytoplasmic part	GO:0016289//CoA hydrolase activity;GO:0052689//carboxylic ester hydrolase activity;GO:0032550//purine ribonucleoside binding	GO:0032787//monocarboxylic acid metabolic process;GO:0044238//primary metabolic process;GO:0006637//acyl-CoA metabolic process	K01067//acetyl-CoA hydrolase [EC:3.1.2.1]	gi|18482377|ref|NP_083066.1|//acyl-coenzyme A thioesterase 12 [Mus musculus]
68263	1485	14204.1	18112.3	0.350657	0.000110865	*	6.0047e-06	Pdhb	GO:0044429//mitochondrial part;GO:0043234//protein complex	GO:0004738//pyruvate dehydrogenase activity	GO:0009060//aerobic respiration;GO:0006086//acetyl-CoA biosynthetic process from pyruvate;GO:0019318//hexose metabolic process	K00162//pyruvate dehydrogenase E1 component beta subunit [EC:1.2.4.1]	gi|18152793|ref|NP_077183.1|//pyruvate dehydrogenase E1 component subunit beta, mitochondrial precursor [Mus musculus]
52538	1500	8234.68	16098.3	0.967125	3.89281e-06	*	1.50221e-07	Acaa2	GO:0044429//mitochondrial part;GO:0019866//organelle inner membrane	GO:0016408//C-acyltransferase activity	GO:0009062//fatty acid catabolic process;GO:0006637//acyl-CoA metabolic process;GO:0006915//apoptotic process	K07508//acetyl-CoA acyltransferase 2 [EC:2.3.1.16]	gi|20810027|gb|AAH28901.1|//Acetyl-Coenzyme A acyltransferase 2 (mitochondrial 3-oxoacyl-Coenzyme A thiolase) [Mus musculus]
269951	1718	2148.92	2612.37	0.281742	0.028221	*	0.00335881	Idh2	GO:0044429//mitochondrial part;GO:0019866//organelle inner membrane	GO:0004448//isocitrate dehydrogenase activity;GO:0046872//metal ion binding;GO:0000166//nucleotide binding	GO:0072350//tricarboxylic acid metabolic process;GO:0043648//dicarboxylic acid metabolic process;GO:0050896//response to stimulus;GO:0044262//cellular carbohydrate metabolic process;GO:0009060//aerobic respiration	K00031//isocitrate dehydrogenase [EC:1.1.1.42]	gi|537205233|gb|ERE79866.1|//isocitrate dehydrogenase [Cricetulus griseus]
13798	2554	89.4362	45.8531	-0.963838	0.0183755	*	0.00202739	En1	GO:0043231//intracellular membrane-bounded organelle	NA	GO:0030182//neuron differentiation;GO:0003002//regionalization;GO:0030326//embryonic limb morphogenesis;GO:0007420//brain development;GO:0006366//transcription from RNA polymerase II promoter	K09319//homeobox protein engrailed	gi|157057552|ref|NP_034263.2|//homeobox protein engrailed-1 [Mus musculus]
26427	2284	711.917	402.135	-0.824028	1.41777e-07	*	4.03408e-09	Creb3l1	GO:0043231//intracellular membrane-bounded organelle;GO:0031224//intrinsic component of membrane;GO:0031090//organelle membrane	GO:0000982//transcription factor activity, RNA polymerase II core promoter proximal region sequence-specific binding;GO:0003677//DNA binding	GO:0035966//response to topologically incorrect protein;GO:0006351//transcription, DNA-templated;GO:0030278//regulation of ossification	K09048//cyclic AMP-responsive element-binding protein 3	gi|117606377|ref|NP_036087.2|//cyclic AMP-responsive element-binding protein 3-like protein 1 [Mus musculus]
74769	4854	1701.84	1322.51	-0.363816	0.00117351	*	8.43752e-05	Pik3cb	GO:0043231//intracellular membrane-bounded organelle;GO:0005903//brush border;GO:0043234//protein complex;GO:0044444//cytoplasmic part	GO:0052742//phosphatidylinositol kinase activity;GO:0005515//protein binding;GO:0052813//phosphatidylinositol bisphosphate kinase activity;GO:0032550//purine ribonucleoside binding	GO:0048017//inositol lipid-mediated signaling;GO:0016337//single organismal cell-cell adhesion;GO:0006661//phosphatidylinositol biosynthetic process;GO:0016192//vesicle-mediated transport;GO:0007160//cell-matrix adhesion;GO:0001775//cell activation;GO:0044248//cellular catabolic process;GO:0006875//cellular metal ion homeostasis;GO:0009790//embryo development	K00922//phosphatidylinositol-4,5-bisphosphate 3-kinase catalytic subunit alpha/beta/delta [EC:2.7.1.153]	gi|326327751|pdb|2Y3A|A//Chain A, Crystal Structure Of P110beta In Complex With Icsh2 Of P85beta And The Drug Gdc-0941
16498	3596	522.701	709.817	0.44146	0.00497914	*	0.000448683	Kcnab2	GO:0031224//intrinsic component of membrane;GO:0044424//intracellular part;GO:0033267//axon part	GO:0005267//potassium channel activity;GO:0016247//channel regulator activity;GO:0005488//binding	GO:0034220//ion transmembrane transport;GO:0007267//cell-cell signaling;GO:0030001//metal ion transport;GO:0051259//protein oligomerization	K04883//potassium voltage-gated channel Shaker-related subfamily A, beta member 2	gi|358030291|ref|NP_001239583.1|//voltage-gated potassium channel subunit beta-2 isoform 2 [Mus musculus];gi|8393646|ref|NP_059000.1|//voltage-gated potassium channel subunit beta-2 [Rattus norvegicus]
11835	10063	848.229	418.733	-1.01842	1.05852e-13	Down	1.10641e-15	Ar	GO:0016020//membrane;GO:0043231//intracellular membrane-bounded organelle;GO:0032991//macromolecular complex;GO:0000785//chromatin;GO:0043005//neuron projection	GO:0000975//regulatory region DNA binding;GO:0035258//steroid hormone receptor binding;GO:0019904//protein domain specific binding;GO:0046914//transition metal ion binding;GO:0008134//transcription factor binding;GO:0005496//steroid binding;GO:0004879//RNA polymerase II transcription factor activity, ligand-activated sequence-specific DNA binding	GO:0008217//regulation of blood pressure;GO:0016310//phosphorylation;GO:0040008//regulation of growth;GO:0048232//male gamete generation;GO:0060444//branching involved in mammary gland duct morphogenesis;GO:0003156//regulation of animal organ formation;GO:0043009//chordate embryonic development;GO:0008406//gonad development;GO:0030539//male genitalia development;GO:0051091//positive regulation of…	K08557//androgen receptor	gi|7304901|ref|NP_038504.1|//androgen receptor [Mus musculus]
18987	3278	378.616	560.404	0.56573	0.00103902	*	7.33341e-05	Pou2f2	GO:0043231//intracellular membrane-bounded organelle	GO:0003677//DNA binding;GO:0005515//protein binding;GO:0001071//nucleic acid binding transcription factor activity	GO:0002381//immunoglobulin production involved in immunoglobulin mediated immune response;GO:0021700//developmental maturation;GO:0006351//transcription, DNA-templated	K09364//POU domain transcription factor, class 2	gi|149056612|gb|EDM08043.1|//POU domain, class 2, transcription factor 2, isoform CRA_a [Rattus norvegicus];gi|795398807|ref|XP_011942307.1|//PREDICTED: POU domain, class 2, transcription factor 2 isoform X1 [Cercocebus atys];gi|254588024|ref|NP_001157026.1|//POU domain, class 2, transcription factor 2 isoform 4 [Mus musculus]
13479	2249	2684.69	1404.78	-0.93441	1.20033e-18	*	6.90681e-21	Dpep1	NA	NA	NA	K01273//membrane dipeptidase [EC:3.4.13.19]	NA
70335	1962	929.335	1187.5	0.353653	0.0252283	*	0.00292596	Reep6	NA	NA	NA	K17279//receptor expression-enhancing protein 5/6	NA
60441	1411	1169.76	1480.01	0.339394	0.0143827	*	0.0015132	Mrpl38	NA	NA	NA	K17419//large subunit ribosomal protein L38	gi|124430535|ref|NP_077139.2|//39S ribosomal protein L38, mitochondrial precursor [Mus musculus]
74143	5962	2142.81	2813.02	0.392612	0.000553504	*	3.6445e-05	Opa1	GO:0031224//intrinsic component of membrane;GO:0005743//mitochondrial inner membrane;GO:0043005//neuron projection	GO:0017111//nucleoside-triphosphatase activity;GO:0032550//purine ribonucleoside binding	GO:0014020//primary neural tube formation;GO:0010823//negative regulation of mitochondrion organization;GO:0007569//cell aging;GO:0050953//sensory perception of light stimulus;GO:0007006//mitochondrial membrane organization;GO:0097193//intrinsic apoptotic signaling pathway	K17079//optic atrophy protein 1 [EC:3.6.5.5]	gi|312836758|ref|NP_001186106.1|//dynamin-like 120 kDa protein, mitochondrial isoform 1 precursor [Mus musculus];gi|19526960|ref|NP_598513.1|//dynamin-like 120 kDa protein, mitochondrial isoform 2 precursor [Mus musculus]
104816	2732	931.498	2253.63	1.27463	2.00902e-07	Up	5.83307e-09	Aspg	NA	NA	NA	K13278//60kDa lysophospholipase [EC:3.1.1.5 3.1.1.47 3.5.1.1]	NA
230751	2152	221.546	140.231	-0.659804	0.0132913	*	0.00138482	Oscp1	NA	NA	NA	NA	NA
83453	4154	1015.06	525.6	-0.949534	1.70834e-13	*	1.84876e-15	Chrdl1	NA	NA	GO:0045165//cell fate commitment;GO:0001654//eye development	K17280//chordin-like protein 2	gi|625243530|ref|XP_007613006.1|//PREDICTED: chordin-like protein 1 isoform X8 [Cricetulus griseus];gi|625243526|ref|XP_007613004.1|//PREDICTED: chordin-like protein 1 isoform X6 [Cricetulus griseus]
18641	3741	7235.2	16834.6	1.21832	3.34185e-08	Up	8.24688e-10	Pfkl	GO:0043234//protein complex;GO:0044444//cytoplasmic part	GO:0008443//phosphofructokinase activity;GO:0043169//cation binding;GO:0043168//anion binding;GO:0048029//monosaccharide binding;GO:0050308//sugar-phosphatase activity;GO:0019899//enzyme binding;GO:0032550//purine ribonucleoside binding	GO:0016310//phosphorylation;GO:0006007//glucose catabolic process;GO:0009746//response to hexose;GO:0051260//protein homooligomerization;GO:0050796//regulation of insulin secretion	K00850//6-phosphofructokinase 1 [EC:2.7.1.11]	gi|31560653|ref|NP_032852.2|//ATP-dependent 6-phosphofructokinase, liver type [Mus musculus]
58187	960	59.6393	27.7385	-1.10437	0.0246551	Down	0.00285452	Cldn10	GO:0031224//intrinsic component of membrane;GO:0043296//apical junction complex	NA	NA	K06087//claudin	gi|148668249|gb|EDL00579.1|//claudin 10, isoform CRA_c, partial [Mus musculus];gi|231567810|ref|NP_067361.2|//claudin-10 isoform b precursor [Mus musculus];gi|231567442|ref|NP_076367.2|//claudin-10 isoform a [Mus musculus];gi|231568316|ref|NP_001153571.1|//claudin-10 isoform b_i1 precursor [Mus musculus];gi|231567986|ref|NP_001153568.1|//claudin-10 isoform a_i1 [Mus musculus]
67043	2316	2474.41	2069.2	-0.258009	0.0439273	*	0.0056999	Syap1	GO:0043231//intracellular membrane-bounded organelle	NA	NA	NA	gi|270265917|ref|NP_080208.2|//synapse-associated protein 1 [Mus musculus]
67809	2252	2016.18	2871.33	0.510092	1.44481e-06	*	4.96528e-08	Rmdn3	GO:0031224//intrinsic component of membrane;GO:0015630//microtubule cytoskeleton;GO:0031966//mitochondrial membrane	NA	GO:0006875//cellular metal ion homeostasis;GO:0012501//programmed cell death;GO:0048869//cellular developmental process	NA	gi|33585791|gb|AAH55754.1|//Family with sequence similarity 82, member A2, partial [Mus musculus]
212448	5644	311.892	181.445	-0.781518	0.000438932	*	2.82457e-05	9330159F19Rik	NA	NA	NA	NA	gi|242117990|ref|NP_001156009.1|//uncharacterized protein KIAA0408 homolog [Mus musculus]
56212	1264	1188.69	1506.19	0.341536	0.00495352	*	0.000445851	Rhog	GO:0016020//membrane;GO:0044444//cytoplasmic part	GO:0017111//nucleoside-triphosphatase activity;GO:0032550//purine ribonucleoside binding	GO:0051130//positive regulation of cellular component organization;GO:0001775//cell activation;GO:0008283//cell proliferation;GO:0007010//cytoskeleton organization;GO:0006935//chemotaxis;GO:0006351//transcription, DNA-templated;GO:0007599//hemostasis	K07863//Ras homolog gene family, member G	gi|426367033|ref|XP_004050543.1|//PREDICTED: rho-related GTP-binding protein RhoG isoform 4 [Gorilla gorilla gorilla]
229600	447	69.1659	129.109	0.900462	0.00775061	*	0.000741797	BC028528	NA	NA	NA	NA	gi|158518442|ref|NP_705733.2|//uncharacterized protein C1orf54 homolog precursor [Mus musculus]
12571	11534	305.455	433.461	0.504941	0.00953463	*	0.000945258	Cdk6	NA	NA	NA	K02091//cyclin-dependent kinase 6 [EC:2.7.11.22]	NA
54401	2775	11863.7	10067.2	-0.236885	0.00434093	*	0.000382922	Ywhab	GO:0043234//protein complex;GO:0048770//pigment granule	GO:0016597//amino acid binding;GO:0003712//transcription cofactor activity;GO:0019899//enzyme binding;GO:0016491//oxidoreductase activity	GO:0032507//maintenance of protein location in cell;GO:0006468//protein phosphorylation;GO:0006351//transcription, DNA-templated;GO:0044710//single-organism metabolic process;GO:0044093//positive regulation of molecular function;GO:0006886//intracellular protein transport;GO:0038127//ERBB signaling pathway;GO:0012501//programmed cell death;GO:0007264//small GTPase mediated signal transduction;GO:…	K16197//14-3-3 protein beta/theta/zeta	gi|676275909|gb|KFO30241.1|//14-3-3 protein beta/alpha [Fukomys damarensis]
12837	5110	129.668	77.0927	-0.750161	0.0382381	*	0.00482039	Col8a1	NA	NA	NA	K19479//collagen, type X, alpha	gi|148665761|gb|EDK98177.1|//procollagen, type VIII, alpha 1, isoform CRA_b, partial [Mus musculus]
74131	2692	759.789	1154.21	0.603235	3.12315e-06	*	1.16893e-07	Sash3	NA	NA	NA	K10356//myosin I;K04438//proto-oncogene C-crk	NA
11745	1619	1311.7	908.021	-0.530646	6.70556e-05	*	3.46906e-06	Anxa3	GO:0044297//cell body;GO:0030141//secretory granule;GO:0030666//endocytic vesicle membrane;GO:0043005//neuron projection	GO:0004859//phospholipase inhibitor activity;GO:0046872//metal ion binding;GO:0005543//phospholipid binding	GO:0001525//angiogenesis;GO:0002283//neutrophil activation involved in immune response;GO:0006259//DNA metabolic process;GO:0044093//positive regulation of molecular function;GO:0044092//negative regulation of molecular function;GO:0006952//defense response;GO:0006897//endocytosis;GO:0010594//regulation of endothelial cell migration	K17089//annexin A3	gi|160707925|ref|NP_038498.2|//annexin A3 [Mus musculus]
11950	1641	6566.92	7955.32	0.276701	0.00174008	*	0.00013222	Atp5f1	NA	NA	NA	K02127//F-type H+-transporting ATPase subunit b	gi|754170607|ref|NP_001291648.1|//ATP synthase F(0) complex subunit B1, mitochondrial isoform 2 [Mus musculus];gi|78214312|ref|NP_033855.2|//ATP synthase F(0) complex subunit B1, mitochondrial isoform 1 [Mus musculus]
103140	1873	236.567	151.691	-0.641109	0.0144782	*	0.00152632	Gstt3	NA	GO:0003824//catalytic activity	GO:0006790//sulfur compound metabolic process	K00799//glutathione S-transferase [EC:2.5.1.18]	gi|21536248|ref|NP_598755.1|//glutathione S-transferase, theta 3 [Mus musculus]
192188	8152	205.956	312.129	0.599807	0.0260902	*	0.00304797	Stab2	GO:0044424//intracellular part;GO:0016021//integral component of membrane	GO:0038024//cargo receptor activity;GO:0071813//lipoprotein particle binding;GO:0005539//glycosaminoglycan binding	GO:0022610//biological adhesion;GO:0006952//defense response;GO:0016192//vesicle-mediated transport	K19013//stabilin-2	gi|20149764|ref|NP_619614.1|//stabilin-2 precursor [Mus musculus]
27404	6178	249.068	140.144	-0.829628	0.00103268	*	7.27229e-05	Abca8b	GO:0031224//intrinsic component of membrane;GO:0019866//organelle inner membrane	GO:0015405//P-P-bond-hydrolysis-driven transmembrane transporter activity;GO:0017111//nucleoside-triphosphatase activity;GO:0032550//purine ribonucleoside binding	GO:0044763//single-organism cellular process;GO:0009154//purine ribonucleotide catabolic process;GO:0051234//establishment of localization	K05650//ATP-binding cassette, subfamily A (ABC1), member 8	gi|148702428|gb|EDL34375.1|//mCG118047, isoform CRA_a, partial [Mus musculus]
76477	1866	1243.23	616.369	-1.01223	3.93438e-14	Down	3.69698e-16	Pcolce2	NA	NA	NA	K14616//cubilin	gi|22095011|ref|NP_083896.1|//procollagen C-endopeptidase enhancer 2 precursor [Mus musculus]
110323	505	6540.23	9180.14	0.489173	3.52309e-07	*	1.07499e-08	Cox6b1	GO:0043231//intracellular membrane-bounded organelle;GO:0019866//organelle inner membrane	GO:0015002//heme-copper terminal oxidase activity	GO:0044710//single-organism metabolic process	K02267//cytochrome c oxidase subunit 6b	gi|13385090|ref|NP_079904.1|//cytochrome c oxidase subunit 6B1 [Mus musculus]
108682	3596	3471.95	2212.52	-0.650056	2.11246e-13	*	2.353e-15	Gpt2	NA	NA	NA	K00814//alanine transaminase [EC:2.6.1.2]	NA
212933	3540	201.943	338.257	0.74417	0.000832267	*	5.74235e-05	Pm20d1	NA	GO:0043169//cation binding;GO:0016787//hydrolase activity	GO:0019538//protein metabolic process	K13049//carboxypeptidase PM20D1 [EC:3.4.17.-]	gi|227908835|ref|NP_835180.2|//probable carboxypeptidase PM20D1 precursor [Mus musculus]
12583	1530	27679.4	23483.3	-0.237181	0.00222289	*	0.000176019	Cdo1	GO:0044444//cytoplasmic part	GO:0016702//oxidoreductase activity, acting on single donors with incorporation of molecular oxygen, incorporation of two atoms of oxygen;GO:0005506//iron ion binding	GO:0031960//response to corticosteroid;GO:0007589//body fluid secretion;GO:0019530//taurine metabolic process;GO:0046683//response to organophosphorus;GO:0097305//response to alcohol;GO:0001101//response to acid chemical;GO:0043434//response to peptide hormone;GO:0019448//L-cysteine catabolic process	K00456//cysteine dioxygenase [EC:1.13.11.20]	gi|14719434|ref|NP_149026.1|//cysteine dioxygenase type 1 [Mus musculus]
75406	758	2551.58	3477.16	0.44652	2.18927e-05	*	9.93917e-07	Ndufs7	GO:0042995//cell projection;GO:0044297//cell body;GO:0005746//mitochondrial respiratory chain	GO:0050136//NADH dehydrogenase (quinone) activity;GO:0043169//cation binding;GO:0048037//cofactor binding;GO:0051536//iron-sulfur cluster binding	GO:0006091//generation of precursor metabolites and energy;GO:0010257//NADH dehydrogenase complex assembly;GO:0044710//single-organism metabolic process;GO:0051234//establishment of localization	K03940//NADH dehydrogenase (ubiquinone) Fe-S protein 7 [EC:1.6.5.3 1.6.99.3]	gi|21312950|ref|NP_083548.1|//NADH dehydrogenase [ubiquinone] iron-sulfur protein 7, mitochondrial precursor [Mus musculus]
17926	2093	160.397	25.404	-2.65852	3.47561e-15	Down	3.04572e-17	Myoc	NA	NA	NA	K04593//latrophilin 2	NA
18673	1815	3876.52	5356.34	0.466485	4.50339e-07	*	1.38836e-08	Phb	GO:0031981//nuclear lumen;GO:0016021//integral component of membrane;GO:0005743//mitochondrial inner membrane;GO:0005741//mitochondrial outer membrane	GO:0000975//regulatory region DNA binding;GO:0019899//enzyme binding;GO:0003700//transcription factor activity, sequence-specific DNA binding	GO:0045892//negative regulation of transcription, DNA-templated;GO:0070741//response to interleukin-6;GO:0016049//cell growth;GO:0006259//DNA metabolic process;GO:0030521//androgen receptor signaling pathway;GO:0006915//apoptotic process;GO:0006366//transcription from RNA polymerase II promoter;GO:0008585//female gonad development;GO:0009887//animal organ morphogenesis;GO:0097305//response to alc…	K17080//prohibitin 1	gi|488527295|ref|XP_004455467.1|//PREDICTED: prohibitin isoform X1 [Dasypus novemcinctus]
73738	1293	363.796	264.75	-0.458501	0.037811	*	0.00474059	Haus7	GO:0016020//membrane;GO:0031981//nuclear lumen;GO:0005815//microtubule organizing center;GO:0005875//microtubule associated complex	GO:0019899//enzyme binding	GO:0000087//mitotic M phase;GO:0006461//protein complex assembly;GO:0031023//microtubule organizing center organization	K16590//HAUS augmin-like complex subunit 7	gi|148697951|gb|EDL29898.1|//mCG119885, isoform CRA_a, partial [Mus musculus];gi|22094997|ref|NP_082909.1|//HAUS augmin-like complex subunit 7 isoform 1 [Mus musculus]
226695	1613	1172.03	874.4	-0.42264	0.00110986	*	7.90372e-05	Ifi205	GO:0016604//nuclear body	GO:0000989//transcription factor activity, transcription factor binding;GO:0043566//structure-specific DNA binding;GO:0005515//protein binding	GO:0035456//response to interferon-beta;GO:0033554//cellular response to stress;GO:0001649//osteoblast differentiation;GO:0043583//ear development;GO:2000116//regulation of cysteine-type endopeptidase activity;GO:0016049//cell growth;GO:0072331//signal transduction by p53 class mediator;GO:0006366//transcription from RNA polymerase II promoter;GO:0044092//negative regulation of molecular function…	K12966//absent in melanoma 2;K12971//interferon-activable protein 202	gi|31982556|ref|NP_766236.2|//interferon-activable protein 205-A [Mus musculus]
21687	4634	1102.77	709.208	-0.636845	5.62298e-07	*	1.7929e-08	Tek	GO:0016323//basolateral plasma membrane;GO:0042995//cell projection;GO:0016021//integral component of membrane;GO:0030054//cell junction;GO:0032432//actin filament bundle	GO:0004713//protein tyrosine kinase activity;GO:0005515//protein binding;GO:0032550//purine ribonucleoside binding	GO:0001954//positive regulation of cell-matrix adhesion;GO:0006950//response to stress;GO:0043551//regulation of phosphatidylinositol 3-kinase activity;GO:0046683//response to organophosphorus;GO:0007169//transmembrane receptor protein tyrosine kinase signaling pathway;GO:0007163//establishment or maintenance of cell polarity;GO:0001934//positive regulation of protein phosphorylation;GO:0003206//…	K05121//endothelial-specific receptor tyrosine kinase [EC:2.7.10.1]	gi|111185951|ref|NP_038718.2|//angiopoietin-1 receptor isoform 1 precursor [Mus musculus];gi|594542525|ref|NP_001277478.1|//angiopoietin-1 receptor isoform 2 precursor [Mus musculus];gi|148698985|gb|EDL30932.1|//endothelial-specific receptor tyrosine kinase, isoform CRA_b, partial [Mus musculus]
13822	4301	5767.2	3651.78	-0.659271	1.51574e-17	*	9.84195e-20	Epb41l2	GO:0031981//nuclear lumen;GO:0005856//cytoskeleton;GO:0043234//protein complex;GO:0044425//membrane part	GO:0019904//protein domain specific binding;GO:0008092//cytoskeletal protein binding	GO:0030036//actin cytoskeleton organization;GO:0022604//regulation of cell morphogenesis	K06107//erythrocyte membrane protein band 4.1	gi|157041260|ref|NP_038539.2|//band 4.1-like protein 2 [Mus musculus]
104174	3792	225.23	128.694	-0.807459	0.00165195	*	0.000124007	Gldc	GO:0043231//intracellular membrane-bounded organelle;GO:0043234//protein complex	GO:0016597//amino acid binding;GO:0042802//identical protein binding;GO:0016642//oxidoreductase activity, acting on the CH-NH2 group of donors, disulfide as acceptor	GO:0006546//glycine catabolic process	K00281//glycine dehydrogenase [EC:1.4.4.2]	gi|148709755|gb|EDL41701.1|//glycine decarboxylase, isoform CRA_d, partial [Mus musculus]
68316	955	666.972	854.849	0.358044	0.0175119	*	0.00191381	Apoo	NA	NA	NA	NA	NA
328833	4509	268.379	478.924	0.835524	2.77071e-06	*	1.01801e-07	Treml2	GO:0031224//intrinsic component of membrane;GO:0044464//cell part	NA	GO:0046649//lymphocyte activation	K14364//trem-like transcript 2 protein	gi|133908636|ref|NP_001028577.2|//trem-like transcript 2 protein precursor [Mus musculus]
20480	4492	1450.16	1759.66	0.279088	0.028725	*	0.00343597	Clpb	GO:0043231//intracellular membrane-bounded organelle	GO:0016462//pyrophosphatase activity;GO:0032550//purine ribonucleoside binding	GO:0009408//response to heat	K03695//ATP-dependent Clp protease ATP-binding subunit ClpB	gi|6677983|ref|NP_033217.1|//caseinolytic peptidase B protein homolog [Mus musculus]
211480	2639	91.0571	46.3701	-0.973577	0.0149789	*	0.00159175	Kcnj14	GO:0044297//cell body;GO:0005887//integral component of plasma membrane;GO:0043005//neuron projection	GO:0005249//voltage-gated potassium channel activity	GO:0034220//ion transmembrane transport;GO:0007267//cell-cell signaling;GO:0030001//metal ion transport	K05007//potassium inwardly-rectifying channel subfamily J member 14	gi|22122399|ref|NP_666075.1|//ATP-sensitive inward rectifier potassium channel 14 [Mus musculus]
17357	1611	731.312	1034.02	0.499709	0.000192271	*	1.11853e-05	Marcksl1	GO:0016020//membrane	NA	GO:0006810//transport;GO:0008283//cell proliferation	K13536//MARCKS-related protein	gi|672013322|ref|XP_008772695.1|//PREDICTED: MARCKS-related protein-like [Rattus norvegicus]
217707	1602	813.451	1293.31	0.668935	4.75883e-08	*	1.21339e-09	Coq6	NA	NA	NA	K06126//ubiquinone biosynthesis monooxygenase Coq6 [EC:1.14.13.-]	NA
76252	1849	187.19	102.687	-0.866254	0.00173711	*	0.000131868	Atp6v0e2	NA	NA	NA	K02153//V-type H+-transporting ATPase subunit e	gi|537137011|gb|ERE66864.1|//V-type proton ATPase subunit e 2-like protein [Cricetulus griseus]
72049	1906	391.016	710.595	0.861801	1.89004e-08	*	4.45995e-10	Tnfrsf13c	GO:0031224//intrinsic component of membrane;GO:0009986//cell surface	NA	GO:0030888//regulation of B cell proliferation;GO:0042098//T cell proliferation;GO:0042095//interferon-gamma biosynthetic process;GO:0002467//germinal center formation;GO:0031294//lymphocyte costimulation	K05151//tumor necrosis factor receptor superfamily member 13C	gi|16306481|ref|NP_082351.1|//tumor necrosis factor receptor superfamily member 13C [Mus musculus]
100503040	2530	260.285	133.5	-0.963252	3.45982e-05	*	1.66388e-06	Gm19522	NA	NA	NA	NA	NA
56532	1892	148.537	220.065	0.567105	0.0424823	*	0.00549222	Ripk3	GO:0043231//intracellular membrane-bounded organelle;GO:0016020//membrane	GO:0005515//protein binding;GO:0004702//signal transducer, downstream of receptor, with serine/threonine kinase activity;GO:0032550//purine ribonucleoside binding	GO:0012502//induction of programmed cell death;GO:0051091//positive regulation of sequence-specific DNA binding transcription factor activity;GO:0045860//positive regulation of protein kinase activity;GO:0072593//reactive oxygen species metabolic process;GO:0010940//positive regulation of necrotic cell death;GO:0051259//protein oligomerization	K08847//receptor-interacting serine/threonine-protein kinase 3 [EC:2.7.11.1]	gi|148704288|gb|EDL36235.1|//receptor-interacting serine-threonine kinase 3, isoform CRA_a, partial [Mus musculus];gi|256017133|ref|NP_064339.2|//receptor-interacting serine/threonine-protein kinase 3 isoform 1 [Mus musculus]
100040462	1930	893.708	1102.7	0.303162	0.0336964	*	0.00414589	Mndal	GO:0016604//nuclear body	GO:0000989//transcription factor activity, transcription factor binding;GO:0043566//structure-specific DNA binding;GO:0005515//protein binding	GO:0035456//response to interferon-beta;GO:0001649//osteoblast differentiation;GO:0002253//activation of immune response;GO:0009267//cellular response to starvation;GO:0019079//viral genome replication;GO:0010951//negative regulation of endopeptidase activity;GO:2001056//positive regulation of cysteine-type endopeptidase activity;GO:0002252//immune effector process;GO:0016049//cell growth;GO:0072…	K12966//absent in melanoma 2;K12971//interferon-activable protein 202	gi|283046753|ref|NP_001164324.1|//myeloid cell nuclear differentiation antigen-like protein [Mus musculus]
12895	2894	2432.25	6254.59	1.36262	5.21204e-07	Up	1.64811e-08	Cpt1b	GO:0031224//intrinsic component of membrane;GO:0031966//mitochondrial membrane	GO:0016406//carnitine O-acyltransferase activity;GO:0005488//binding	GO:0015908//fatty acid transport;GO:0009062//fatty acid catabolic process	K19523//carnitine O-palmitoyltransferase 1, muscle isoform [EC:2.3.1.21]	gi|162287165|ref|NP_034078.2|//carnitine O-palmitoyltransferase 1, muscle isoform [Mus musculus]
170779	880	432.059	257.37	-0.747388	3.98511e-05	*	1.95682e-06	Cd209d	GO:0031224//intrinsic component of membrane	GO:0043169//cation binding;GO:0042802//identical protein binding	GO:0050663//cytokine secretion;GO:0006952//defense response;GO:0016192//vesicle-mediated transport	K06563//CD209 antigen	gi|148690011|gb|EDL21958.1|//CD209d antigen, isoform CRA_a [Mus musculus]
269295	1263	108.079	56.0703	-0.946777	0.00953463	*	0.00094478	Rtn4rl2	GO:0009986//cell surface;GO:0031225//anchored component of membrane	NA	GO:0007165//signal transduction;GO:0007409//axonogenesis	K16661//reticulon-4 receptor-like 2	gi|40363807|ref|NP_954693.1|//reticulon-4 receptor-like 2 precursor [Mus musculus]
16404	4035	2264.02	1547.39	-0.549049	4.09569e-08	*	1.02916e-09	Itga7	GO:0044424//intracellular part;GO:0005887//integral component of plasma membrane	GO:0043169//cation binding;GO:0046983//protein dimerization activity	GO:0014706//striated muscle tissue development;GO:0022610//biological adhesion;GO:0048870//cell motility;GO:0001568//blood vessel development;GO:0007166//cell surface receptor signaling pathway;GO:0022604//regulation of cell morphogenesis	K06583//integrin alpha 7	gi|112293269|ref|NP_032424.2|//integrin alpha-7 [Mus musculus]
77037	992	3787.2	2845.99	-0.4122	3.49284e-05	*	1.6853e-06	Mrap	GO:0043231//intracellular membrane-bounded organelle;GO:0031224//intrinsic component of membrane;GO:0044444//cytoplasmic part	GO:0031779//melanocortin receptor binding	GO:0045444//fat cell differentiation;GO:0034613//cellular protein localization;GO:0006171//cAMP biosynthetic process	NA	gi|27229245|ref|NP_084120.1|//melanocortin-2 receptor accessory protein [Mus musculus]
55987	3506	127.289	76.7684	-0.729524	0.0425873	*	0.00550805	Cpxm2	GO:0044421//extracellular region part	GO:0046914//transition metal ion binding;GO:0008235//metalloexopeptidase activity	GO:0022610//biological adhesion;GO:0019538//protein metabolic process	K08639//carboxypeptidase X2	gi|229092758|ref|NP_061355.3|//inactive carboxypeptidase-like protein X2 precursor [Mus musculus]
15900	2856	1361.35	1958.2	0.524491	1.54503e-06	*	5.35047e-08	Irf8	GO:0043231//intracellular membrane-bounded organelle	GO:0001067//regulatory region nucleic acid binding;GO:0001071//nucleic acid binding transcription factor activity	GO:0044126//regulation of growth of symbiont in host;GO:0006952//defense response;GO:0006897//endocytosis;GO:0032496//response to lipopolysaccharide;GO:0001819//positive regulation of cytokine production;GO:0006367//transcription initiation from RNA polymerase II promoter;GO:0030097//hemopoiesis;GO:0001562//response to protozoan	K10155//interferon regulatory factor 8	gi|6680339|ref|NP_032346.1|//interferon regulatory factor 8 [Mus musculus]
64661	456	31.8974	10.3085	-1.62961	0.00489536	Down	0.000439582	Krtdap	NA	NA	GO:0009888//tissue development;GO:0048869//cellular developmental process	NA	gi|84781694|ref|NP_001028303.1|//keratinocyte differentiation-associated protein precursor [Mus musculus]
16600	3057	1611.03	1120.88	-0.523351	3.54368e-05	*	1.71544e-06	Klf4	GO:0031981//nuclear lumen;GO:0000785//chromatin;GO:0043234//protein complex	GO:0001076//transcription factor activity, RNA polymerase II transcription factor binding;GO:0046914//transition metal ion binding;GO:0000976//transcription regulatory region sequence-specific DNA binding;GO:0001134//transcription factor activity, transcription factor recruiting;GO:0000982//transcription factor activity, RNA polymerase II core promoter proximal region sequence-specific binding;GO…	GO:0014070//response to organic cyclic compound;GO:0042036//negative regulation of cytokine biosynthetic process;GO:0034614//cellular response to reactive oxygen species;GO:0034097//response to cytokine;GO:0043433//negative regulation of sequence-specific DNA binding transcription factor activity;GO:0022408//negative regulation of cell-cell adhesion;GO:0009791//post-embryonic development;GO:00082…	K17846//krueppel-like factor 4	gi|171543888|ref|NP_034767.2|//Krueppel-like factor 4 [Mus musculus]
13177	1091	4430.52	5660.24	0.353387	0.000184443	*	1.06812e-05	Eci1	GO:0044429//mitochondrial part;GO:0019866//organelle inner membrane	GO:0005515//protein binding;GO:0016863//intramolecular oxidoreductase activity, transposing C=C bonds	GO:0009062//fatty acid catabolic process	K13238//3,2-trans-enoyl-CoA isomerase, mitochondrial [EC:5.3.3.8]	gi|31981810|ref|NP_034153.2|//enoyl-CoA delta isomerase 1, mitochondrial precursor [Mus musculus]
494504	2799	1244.27	689.005	-0.852712	5.15727e-12	*	6.96965e-14	Apcdd1	GO:0016021//integral component of membrane	GO:0005515//protein binding	GO:0008544//epidermis development;GO:0008347//glial cell migration;GO:0016055//Wnt signaling pathway	NA	gi|110625864|ref|NP_573500.2|//protein APCDD1 precursor [Mus musculus]
[truncated: 1,666 more rows]

## Sheet: GO analysis
ID	Description	GeneRatio	BgRatio	pvalue	p.adjust	qvalue	geneID	Count
[truncated: 159 more rows]

## Sheet: KEGG analysis
ID	Description	GeneRatio	BgRatio	pvalue	p.adjust	qvalue	geneID	Count
[truncated: 71 more rows]

## Sheet: BAT selective
Symbol	W1_FPKM	W2_FPKM	K1_FPKM	K2_FPKM
Eno1	971.89	1099.73	2157.27	1844.57
Ucp1	334.8	446.36	1657.92	1420.2
Cidea	341.89	416.39	1001.48	839.32
[truncated: 12 more rows]

## Sheet: Beige genes
Symbol	W1_FPKM	W2_FPKM	K1_FPKM	K2_FPKM
[truncated: 7 more rows]

[truncated: 4 more sheets: WAT selective, FAO, ETC, Glycolysis]
