# Supplementary material for: Organic cation transporter 3 (Oct3) is a distinct catecholamines clearance route in adipocytes mediating the beiging of white adipose tissue
Source: PLoS Biol. 2019 Jan 17;17(1):e2006571. doi: 10.1371/journal.pbio.2006571 (PMC6336244; doi:10.1371/journal.pbio.2006571)
Supplement: S2 Table — (XLSX) [file pbio.2006571.s010.xlsx]

## Sheet: Sheet1
	Gene	Forward Primer	Reverse Primer
Human	ACTIN	TCCCTGGAGAAGAGCTACG	GTAGTTTCGTGGATGCCACA
	SLC22A3	GTGTTTTTGCTGCTGTGCCT	GACGAAGAGGAAGGCGAAGG
Rat	Actin	CGAGTACAACCTTCTTGCAGC	ATACCCACCATCACACCCTGG
	Slc22a3	GCCTGGCCTGCATTAAAATGG	CTTGCTTCAGAATTGGGCAGT
Mouse	Tbp	ACCCTTCACCAATGACTCCTATG	TGACTGCAGCAAATCGCTTGG
	Acaa2	CTGCTACGAGGTGTGTTCATC	AGCTCTGCATGACATTGCCC
	Acdvl1	CTACTGTGCTTCAGGGACAAC	CAAAGGACTTCGATTCTGCCC
	Acsl5	TCCTGACGTTTGGAACGGC	CTCCCTCAATCCCCACAGAC
	Adiponectin	TGTTCCTCTTAATCCTGCCCA	CCAACCTGCACAAGTTCCCTT
	Adcy3	CTATGTGACCTTTGTGGTTGG	CTTGGGAAATGACCTGGGA
	Adcy10	TTCGAGTTAAGATAGGGCTGG	TCACCAGGAAGTAGTTCCG
	Aldoa	CGTGTGAATCCCTGCATTGG	CAGCCCCTGGGTAGTTGTC
	Atgl	GACAGCTCCACCAACATCCA	GCAAAGGGTTGGGTTGGTTC
	Atp5a	TGGGACCGACGAGAAGAAGA	TGTACTTCATGGCATCCGCA
	Ccdc80	CCTGCCTTGGATAGCGACAG	ACACTGGTACACTCTTCCTCC
	Cidea	TGACATTCATGGGATTGCAGAC	GGCCAGTTGTGATGACTAAGAC
	Cox7a1	GCTCTGGTCCGGTCTTTTAGC	GTACTGGGAGGTCATTGTCGG
	Cox7b	TAAGCCGTCTCCAAGTTCG	GAAACACAGAAGATGGCTCCAC
	Cox8b	TGTGGGGATCTCAGCCATAGT	AGTGGGCTAAGACCCATCCTG
	Cpt1a	TGCACTACGGAGTCCTGCAA	GGACAACCTCCATGGCTCAG
	Cpt2	CAGCACAGCATCGTACCCA	TCCCAATGCCGTTCTCAAAAT
	Cytochronme c	TCCATCAGGGTATCCTCTCC	GGAGGCAAGCAGAAGACTGG
	Dio2	AATTATGCCTCGGAGAAGACCG	GGCAGTTGCCTAGTGAAAGGT
	Eno1	AATTATGCCTCGGAGAAGACCG	GGCAGTTGCCTAGTGAAAGGT
	Fabp4	ACACCGAGATTTCCTTCAAACTG	CCATCTAGGGTTATGATGCTCTTCA
	Gapdh	AGCTTCGGCACATATTTCATCTG	CGTTCACTCCCATGACAAACA
	Gpi1	CTCAAGCTGCGCGAACTTTTT	GGTTCTTGGAGTAGTCCACCAG
	Gsn	ATGGCTCCGTACCGCTCTT	GCCTCAGACACCCGACTTT
	Hadha	TGCATTTGCCGCAGCTTTAC	GTTGGCCCAGATTTCGTTCA
	Hadhb	TGCATTTGCCGCAGCTTTAC	GTTGGCCCAGATTTCGTTCA
	Hk2	ATGATCGCCTGCTTATTCACG	CGCCTAGAAATCTCCAGAAGGG
	Hsl	TGTTGGGGTGACTCTAACGC	GAGCTCCGCCTTTAATGGGT
	Slc22a3	AGGAAGCCAAGGTTCAGGAT	CGCTATGTGGAGACCCACTC
	Nnat	TCCTTACTCTCCACGCTGTAAC	TCCTTACTCTCCACGCTGTAAC
	Pdk4	AGCCGGGAACAAAGACTCAG	GAGTACCTGAACACCGCGT
	Perilipin	TCCTTACTCTCCACGCTGTAAC	TCCTTACTCTCCACGCTGTAAC
	Pfkl	TGGGCTGTCTGAGACTGAGG	TCCTTACTCTCCACGCTGTAAC
	Pfkm	TGTGGTCCGAGTTGGTATCTT	GCACTTCCAATCACTGTGCC
	Pgc1a	TATGGAGTGACATAGAGTGTGCT	CCACTTCAATCCACCCAGAAAG
	Pgk1	TATGGAGTGACATAGAGTGTGCT	CCACTTCAATCCACCCAGAAAG
	Pgm1	GCACTTCCAATCACTGTGCC	GCACTTCCAATCACTGTGCC
	Pkm1	ATGCAGCACCTGATAGCTCG	CCATGAGGTCTGTGGAGTGAC
	Ppargc1β	TCCTGTAAAAGCCCGGAGTAT	GCTCTGGTAGGGGCAGTGA
	Pparα	AGAGCCCCATCTGTCCTCTC	ACTGGTAGTCTGCAAAACCAAA
	Prdm16	TGGCCTTCATCACCTCTCTGAA	TTTCTGATCCACGGCTCCTGTGA
	Rarres2	AAGAACCTTTCATTTCCCCTCCT	GTCCAGCAATTTAAGCCAATGTT
	rSlc22a3	GCCTGGCCTGCATTAAAATGG	CTTGCTTCAGAATTGGGCAGT
	Slc27a2	TCCTCCAAGATGTGCGGTACT	TAGGTGAGCGTCTCGTCTCG
	Slc6a2	TTCTGGCGCGAATGAATCC	AGTAGATCGGCGGTTTTGCAG
	Slc6a3	TACGTGGGCTTCTTCTACAATGT	GTTGCTGCTATGTGCATCAGA
	Slc6a4	ATCATAGCCTGGGCGCTCTA	TTGCCAGTGTTCCAAGAGTTC
	Slc7a10	GGGTTTGGCCCTCTTCGTC	GACATAGGCGTAGTCCCCAC
	Sncg	GGGTTTGGCCCTCTTCGTC	GACATAGGCGTAGTCCCCAC
	Tbx1	CTGTGGGACGAGTTCAATCAG	TTGTCATCTACGGGCACAAAG
	Tmem26	TTCCTGTTGCATTCCCTGGTC	GCCGGAGAAAGCCATTTGT
	Twist1	GGACAAGCTGAGCAAGATTCA	CGGAGAAGGCGTAGCTGAG
	Ucp1	GGACAAGCTGAGCAAGATTCA	CGGAGAAGGCGTAGCTGAG
	Uqcrb	AAACTGGGGTTAATGCGAGA	TCATAGTCAGGTCCAGGGCT
	Uqcrh	ATCTGGAGACCCCAAAGAGGAAG	CCGGGCCTTTACACACTTCT
mtDNA analysis	Rsp18	TGTGTTAGGGGACTGGTGGACA	CATCACCCACTTACCCCCAAAA
	Cox2	ATAACCGAGTCGTTCTGCCAAT	TTTCAGAGCATTGGCCATAGAA
