# Supplementary material for: Organic cation transporter 3 (Oct3) is a distinct catecholamines clearance route in adipocytes mediating the beiging of white adipose tissue
Source: PLoS Biol. 2019 Jan 17;17(1):e2006571. doi: 10.1371/journal.pbio.2006571 (PMC6336244; doi:10.1371/journal.pbio.2006571)
Supplement: S3 Table — (XLSX) [file pbio.2006571.s011.xlsx]

## Sheet: Table S3
Table S3. Genetic associations of variants in SLC22A3 locus +/- approximately 300 kb with basal metabolic rate. The results from Columns A to F are obtained from Gene Atlas database (http://geneatlas.roslin.ed.ac.uk/). The beta (column E) is the effect of the reference allele (column C). The results from Columns G to AA are extracted from HaploReg v4 (http://archive.broadinstitute.org/mammals/hap…
Variant	Position_hg19	ref. Allele	Trait	Beta	p-value	chr	pos_hg38	rsID	ref	alt	AFR	AMR	ASN	EUR	GERP_cons	SiPhy_cons	Chromatin_States	Chromatin_States_Imputed	Chromatin_Marks	DNAse	Proteins	eQTL	gwas	grasp	Motifs	GENCODE_id
rs555754	160769423	G	Basal metabolic rate	-15.065	3.5307e-20	6	160348391	rs555754	G	A	0.51	0.48	0.28	0.48	0	0	E001,10_TssBiv;E002,1_TssA;E003,11_BivFlnk;E004,10_TssBiv;E005,10_TssBiv;E006,2_TssAFlnk;E007,10_TssBiv;E008,10_TssBiv;E010,10_TssBiv;E011,1_TssA;E012,10_TssBiv;E013,1_TssA;E014,10_TssBiv;E015,10_TssBiv;E016,10_TssBiv;E017,10_TssBiv;E018,10_TssBiv;E019,10_TssBiv;E020,10_TssBiv;E021,10_TssBiv;E022,11_BivFlnk;E023,1_TssA;E024,10_TssBiv;E025,1_TssA;E026,1_TssA;E027,1_TssA;E028,10_TssBiv;E035,1_TssA;…	E001,1_TssA;E002,23_PromBiv;E003,1_TssA;E004,1_TssA;E005,2_PromU;E006,3_PromD1;E007,2_PromU;E008,23_PromBiv;E009,23_PromBiv;E010,23_PromBiv;E011,23_PromBiv;E012,23_PromBiv;E013,2_PromU;E014,23_PromBiv;E015,1_TssA;E016,23_PromBiv;E017,23_PromBiv;E018,23_PromBiv;E019,23_PromBiv;E020,23_PromBiv;E021,2_PromU;E022,2_PromU;E023,1_TssA;E024,2_PromU;E025,1_TssA;E026,2_PromU;E027,1_TssA;E028,2_PromU;E030,…	E001,H3K4me3_Pro;E002,H3K4me3_Pro;E003,H3K4me3_Pro;E004,H3K4me3_Pro;E005,H3K4me3_Pro;E006,H3K4me3_Pro;E007,H3K4me3_Pro;E008,H3K4me3_Pro;E009,H3K4me3_Pro;E010,H3K4me3_Pro;E011,H3K4me3_Pro;E012,H3K4me3_Pro;E013,H3K4me3_Pro;E014,H3K4me3_Pro;E015,H3K4me3_Pro;E016,H3K4me3_Pro;E017,H3K4me3_Pro;E018,H3K4me3_Pro;E019,H3K4me3_Pro;E020,H3K4me3_Pro;E021,H3K4me3_Pro;E022,H3K4me3_Pro;E023,H3K4me3_Pro;E024,H3K…	E008;E021;E055;E086;E088;E090;E092;E100;E118;E119	A549,POL2,HudsonAlpha,EtOH_0.02pct;HeLa-S3,HAE2F1,UCD,None;HepG2,HEY1,HudsonAlpha,None;HepG2,POL2,HudsonAlpha,None;HepG2,POL2,Stanford,None;HepG2,POL2,Stanford,forskolin;HepG2,TAF1,HudsonAlpha,None	GTEx2015_v6,Esophagus_Mucosa,SLC22A3,3.95887000731584e-06;GTEx2015_v6,Ovary,SLC22A3,5.50229364391423e-07;GTEx2015_v6,Skin_Sun_Exposed_Lower_leg,SLC22A3,1.11609301365641e-05;GTEx2015_v6,Testis,SLC22A3,2.00485967787399e-06	.	.	AP-2_known1;AP-2_known2;AP-2_known3;ATF3_disc2;BCL_disc8;BCL_disc9;BHLHE40_disc2;CHD2_disc3;CTCF_disc5;E2F_disc8;Egr-1_disc6;HEY1_disc2;Myc_disc10;NRSF_disc5;Rad21_disc6;Rad21_disc7;Rad21_disc8;YY1_disc3;YY1_disc4;Znf143_disc3;p300_disc9	ENSG00000146477.4
rs412522	160727102	C	Basal metabolic rate	14.191	3.1989e-18	6	160306070	rs412522	T	C	0.33	0.47	0.26	0.52	0	0	E069,7_Enh		E011,H3K4me3_Pro;E018,H3K4me3_Pro;E027,H3K4me1_Enh;E028,H3K4me1_Enh;E049,H3K4me1_Enh;E067,H3K4me1_Enh;E069,H3K4me1_Enh;E071,H3K4me1_Enh;E074,H3K4me1_Enh;E076,H3K4me1_Enh;E090,H3K4me1_Enh;E098,H3K4me1_Enh;E111,H3K4me1_Enh;E027,H3K9ac_Pro		.	GTEx2015_v6,Esophagus_Mucosa,SLC22A3,5.79253984770794e-08;GTEx2015_v6,Skin_Not_Sun_Exposed_Suprapubic,SLC22A3,5.17552714992412e-06;GTEx2015_v6,Skin_Sun_Exposed_Lower_leg,SLC22A3,5.59130471587227e-06;GTEx2015_v6,Testis,SLC22A3,6.61532358000416e-09	.	.	Gfi1_1;HNF4_known8;TR4_disc3;ZBTB33_disc4	ENSG00000112499.7
rs9365169	160966347	C	Basal metabolic rate	-12.305	3.2476e-14	6	160545315	rs9365169	G	C	0.35	0.32	0.44	0.5	0	0			E006,H3K9ac_Pro;E012,H3K27ac_Enh		.	GTEx2015_v6,Skin_Sun_Exposed_Lower_leg,SLC22A3,3.13399909896349e-07;GTEx2015_v6,Testis,SLC22A3,7.25101639051637e-08	.	.	CTCFL_disc1;HNF4_disc1;NRSF_disc8;RXRA_known6;Rad21_disc10;Rad21_disc2;Rad21_disc5;Rad21_disc8;Sin3Ak-20_disc6	ENSG00000198670.6
rs7758229	160840252	G	Basal metabolic rate	11.932	1.8093e-12	6	160419220	rs7758229	G	T	0.05	0.22	0.25	0.32	0	0			E026,H3K4me1_Enh;E027,H3K4me1_Enh;E057,H3K4me1_Enh;E058,H3K4me1_Enh;E065,H3K4me1_Enh;E076,H3K4me1_Enh;E084,H3K4me1_Enh;E085,H3K4me1_Enh;E088,H3K4me1_Enh;E097,H3K4me1_Enh;E103,H3K4me1_Enh;E109,H3K4me1_Enh;E110,H3K4me1_Enh;E111,H3K4me1_Enh;E127,H3K4me1_Enh;E058,H3K27ac_Enh;E066,H3K27ac_Enh;E076,H3K27ac_Enh;E085,H3K27ac_Enh;E094,H3K27ac_Enh;E101,H3K27ac_Enh;E111,H3K27ac_Enh		.	GTEx2015_v6,Adipose_Visceral_Omentum,SLC22A3,1.17900066140157e-07;GTEx2015_v6,Brain_Cortex,SLC22A3,1.21238010885283e-08;GTEx2015_v6,Nerve_Tibial,SLC22A3,4.9746829613915e-09;GTEx2015_v6,Ovary,SLC22A3,2.63701496347498e-10;GTEx2015_v6,Skin_Sun_Exposed_Lower_leg,SLC22A3,3.64177237015713e-13;GTEx2015_v6,Testis,SLC22A3,4.11638978760729e-09;Westra2013,Whole_Blood,LPAL2,0.0030485457719641724	21242260,Colorectal cancer,8E-9	22685416,Gene expression of LPAL2 (probeID ILMN_2312817) in temporal cortex in Alzheimer's disease cases and controls,0.00004011	Dobox4;EWSR1-FLI1;Osr	ENSG00000146477.4
rs2292334	160858188	G	Basal metabolic rate	10.822	7.5712e-11	6	160437156	rs2292334	G	A	0.14	0.41	0.47	0.35	1	1	E039,7_Enh;E051,12_EnhBiv		E002,H3K4me3_Pro;E005,H3K4me1_Enh;E008,H3K4me1_Enh;E010,H3K4me1_Enh;E011,H3K4me1_Enh;E019,H3K4me1_Enh;E037,H3K4me1_Enh;E038,H3K4me1_Enh;E039,H3K4me1_Enh;E043,H3K4me1_Enh;E050,H3K4me1_Enh;E081,H3K4me1_Enh;E099,H3K4me1_Enh		.	GTEx2015_v6,Adipose_Visceral_Omentum,SLC22A3,3.61214101297481e-06;GTEx2015_v6,Brain_Cortex,SLC22A3,1.68026815271654e-09;GTEx2015_v6,Esophagus_Mucosa,SLC22A3,1.81648722665051e-06;GTEx2015_v6,Nerve_Tibial,SLC22A3,1.23307169773454e-11;GTEx2015_v6,Ovary,SLC22A3,3.13568995939164e-09;GTEx2015_v6,Skin_Sun_Exposed_Lower_leg,SLC22A3,1.6289615938526e-14;GTEx2015_v6,Testis,SLC22A3,2.8189043558198e-09	.	20502693,Gene expression of SAMHD1 in peripheral blood monocytes,2.95E-06	.	ENSG00000146477.4
rs2048327	160863532	T	Basal metabolic rate	10.607	1.5567e-10	6	160442500	rs2048327	T	C	0.04	0.4	0.47	0.35	0	0	E007,7_Enh;E098,7_Enh		E007,H3K4me1_Enh;E098,H3K4me1_Enh;E022,H3K27ac_Enh;E028,H3K4me3_Pro;E074,H3K4me3_Pro;E094,H3K4me3_Pro;E062,H3K9ac_Pro		.	GTEx2015_v6,Adipose_Subcutaneous,SLC22A3,2.22683514256484e-06;GTEx2015_v6,Adipose_Visceral_Omentum,SLC22A3,1.82490254866295e-07;GTEx2015_v6,Brain_Cortex,SLC22A3,1.68026815271654e-09;GTEx2015_v6,Esophagus_Mucosa,SLC22A3,5.55588060337554e-06;GTEx2015_v6,Nerve_Tibial,SLC22A3,4.52693419147396e-10;GTEx2015_v6,Ovary,SLC22A3,6.710069697412e-09;GTEx2015_v6,Skin_Sun_Exposed_Lower_leg,SLC22A3,2.10196617277…	19198611,Coronary heart disease,1E-9;19198611,Coronary heart disease,4E-15;24262325,Coronary artery disease,1E-6	20502693,Gene expression of SAMHD1 in peripheral blood monocytes,4.09E-06;21829388,Gene expression of AL591069.5///LPAL2 in blood,5.0E-08;21829388,Gene expression of LPA in blood,1.8E-04	.	ENSG00000146477.4
rs1810126	160872151	C	Basal metabolic rate	10.644	1.6222e-10	6	160451119	rs1810126	C	T	0.07	0.4	0.47	0.35	0	0			E007,H3K9ac_Pro		H1-hESC,NRSF,HudsonAlpha,None;H1-hESC,NRSF,HudsonAlpha,None;K562,NRSF,HudsonAlpha,None	GTEx2015_v6,Adipose_Visceral_Omentum,SLC22A3,3.61214101297481e-06;GTEx2015_v6,Brain_Cortex,SLC22A3,1.68026815271654e-09;GTEx2015_v6,Esophagus_Mucosa,SLC22A3,7.79771026376275e-06;GTEx2015_v6,Nerve_Tibial,SLC22A3,7.62914928634709e-11;GTEx2015_v6,Ovary,SLC22A3,3.04290393457482e-09;GTEx2015_v6,Skin_Sun_Exposed_Lower_leg,SLC22A3,3.35996587604812e-14;GTEx2015_v6,Testis,SLC22A3,5.85549381684547e-09	.	.	.	ENSG00000146477.4
rs9364554	160833664	C	Basal metabolic rate	11.101	2.4939e-10	6	160412632	rs9364554	C	T	0.02	0.17	0.34	0.28	0	0					.	GTEx2015_v6,Adipose_Visceral_Omentum,SLC22A3,2.04247426339592e-07;GTEx2015_v6,Brain_Cortex,SLC22A3,1.93366524261464e-09;GTEx2015_v6,Nerve_Tibial,SLC22A3,7.43471466307723e-09;GTEx2015_v6,Ovary,SLC22A3,3.17027788643551e-10;GTEx2015_v6,Skin_Sun_Exposed_Lower_leg,SLC22A3,1.22933610387827e-08;GTEx2015_v6,Testis,SLC22A3,8.00425355512144e-08	18264097,Prostate cancer,6E-10	21829388,Gene expression of AL591069.5 in blood,3.1E-03;21829388,Gene expression of AL591069.5///LPAL2 in blood,1.0E-05;21829388,Gene expression of LPA in blood,3.1E-05	Pax-4_4;Sox_1	ENSG00000146477.4
rs372665	160744151	A	Basal metabolic rate	-10.313	5.2098e-09	6	160323119	rs372665	A	G	0.2	0.26	0.28	0.31	0	0			E065,H3K4me1_Enh;E068,H3K4me3_Pro		.	GTEx2015_v6,Esophagus_Mucosa,SLC22A3,8.46875302459423e-10;GTEx2015_v6,Skin_Sun_Exposed_Lower_leg,SLC22A3,1.58399614598993e-12;GTEx2015_v6,Testis,SLC22A3,1.38899344832874e-06	.	20502693,Gene expression of SOD2 in peripheral blood monocytes,2.10E-07	AP-3;Hsf_known1	ENSG00000146477.4
rs402219	160789296	A	Basal metabolic rate	-10.291	6.6125e-09	6	160368264	rs402219	A	G	0.17	0.43	0.4	0.29	0	0	E090,7_Enh;E100,7_Enh		E003,H3K9ac_Pro;E021,H3K27ac_Enh;E065,H3K27ac_Enh;E096,H3K27ac_Enh;E100,H3K27ac_Enh;E065,H3K4me1_Enh;E089,H3K4me1_Enh;E090,H3K4me1_Enh;E094,H3K4me1_Enh;E096,H3K4me1_Enh;E100,H3K4me1_Enh;E105,H3K4me1_Enh;E107,H3K4me1_Enh;E108,H3K4me1_Enh;E110,H3K4me1_Enh;E114,H3K4me1_Enh;E073,H3K4me3_Pro;E113,H3K4me3_Pro		H1-hESC,CTCF,Broad,None;H1-hESC,RAD21,HudsonAlpha,None;H1-hESC,RAD21,Stanford,None;HepG2,RAD21,HudsonAlpha,None;K562,CTCF,UT-A,None	GTEx2015_v6,Esophagus_Mucosa,SLC22A3,1.78012125319896e-07;GTEx2015_v6,Pancreas,SLC22A3,1.08826770142023e-07;GTEx2015_v6,Skin_Sun_Exposed_Lower_leg,SLC22A3,4.30861869651473e-11;GTEx2015_v6,Testis,SLC22A3,3.02155070684548e-06	21493818,Monocyte early outgrowth colony forming units,6E-7	23474282,Gene expression of SLC22A3 in normal prepouch ileum,0.000253517	GATA_known3	ENSG00000146477.4
rs368123	160719593	G	Basal metabolic rate	9.9976	6.6439e-09	6	160298561	rs368123	A	G	0.55	0.56	0.37	0.66	0	0	E026,7_Enh;E049,2_TssAFlnk;E090,7_Enh;E111,7_Enh;E129,1_TssA	E023,17_EnhW2;E025,17_EnhW2;E026,16_EnhW1;E049,13_EnhA1;E052,16_EnhW1;E121,17_EnhW2;E125,17_EnhW2;E129,15_EnhAF	E002,H3K4me1_Enh;E026,H3K4me1_Enh;E049,H3K4me1_Enh;E052,H3K4me1_Enh;E058,H3K4me1_Enh;E065,H3K4me1_Enh;E073,H3K4me1_Enh;E077,H3K4me1_Enh;E078,H3K4me1_Enh;E081,H3K4me1_Enh;E090,H3K4me1_Enh;E101,H3K4me1_Enh;E105,H3K4me1_Enh;E107,H3K4me1_Enh;E108,H3K4me1_Enh;E109,H3K4me1_Enh;E111,H3K4me1_Enh;E114,H3K4me1_Enh;E129,H3K4me1_Enh;E020,H3K27ac_Enh;E021,H3K27ac_Enh;E049,H3K27ac_Enh;E065,H3K27ac_Enh;E101,H3K…	E034	.	GTEx2015_v6,Esophagus_Mucosa,SLC22A3,2.57536056988429e-06;GTEx2015_v6,Testis,SLC22A3,2.59173526200838e-06	.	23474282,Gene expression of SLC22A3 in normal prepouch ileum,3.33762E-05	.	ENSG00000112499.7
rs1801693	160969629	G	Basal metabolic rate	-9.4948	5.8494e-08	6	160548597	rs1801693	A	G	0.88	0.57	0.45	0.7	0	0					.	GTEx2015_v6,Pancreas,SLC22A3,4.3032668504105e-07;GTEx2015_v6,Skin_Sun_Exposed_Lower_leg,SLC22A3,8.57340116475157e-13;GTEx2015_v6,Testis,SLC22A3,8.36654531378394e-06	.	.	NRSF_disc8;NRSF_known2	ENSG00000198670.6
rs2634659	160700858	T	Basal metabolic rate	-9.8992	1.1167e-07	6	160279826	rs2634659	T	C	0.3	0.26	0.18	0.25	0	0	E057,7_Enh;E127,7_Enh	E001,19_DNase;E002,19_DNase;E006,19_DNase;E010,19_DNase;E013,19_DNase;E017,19_DNase;E023,19_DNase;E025,19_DNase;E026,19_DNase;E027,19_DNase;E028,19_DNase;E049,19_DNase;E052,19_DNase;E053,19_DNase;E054,19_DNase;E055,19_DNase;E056,19_DNase;E057,19_DNase;E058,19_DNase;E059,19_DNase;E061,19_DNase;E065,19_DNase;E067,19_DNase;E068,19_DNase;E069,19_DNase;E070,19_DNase;E071,19_DNase;E072,19_DNase;E073,19…	E020,H3K4me1_Enh;E057,H3K4me1_Enh;E058,H3K4me1_Enh;E108,H3K4me1_Enh;E127,H3K4me1_Enh;E127,H3K27ac_Enh;E127,H3K4me3_Pro	E028;E056;E057;E081;E082;E117;E119;E120;E121;E126;E127	.	.	.	.	.	ENSG00000112499.7
rs9364559	160976148	A	Basal metabolic rate	10.091	6.785e-07	6	160555116	rs9364559	A	G	0.08	0.15	0.33	0.19	0	0					.	.	.	20485568,Methylation levels at chr11:2877752-2877802 [hg18 coord probe cg16873863] in Caudal pons,2.89E-08;20502693,Gene expression of SLC6A6 in peripheral blood monocytes,3.79E-06	Foxc1_1;Foxj1_2;Foxj2_1;Foxk1;Foxo_3;GATA_known2;SRF_known5	ENSG00000198670.6
rs932925	160719741	G	Basal metabolic rate	10.786	1.2181e-06	6	160298709	rs932925	G	A	0.05	0.05	0.07	0.14	0	0	E026,2_TssAFlnk;E049,2_TssAFlnk;E090,7_Enh;E129,2_TssAFlnk	E026,16_EnhW1;E049,2_PromU;E052,16_EnhW1;E121,17_EnhW2;E125,17_EnhW2;E129,14_EnhA2	E002,H3K4me1_Enh;E003,H3K4me1_Enh;E026,H3K4me1_Enh;E049,H3K4me1_Enh;E052,H3K4me1_Enh;E058,H3K4me1_Enh;E065,H3K4me1_Enh;E073,H3K4me1_Enh;E077,H3K4me1_Enh;E078,H3K4me1_Enh;E081,H3K4me1_Enh;E090,H3K4me1_Enh;E101,H3K4me1_Enh;E105,H3K4me1_Enh;E107,H3K4me1_Enh;E108,H3K4me1_Enh;E109,H3K4me1_Enh;E111,H3K4me1_Enh;E114,H3K4me1_Enh;E129,H3K4me1_Enh;E020,H3K27ac_Enh;E021,H3K27ac_Enh;E049,H3K27ac_Enh;E065,H3K…		.	GTEx2015_v6,Skin_Sun_Exposed_Lower_leg,SLC22A3,2.29153035040028e-07	.	.	CEBPD;Egr-1_known1	ENSG00000112499.7
rs6935921	161108536	T	Basal metabolic rate	8.3291	2.6952e-06	6	160687504	rs6935921	C	T	0.51	0.56	0.38	0.74	0	0			E066,H3K4me1_Enh	E050	.	.	.	.	Nanog_disc3;Zbtb3	ENSG00000224477.1
rs6919346	160960359	C	Basal metabolic rate	-10.161	2.8571e-06	6	160539327	rs6919346	T	C	0.99	0.85	1	0.84	0	0			E006,H3K4me1_Enh		.	GTEx2015_v6,Skin_Sun_Exposed_Lower_leg,SLC22A3,2.83862433518798e-07	19124843,Lp (a) levels,4E-11	23281178,Serum metabolite (mass spec peak: 649.5 m/z),9.57E-08	AP-1_disc1;ATF2;ATF3_known1;ATF3_known7;E4BP4;E4F1;Jundm2;TATA_disc2	ENSG00000198670.6
rs3120139	160741622	G	Basal metabolic rate	10.317	3.1066e-06	6	160320590	rs3120139	G	A	0.23	0.09	0.13	0.14	0	0			E012,H3K27ac_Enh;E024,H3K4me3_Pro;E068,H3K4me3_Pro;E083,H3K4me3_Pro;E096,H3K4me3_Pro;E113,H3K4me3_Pro;E047,H3K9ac_Pro		.	GTEx2015_v6,Skin_Sun_Exposed_Lower_leg,SLC22A3,4.7682757564785e-06	21900290,Lp (a) levels,4E-9	20502693,Gene expression of HTR7 in peripheral blood monocytes,9.09E-07	ERalpha-a_disc1;HNF4_known5;RAR;RXRA_known3	ENSG00000146477.4
rs624249	160679400	C	Basal metabolic rate	-7.1534	1.4817e-05	6	160258368	rs624249	C	A	0.24	0.31	0.17	0.42	1	1	E027,7_Enh;E058,7_Enh;E076,7_Enh;E092,7_Enh;E099,7_Enh;E111,7_Enh	E076,15_EnhAF;E103,17_EnhW2;E111,15_EnhAF	E002,H3K4me1_Enh;E003,H3K4me1_Enh;E005,H3K4me1_Enh;E013,H3K4me1_Enh;E014,H3K4me1_Enh;E016,H3K4me1_Enh;E020,H3K4me1_Enh;E021,H3K4me1_Enh;E022,H3K4me1_Enh;E024,H3K4me1_Enh;E027,H3K4me1_Enh;E028,H3K4me1_Enh;E057,H3K4me1_Enh;E058,H3K4me1_Enh;E076,H3K4me1_Enh;E078,H3K4me1_Enh;E091,H3K4me1_Enh;E092,H3K4me1_Enh;E099,H3K4me1_Enh;E103,H3K4me1_Enh;E111,H3K4me1_Enh;E114,H3K4me1_Enh;E005,H3K27ac_Enh;E020,H3K…		.	GTEx2015_v6,Skin_Sun_Exposed_Lower_leg,SLC22A3,2.62389445176751e-12;GTEx2015_v6,Testis,SLC22A3,1.02235568211466e-05;Westra2013,Whole_Blood,LPAL2,0.0032253738935844657	.	.	.	ENSG00000112499.7
rs117110373	160757346	A	Basal metabolic rate	-21.664	1.9514e-05	6	160336314	rs117110373	A	G	0.0041	0.02	0	0.03	0	0			E002,H3K4me3_Pro;E004,H3K27ac_Enh;E125,H3K27ac_Enh;E025,H3K4me1_Enh;E026,H3K4me1_Enh;E055,H3K4me1_Enh;E107,H3K4me1_Enh;E108,H3K4me1_Enh;E125,H3K4me1_Enh;E107,H3K9ac_Pro	E098;E100	.	.	.	.	BDP1_disc3;ERalpha-a_disc4;GR_disc6	ENSG00000146477.4
rs2504959	160748465	T	Basal metabolic rate	-8.5059	2.031e-05	6	160327433	rs2504959	T	C	0.02	0.2	0.0017	0.2	0	0			E059,H3K4me1_Enh;E061,H3K4me1_Enh;E091,H3K4me1_Enh;E061,H3K27ac_Enh;E065,H3K27ac_Enh;E099,H3K27ac_Enh		.	.	.	.	DMRT1;DMRT2;DMRT3;DMRT4;DMRT5;HNF1_7;Mef2_known5;Pou2f2_known2;Pou2f2_known6	ENSG00000146477.4
rs76749178	160854191	T	Basal metabolic rate	-21.415	4.0784e-05	6	160433159	rs76749178	T	C	0.0041	0.01	0	0.03	0	0			E019,H3K4me1_Enh;E026,H3K4me1_Enh;E063,H3K4me1_Enh;E065,H3K4me1_Enh;E088,H3K4me1_Enh;E097,H3K4me1_Enh;E100,H3K4me1_Enh;E103,H3K4me1_Enh;E063,H3K27ac_Enh;E065,H3K27ac_Enh;E076,H3K27ac_Enh;E080,H3K27ac_Enh;E097,H3K27ac_Enh;E103,H3K27ac_Enh		.	.	.	.	Barhl1;Cdc5;DMRT3;Dbx1;Dobox4;Foxp3;Hmx_2;Ncx_2;Sox_18	ENSG00000146477.4
rs7767084	160962503	T	Basal metabolic rate	8.6207	5.5889e-05	6	160541471	rs7767084	T	C	0.01	0.1	0.3	0.17	0	0			E065,H3K4me1_Enh		.	.	19198611,Coronary heart disease,1E-9;19198611,Coronary heart disease,4E-15	21829388,Gene expression of AL591069.5 in blood,4.9E-05;21829388,Gene expression of AL591069.5///LPAL2 in blood,2.4E-13	CHD2_disc2;Evi-1_5;Irf_known3;Nr2f2	ENSG00000198670.6
rs78369364	160624220	A	Basal metabolic rate	14.082	0.00015087	6	160203188	rs78369364	A	G	0.09	0.04	0.04	0.04	0	0	E006,7_Enh;E026,7_Enh;E027,7_Enh;E049,7_Enh;E065,7_Enh;E099,7_Enh;E101,7_Enh;E129,7_Enh	E023,18_EnhAc;E025,18_EnhAc;E026,13_EnhA1;E049,15_EnhAF;E052,15_EnhAF;E065,17_EnhW2;E075,17_EnhW2;E101,15_EnhAF;E102,14_EnhA2;E106,17_EnhW2;E114,19_DNase;E121,18_EnhAc;E122,18_EnhAc;E125,18_EnhAc;E126,18_EnhAc;E129,18_EnhAc	E005,H3K4me1_Enh;E006,H3K4me1_Enh;E024,H3K4me1_Enh;E026,H3K4me1_Enh;E027,H3K4me1_Enh;E049,H3K4me1_Enh;E065,H3K4me1_Enh;E075,H3K4me1_Enh;E079,H3K4me1_Enh;E090,H3K4me1_Enh;E097,H3K4me1_Enh;E099,H3K4me1_Enh;E101,H3K4me1_Enh;E102,H3K4me1_Enh;E114,H3K4me1_Enh;E121,H3K4me1_Enh;E129,H3K4me1_Enh;E005,H3K9ac_Pro;E026,H3K9ac_Pro;E027,H3K9ac_Pro;E006,H3K4me3_Pro;E024,H3K4me3_Pro;E026,H3K27ac_Enh;E049,H3K27a…	E117	.	.	.	.	PPAR_2	ENSG00000112499.7
rs75234242	161018985	G	Basal metabolic rate	-17.657	0.00022565	6	160597953	rs75234242	G	A	0	0.02	0	0.04	0	0					HepG2,MAFF,Stanford,None;HepG2,MAFK,Stanford,None;HepG2,MAFK,Stanford,None	.	.	.	Bbx;Bsx;En-1_2;HNF6;Hoxa5_3;Hoxb4;Nobox_2;Prrx1;Prrx2_1;Smad_1	ENSG00000198670.6
rs3127599	160907134	C	Basal metabolic rate	6.4663	0.00023786	6	160486102	rs3127599	C	T	0.32	0.18	0.11	0.31	0	0			E010,H3K4me1_Enh;E055,H3K27ac_Enh		.	Westra2013,Whole_Blood,AL591069.5,1.782502543679208E-4	19198611,Coronary heart disease,1E-9;19198611,Coronary heart disease,4E-15	21829388,Gene expression of LPAL2 in blood,3.1E-03	Foxp1;TAL1_known1	ENSG00000146477.4
rs998203	160517888	C	Basal metabolic rate	-6.0882	0.00028848	6	160096856	rs998203	C	T	0.55	0.42	0.7	0.37	0	0	E081,7_Enh		E005,H3K4me3_Pro;E096,H3K4me3_Pro;E006,H3K4me1_Enh;E023,H3K4me1_Enh;E041,H3K4me1_Enh;E066,H3K4me1_Enh;E081,H3K4me1_Enh;E008,H3K9ac_Pro;E014,H3K9ac_Pro;E066,H3K9ac_Pro;E012,H3K27ac_Enh;E041,H3K27ac_Enh;E055,H3K27ac_Enh;E056,H3K27ac_Enh;E061,H3K27ac_Enh;E066,H3K27ac_Enh;E071,H3K27ac_Enh;E115,H3K27ac_Enh;E124,H3K27ac_Enh		.	GTEx2015_v6,Lung,SLC22A1,2.04489522132826e-07;GTEx2015_v6,Muscle_Skeletal,SLC22A1,3.71593387929978e-10;GTEx2015_v6,Whole_Blood,SLC22A1,7.68836246645393e-07	.	.	EBF_disc2;Hoxa5_1;NRSF_disc8;NRSF_disc9;Nanog_disc3;Osr;Pou2f2_disc2;RREB-1_2;Sin3Ak-20_disc7;Zfp281;Zfp740;Znf143_disc3	ENSG00000197081.7
rs2279463	160668389	A	Basal metabolic rate	8.2844	0.00035346	6	160247357	rs2279463	A	G	0.21	0.08	0.08	0.12	0	0	E001,7_Enh;E003,7_Enh;E005,7_Enh;E006,7_Enh;E008,7_Enh;E014,7_Enh;E015,7_Enh;E016,7_Enh;E018,7_Enh;E019,7_Enh;E020,7_Enh;E022,7_Enh;E024,7_Enh;E026,7_Enh;E080,7_Enh;E086,7_Enh;E091,7_Enh;E099,7_Enh	E001,17_EnhW2;E002,17_EnhW2;E003,17_EnhW2;E004,17_EnhW2;E008,17_EnhW2;E011,17_EnhW2;E012,17_EnhW2;E014,17_EnhW2;E015,17_EnhW2;E016,17_EnhW2;E018,14_EnhA2;E019,17_EnhW2;E020,17_EnhW2;E021,17_EnhW2;E022,17_EnhW2;E023,18_EnhAc;E024,15_EnhAF;E025,18_EnhAc;E026,14_EnhA2;E049,15_EnhAF;E052,15_EnhAF;E125,18_EnhAc;E126,18_EnhAc;E129,15_EnhAF	E001,H3K4me1_Enh;E002,H3K4me1_Enh;E003,H3K4me1_Enh;E004,H3K4me1_Enh;E005,H3K4me1_Enh;E006,H3K4me1_Enh;E007,H3K4me1_Enh;E008,H3K4me1_Enh;E011,H3K4me1_Enh;E012,H3K4me1_Enh;E014,H3K4me1_Enh;E015,H3K4me1_Enh;E016,H3K4me1_Enh;E018,H3K4me1_Enh;E019,H3K4me1_Enh;E020,H3K4me1_Enh;E021,H3K4me1_Enh;E022,H3K4me1_Enh;E024,H3K4me1_Enh;E025,H3K4me1_Enh;E026,H3K4me1_Enh;E028,H3K4me1_Enh;E049,H3K4me1_Enh;E055,H3K…		.	GTEx2015_v6,Skin_Sun_Exposed_Lower_leg,SLC22A3,2.79039956400533e-06	20383146,Chronic kidney disease,6E-12	.	Cdx2_1;Mef2_known4;TATA_known1;TATA_known4;Zfp281	ENSG00000112499.7
rs651164	160581374	G	Basal metabolic rate	-6.3296	0.0003703	6	160160342	rs651164	A	G	0.77	0.68	0.43	0.67	0	0	E009,7_Enh;E066,7_Enh;E084,7_Enh;E085,7_Enh;E088,7_Enh;E102,7_Enh;E106,12_EnhBiv;E110,7_Enh;E118,7_Enh;E123,7_Enh	E066,15_EnhAF;E081,17_EnhW2;E084,18_EnhAc;E085,18_EnhAc;E086,17_EnhW2;E088,16_EnhW1;E101,17_EnhW2;E102,15_EnhAF;E106,16_EnhW1;E109,17_EnhW2;E110,18_EnhAc	E001,H3K4me1_Enh;E002,H3K4me1_Enh;E004,H3K4me1_Enh;E006,H3K4me1_Enh;E009,H3K4me1_Enh;E010,H3K4me1_Enh;E011,H3K4me1_Enh;E014,H3K4me1_Enh;E015,H3K4me1_Enh;E016,H3K4me1_Enh;E019,H3K4me1_Enh;E020,H3K4me1_Enh;E021,H3K4me1_Enh;E024,H3K4me1_Enh;E066,H3K4me1_Enh;E074,H3K4me1_Enh;E075,H3K4me1_Enh;E084,H3K4me1_Enh;E085,H3K4me1_Enh;E088,H3K4me1_Enh;E091,H3K4me1_Enh;E094,H3K4me1_Enh;E096,H3K4me1_Enh;E097,H3K…	E088	HepG2b,TCF4,UCD,None	.	19767753,Prostate cancer,2E-9;21743057,Prostate cancer,2E-10	.	GR_known8;GR_known9	ENSG00000175003.8
rs79027764	160891231	T	Basal metabolic rate	20.057	0.00041509	6	160470199	rs79027764	T	C	0.0041	0.01	0	0.02	0	0			E012,H3K27ac_Enh;E040,H3K4me1_Enh;E043,H3K4me1_Enh;E044,H3K4me1_Enh;E115,H3K4me1_Enh		.	.	.	.	FXR_1;Foxa_disc5;Hdx;Hsf_known1;RAR;RXRA_known2	ENSG00000146477.4
rs117935574	161011137	C	Basal metabolic rate	19.679	0.00045918	6	160590105	rs117935574	C	T	0.0041	0.01	0	0.02	0	0			E005,H3K9ac_Pro;E006,H3K9ac_Pro;E083,H3K4me3_Pro		.	.	.	.	Myb_4;Pax-3_1	ENSG00000198670.6
rs17589858	160699116	C	Basal metabolic rate	-6.7266	0.00056775	6	160278084	rs17589858	C	G	0.11	0.17	0.08	0.22	0	0	E081,7_Enh;E107,7_Enh;E108,7_Enh		E001,H3K4me1_Enh;E003,H3K4me1_Enh;E014,H3K4me1_Enh;E015,H3K4me1_Enh;E020,H3K4me1_Enh;E024,H3K4me1_Enh;E058,H3K4me1_Enh;E079,H3K4me1_Enh;E081,H3K4me1_Enh;E089,H3K4me1_Enh;E090,H3K4me1_Enh;E100,H3K4me1_Enh;E107,H3K4me1_Enh;E108,H3K4me1_Enh;E003,H3K27ac_Enh;E099,H3K27ac_Enh;E005,H3K9ac_Pro;E049,H3K9ac_Pro;E108,H3K9ac_Pro;E107,H3K4me3_Pro;E108,H3K4me3_Pro		.	GTEx2015_v6,Esophagus_Mucosa,SLC22A3,8.72710344893799e-07	.	20502693,Gene expression of SOD2 in peripheral blood monocytes,5.31E-06	Mxi1_disc1;SREBP_disc1	ENSG00000112499.7
rs315988	160660694	C	Basal metabolic rate	6.2885	0.00089272	6	160239662	rs315988	T	C	0.45	0.82	0.81	0.78	0	0	E001,7_Enh;E003,7_Enh;E004,7_Enh;E005,7_Enh;E008,7_Enh;E013,7_Enh;E014,7_Enh;E015,7_Enh;E018,7_Enh;E019,7_Enh;E020,7_Enh;E022,7_Enh;E024,7_Enh;E028,7_Enh;E055,7_Enh;E057,7_Enh;E058,7_Enh;E079,7_Enh;E084,7_Enh;E085,7_Enh;E099,7_Enh;E102,7_Enh;E106,7_Enh;E110,7_Enh;E114,7_Enh;E117,7_Enh;E119,7_Enh;E125,7_Enh;E126,7_Enh;E127,7_Enh	E001,13_EnhA1;E002,15_EnhAF;E003,15_EnhAF;E004,13_EnhA1;E005,18_EnhAc;E006,17_EnhW2;E007,15_EnhAF;E008,14_EnhA2;E009,18_EnhAc;E010,18_EnhAc;E011,14_EnhA2;E012,15_EnhAF;E013,15_EnhAF;E014,13_EnhA1;E015,13_EnhA1;E016,13_EnhA1;E018,13_EnhA1;E019,15_EnhAF;E020,13_EnhA1;E021,15_EnhAF;E022,15_EnhAF;E024,15_EnhAF;E026,17_EnhW2;E028,17_EnhW2;E055,15_EnhAF;E056,15_EnhAF;E057,15_EnhAF;E058,15_EnhAF;E059,17…	E001,H3K4me1_Enh;E002,H3K4me1_Enh;E003,H3K4me1_Enh;E004,H3K4me1_Enh;E005,H3K4me1_Enh;E006,H3K4me1_Enh;E008,H3K4me1_Enh;E009,H3K4me1_Enh;E011,H3K4me1_Enh;E013,H3K4me1_Enh;E014,H3K4me1_Enh;E015,H3K4me1_Enh;E016,H3K4me1_Enh;E018,H3K4me1_Enh;E019,H3K4me1_Enh;E020,H3K4me1_Enh;E022,H3K4me1_Enh;E023,H3K4me1_Enh;E024,H3K4me1_Enh;E025,H3K4me1_Enh;E026,H3K4me1_Enh;E028,H3K4me1_Enh;E049,H3K4me1_Enh;E052,H3K…		.	GTEx2015_v6,Skin_Sun_Exposed_Lower_leg,SLC22A3,8.77663385544148e-10;GTEx2015_v6,Testis,SLC22A2,2.51131045511798e-06	.	.	Myc_disc5	ENSG00000112499.7
rs3127573	160681393	A	Basal metabolic rate	7.6364	0.0012671	6	160260361	rs3127573	A	G	0.13	0.07	0.08	0.12	0	0	E001,7_Enh;E003,7_Enh;E005,7_Enh;E006,7_Enh;E008,7_Enh;E013,7_Enh;E014,7_Enh;E015,7_Enh;E018,7_Enh;E019,7_Enh;E021,7_Enh;E024,7_Enh;E027,7_Enh;E057,7_Enh;E076,7_Enh;E078,7_Enh;E084,7_Enh;E085,7_Enh;E090,7_Enh;E092,7_Enh;E099,7_Enh;E103,7_Enh;E111,7_Enh;E117,7_Enh;E127,7_Enh	E001,17_EnhW2;E002,17_EnhW2;E003,17_EnhW2;E004,17_EnhW2;E008,17_EnhW2;E011,17_EnhW2;E012,17_EnhW2;E013,17_EnhW2;E014,17_EnhW2;E015,17_EnhW2;E016,17_EnhW2;E018,17_EnhW2;E019,17_EnhW2;E020,17_EnhW2;E021,17_EnhW2;E022,17_EnhW2;E027,15_EnhAF;E057,17_EnhW2;E063,18_EnhAc;E073,17_EnhW2;E076,14_EnhA2;E078,18_EnhAc;E090,17_EnhW2;E092,17_EnhW2;E103,15_EnhAF;E111,15_EnhAF	E001,H3K4me1_Enh;E002,H3K4me1_Enh;E003,H3K4me1_Enh;E005,H3K4me1_Enh;E006,H3K4me1_Enh;E008,H3K4me1_Enh;E011,H3K4me1_Enh;E012,H3K4me1_Enh;E013,H3K4me1_Enh;E014,H3K4me1_Enh;E015,H3K4me1_Enh;E016,H3K4me1_Enh;E018,H3K4me1_Enh;E019,H3K4me1_Enh;E020,H3K4me1_Enh;E021,H3K4me1_Enh;E022,H3K4me1_Enh;E024,H3K4me1_Enh;E027,H3K4me1_Enh;E028,H3K4me1_Enh;E057,H3K4me1_Enh;E058,H3K4me1_Enh;E071,H3K4me1_Enh;E074,H3K…	E005	.	GTEx2015_v6,Heart_Left_Ventricle,SLC22A3,2.48251163934823e-06;GTEx2015_v6,Skin_Sun_Exposed_Lower_leg,SLC22A3,3.5121696267971e-06	20383145,Creatinine levels,7E-10	.	BRCA1_known2;NF-Y_disc1;SP1_disc1	ENSG00000112499.7
rs2665355	160837368	G	Basal metabolic rate	-5.2216	0.0013075	6	160416336	rs2665355	G	C	0.52	0.57	0.61	0.5	0	0	E090,7_Enh;E118,7_Enh		E006,H3K9ac_Pro;E077,H3K4me1_Enh;E084,H3K4me1_Enh;E085,H3K4me1_Enh;E090,H3K4me1_Enh;E092,H3K4me1_Enh;E097,H3K4me1_Enh;E085,H3K27ac_Enh;E097,H3K27ac_Enh		.	GTEx2015_v6,Artery_Tibial,SLC22A3,1.15863438572197e-06;GTEx2015_v6,Esophagus_Mucosa,SLC22A3,6.5095715539056e-06;GTEx2015_v6,Nerve_Tibial,SLC22A3,1.6445762867885e-08;GTEx2015_v6,Pancreas,SLC22A3,2.70265606002511e-08;GTEx2015_v6,Skin_Sun_Exposed_Lower_leg,SLC22A3,4.78425733747281e-10	.	.	GATA_known8;Ncx_2	ENSG00000146477.4
rs683369	160551204	C	Basal metabolic rate	5.9791	0.0017322	6	160130172	rs683369	G	C	0.99	0.89	0.86	0.79	0	1	E066,6_EnhG	E066,10_TxEnh5	E007,H3K9ac_Pro;E066,H3K9ac_Pro;E103,H3K9ac_Pro;E012,H3K4me1_Enh;E056,H3K4me1_Enh;E066,H3K4me1_Enh;E084,H3K4me1_Enh;E085,H3K4me1_Enh;E113,H3K4me1_Enh;E114,H3K4me1_Enh;E118,H3K4me1_Enh;E022,H3K27ac_Enh;E066,H3K27ac_Enh;E066,H3K4me3_Pro;E094,H3K4me3_Pro		.	Ramasamy2014,Brain_aveALL,"IGF2R,LOC729603",1.06E-06	.	20037589,C3,6.90E-07;20037589,SM C24:0 / C3,8.90E-09;22233810,Gene expression change of LOC729603 (ENSG00000213073) in dendritic cells after treatment with Mycobacterium tuberculosis,0.020975055	AIRE_2;Ets_known8	ENSG00000175003.8
rs540713	160766321	T	Basal metabolic rate	7.0217	0.0017886	6	160345289	rs540713	C	T	0.78	0.72	0.59	0.84	0	0			E002,H3K4me3_Pro;E113,H3K4me3_Pro;E005,H3K9ac_Pro;E076,H3K27ac_Enh		.	.	.	.	GATA_disc3;TATA_disc7;p300_disc10;p300_disc2	ENSG00000146477.4
rs7770628	161018174	T	Basal metabolic rate	-5.0465	0.001869	6	160597142	rs7770628	C	T	0.79	0.64	0.89	0.55	0	0	E065,1_TssA		E065,H3K4me1_Enh		.	.	18464913,Protein quantitative trait loci,4E-10	21602305,LPA gene expression in liver tissue,4.02E-18;22685416,Gene expression of LPA (probeID ILMN_2260643) in cerebellum in Alzheimer's disease cases and controls,0.00007603;22685416,Gene expression of LPA (probeID ILMN_2260643) in temporal cortex in Alzheimer's disease cases and controls,6.848E-08;22685416,Gene expression of LPA (probeID ILMN_2260643) in temporal cortex in Alzheimer's disease …	.	ENSG00000198670.6
rs3798158	160646222	T	Basal metabolic rate	-10.957	0.0024496	6	160225190	rs3798158	T	G	0.0041	0.04	0.16	0.06	0	0	E014,7_Enh;E015,7_Enh;E016,7_Enh;E018,7_Enh;E019,7_Enh;E020,7_Enh;E026,7_Enh;E049,7_Enh	E001,17_EnhW2;E002,17_EnhW2;E003,17_EnhW2;E011,17_EnhW2;E014,15_EnhAF;E015,17_EnhW2;E016,15_EnhAF;E018,15_EnhAF;E019,15_EnhAF;E020,15_EnhAF;E023,18_EnhAc;E025,18_EnhAc;E026,17_EnhW2;E049,18_EnhAc;E125,18_EnhAc;E126,18_EnhAc;E129,18_EnhAc	E001,H3K4me1_Enh;E003,H3K4me1_Enh;E004,H3K4me1_Enh;E011,H3K4me1_Enh;E014,H3K4me1_Enh;E015,H3K4me1_Enh;E016,H3K4me1_Enh;E018,H3K4me1_Enh;E019,H3K4me1_Enh;E020,H3K4me1_Enh;E024,H3K4me1_Enh;E025,H3K4me1_Enh;E026,H3K4me1_Enh;E049,H3K4me1_Enh;E061,H3K4me1_Enh;E075,H3K4me1_Enh;E078,H3K4me1_Enh;E090,H3K4me1_Enh;E103,H3K4me1_Enh;E111,H3K4me1_Enh;E114,H3K4me1_Enh;E003,H3K27ac_Enh;E004,H3K27ac_Enh;E014,H3K…	E090	.	.	.	.	Foxp1;Pax-4_4;STAT_known1	ENSG00000112499.7
rs79907881	160779213	G	Basal metabolic rate	16.87	0.0026451	6	160358181	rs79907881	G	T	0.0041	0.01	0	0.02	0	0	E005,7_Enh;E026,7_Enh;E063,7_Enh;E065,7_Enh;E089,7_Enh;E090,7_Enh;E091,7_Enh;E099,7_Enh;E107,2_TssAFlnk;E108,7_Enh;E114,7_Enh;E118,7_Enh	E063,17_EnhW2;E065,16_EnhW1;E107,13_EnhA1;E108,16_EnhW1;E114,10_TxEnh5	E005,H3K4me1_Enh;E011,H3K4me1_Enh;E013,H3K4me1_Enh;E026,H3K4me1_Enh;E063,H3K4me1_Enh;E065,H3K4me1_Enh;E066,H3K4me1_Enh;E076,H3K4me1_Enh;E089,H3K4me1_Enh;E090,H3K4me1_Enh;E091,H3K4me1_Enh;E097,H3K4me1_Enh;E099,H3K4me1_Enh;E100,H3K4me1_Enh;E103,H3K4me1_Enh;E105,H3K4me1_Enh;E107,H3K4me1_Enh;E108,H3K4me1_Enh;E114,H3K4me1_Enh;E118,H3K4me1_Enh;E047,H3K9ac_Pro;E066,H3K9ac_Pro;E107,H3K9ac_Pro;E108,H3K9ac…		.	.	.	.	.	ENSG00000146477.4
rs1590183	161096758	C	Basal metabolic rate	4.7569	0.0037415	6	160675726	rs1590183	T	C	0.35	0.41	0.47	0.57	0	0					.	.	.	.	TR4_disc1	ENSG00000198670.6
rs112376176	160874032	C	Basal metabolic rate	11.483	0.0046255	6	160453000	rs112376176	C	T	0	0.02	0	0.02	0	0			E044,H3K4me1_Enh;E065,H3K27ac_Enh;E080,H3K27ac_Enh;E114,H3K9ac_Pro	E080	.	.	.	.	.	ENSG00000146477.4
rs41272110	161006172	T	Basal metabolic rate	-6.3501	0.0056773	6	160585140	rs41272110	T	G	0.01	0.12	0	0.16	1	0			E074,H3K4me3_Pro;E083,H3K4me3_Pro		.	.	.	.	Pou2f2_disc2	ENSG00000198670.6
rs41265930	160964135	T	Basal metabolic rate	8.6369	0.0057461	6	160543103	rs41265930	T	C	0	0.02	0	0.03	0	0					.	.	.	.	Foxp1	ENSG00000198670.6
rs116089584	160962370	G	Basal metabolic rate	13.212	0.0075119	6	160541338	rs116089584	G	T	0.0041	0.03	0	0.03	0	0			E065,H3K4me1_Enh		.	.	.	.	.	ENSG00000198670.6
rs4709396	160497890	C	Basal metabolic rate	-10.787	0.0081154	6	160076858	rs4709396	C	T	0.02	0.13	0.36	0.04	0	0	E055,6_EnhG;E089,6_EnhG	E055,11_TxEnh3;E056,11_TxEnh3	E012,H3K27ac_Enh;E017,H3K27ac_Enh;E041,H3K27ac_Enh;E055,H3K27ac_Enh;E056,H3K27ac_Enh;E058,H3K27ac_Enh;E059,H3K27ac_Enh;E061,H3K27ac_Enh;E069,H3K27ac_Enh;E089,H3K27ac_Enh;E115,H3K27ac_Enh;E125,H3K27ac_Enh;E126,H3K27ac_Enh;E128,H3K27ac_Enh;E017,H3K4me1_Enh;E023,H3K4me1_Enh;E025,H3K4me1_Enh;E055,H3K4me1_Enh;E056,H3K4me1_Enh;E073,H3K4me1_Enh;E089,H3K4me1_Enh;E090,H3K4me1_Enh;E126,H3K4me1_Enh;E128,H3K…		.	GTEx2015_v6,Adipose_Subcutaneous,SLC22A1,7.57870469265804e-07;GTEx2015_v6,Artery_Tibial,RP11-288H12.3,8.69713598386467e-06;GTEx2015_v6,Esophagus_Muscularis,RP11-288H12.3,2.24090807697363e-06;GTEx2015_v6,Whole_Blood,SLC22A1,4.07331536552918e-08;Westra2013,Whole_Blood,SLC22A1,0.003518327043219562	.	.	Nkx2_11	ENSG00000197081.7
rs12523781	161097278	C	Basal metabolic rate	-6.076	0.0084117	6	160676246	rs12523781	C	G	0.42	0.17	0.0035	0.15	0	0					.	.	.	.	Egr-1_disc4;Znf143_disc3	ENSG00000198670.6
rs41272050	161014489	T	Basal metabolic rate	-6.0132	0.0089202	6	160593457	rs41272050	T	G	0.01	0.12	0.0017	0.16	0	0			E007,H3K4me3_Pro;E113,H3K4me3_Pro;E065,H3K27ac_Enh		HepG2,MAFK,Stanford,None	.	.	.	CEBPB_disc2;DEC;MZF1::1-4_2;NF-Y_known2;TFE	ENSG00000198670.6
rs78425119	160501825	G	Basal metabolic rate	8.0149	0.012149	6	160080793	rs78425119	G	A	0.01	0.01	0	0.06	0	0			E056,H3K27ac_Enh;E061,H3K27ac_Enh;E066,H3K27ac_Enh;E118,H3K27ac_Enh;E061,H3K4me1_Enh;E066,H3K4me1_Enh;E066,H3K4me3_Pro;E113,H3K4me3_Pro;E066,H3K9ac_Pro	E007	.	GTEx2015_v6,Muscle_Skeletal,IGF2R,3.6801215878395e-13	.	.	.	ENSG00000197081.7
rs2297372	160525287	G	Basal metabolic rate	-4.5222	0.012379	6	160104255	rs2297372	G	C	0.53	0.37	0.57	0.25	0	0	E026,6_EnhG;E049,6_EnhG	E023,11_TxEnh3;E025,11_TxEnh3;E026,11_TxEnh3;E049,11_TxEnh3;E052,11_TxEnh3;E125,11_TxEnh3;E126,11_TxEnh3;E129,11_TxEnh3	E005,H3K4me3_Pro;E066,H3K4me3_Pro;E113,H3K4me3_Pro;E007,H3K9ac_Pro;E026,H3K9ac_Pro;E107,H3K9ac_Pro;E020,H3K27ac_Enh;E026,H3K27ac_Enh;E039,H3K27ac_Enh;E041,H3K27ac_Enh;E048,H3K27ac_Enh;E061,H3K27ac_Enh;E065,H3K27ac_Enh;E069,H3K27ac_Enh;E073,H3K27ac_Enh;E115,H3K27ac_Enh;E124,H3K27ac_Enh;E129,H3K27ac_Enh;E022,H3K4me1_Enh;E026,H3K4me1_Enh;E049,H3K4me1_Enh;E055,H3K4me1_Enh;E056,H3K4me1_Enh;E065,H3K4me…		.	GTEx2015_v6,Adipose_Visceral_Omentum,SLC22A1,4.82450342691488e-06;GTEx2015_v6,Lung,SLC22A1,5.73768975872306e-10;GTEx2015_v6,Muscle_Skeletal,SLC22A1,1.37961481442653e-12;GTEx2015_v6,Nerve_Tibial,SLC22A1,9.60420794396435e-06;GTEx2015_v6,Testis,SLC22A1,1.70219157226233e-05;GTEx2015_v6,Thyroid,SLC22A1,3.91478730178785e-08;GTEx2015_v6,Whole_Blood,SLC22A1,3.94644718048879e-14;Westra2013,Whole_Blood,SLC…	.	.	.	ENSG00000197081.7
rs80254170	160514283	A	Basal metabolic rate	7.6689	0.012714	6	160093251	rs80254170	A	G	0.01	0.03	0	0.07	0	0	E066,6_EnhG;E084,6_EnhG;E085,6_EnhG	E066,9_TxReg;E084,11_TxEnh3	E007,H3K9ac_Pro;E066,H3K9ac_Pro;E075,H3K9ac_Pro;E102,H3K9ac_Pro;E107,H3K9ac_Pro;E055,H3K27ac_Enh;E056,H3K27ac_Enh;E059,H3K27ac_Enh;E061,H3K27ac_Enh;E066,H3K27ac_Enh;E084,H3K27ac_Enh;E085,H3K27ac_Enh;E124,H3K27ac_Enh;E056,H3K4me1_Enh;E066,H3K4me1_Enh;E077,H3K4me1_Enh;E079,H3K4me1_Enh;E082,H3K4me1_Enh;E084,H3K4me1_Enh;E085,H3K4me1_Enh;E113,H3K4me3_Pro	E022	.	GTEx2015_v6,Esophagus_Muscularis,IGF2R,9.49971957940534e-06;GTEx2015_v6,Muscle_Skeletal,IGF2R,7.30121448220734e-15;GTEx2015_v6,Nerve_Tibial,IGF2R,7.38049780283044e-06;GTEx2015_v6,Pancreas,IGF2R,7.86668216119019e-06;GTEx2015_v6,Skin_Sun_Exposed_Lower_leg,IGF2R,2.39097411000788e-06	.	.	ATF3_known9;ATF6;CEBPG	ENSG00000197081.7
rs58364041	160874677	C	Basal metabolic rate	14.713	0.013488	6	160453645	rs58364041	C	A	0.04	0.02	0	0.01	0	0	E081,7_Enh		E013,H3K4me1_Enh;E044,H3K4me1_Enh;E081,H3K4me1_Enh;E114,H3K4me1_Enh;E014,H3K9ac_Pro;E016,H3K9ac_Pro;E027,H3K9ac_Pro;E114,H3K9ac_Pro;E055,H3K27ac_Enh;E065,H3K27ac_Enh;E080,H3K27ac_Enh	E097	.	.	.	.	Foxm1;Hoxa10;STAT_disc4	ENSG00000146477.4
rs77009508	161004972	A	Basal metabolic rate	7.5773	0.0138	6	160583940	rs77009508	A	G	0	0.02	0	0.05	0	0	E057,7_Enh;E058,7_Enh;E119,7_Enh;E127,7_Enh	E027,19_DNase;E028,19_DNase;E057,17_EnhW2;E058,16_EnhW1;E061,19_DNase;E099,19_DNase;E119,19_DNase;E127,19_DNase	E057,H3K4me1_Enh;E058,H3K4me1_Enh;E119,H3K4me1_Enh;E127,H3K4me1_Enh;E083,H3K4me3_Pro	E028;E057;E119;E127	.	.	.	.	Foxp3;Hoxa5_1;Ik-2_3;NF-AT1;Pou2f2_known8;Pou3f3;Sp100	ENSG00000198670.6
rs118001500	160683206	C	Basal metabolic rate	13.992	0.01581	6	160262174	rs118001500	C	T	0.002	0.06	0.06	0.02	0	0	E002,7_Enh;E003,7_Enh;E006,7_Enh;E011,7_Enh;E016,7_Enh;E020,7_Enh;E021,7_Enh;E022,7_Enh;E084,7_Enh;E085,7_Enh;E091,7_Enh;E101,7_Enh;E114,7_Enh;E117,7_Enh;E118,7_Enh;E123,7_Enh;E129,7_Enh	E001,17_EnhW2;E002,17_EnhW2;E018,17_EnhW2;E022,17_EnhW2;E084,15_EnhAF;E085,17_EnhW2;E092,17_EnhW2;E102,17_EnhW2;E106,17_EnhW2;E114,19_DNase;E117,19_DNase	E001,H3K4me1_Enh;E002,H3K4me1_Enh;E003,H3K4me1_Enh;E005,H3K4me1_Enh;E006,H3K4me1_Enh;E011,H3K4me1_Enh;E013,H3K4me1_Enh;E014,H3K4me1_Enh;E015,H3K4me1_Enh;E016,H3K4me1_Enh;E021,H3K4me1_Enh;E022,H3K4me1_Enh;E024,H3K4me1_Enh;E028,H3K4me1_Enh;E049,H3K4me1_Enh;E057,H3K4me1_Enh;E074,H3K4me1_Enh;E077,H3K4me1_Enh;E078,H3K4me1_Enh;E084,H3K4me1_Enh;E085,H3K4me1_Enh;E089,H3K4me1_Enh;E090,H3K4me1_Enh;E091,H3K…	E084;E109	.	.	.	.	Elf3;Pou2f2_known2;STAT_known8;STAT_known9;Sp100	ENSG00000112499.7
rs628031	160560845	G	Basal metabolic rate	3.9499	0.016124	6	160139813	rs628031	A	G	0.75	0.77	0.76	0.58	0	0	E005,7_Enh;E006,7_Enh;E017,7_Enh;E023,7_Enh;E025,7_Enh;E026,7_Enh;E052,7_Enh;E055,7_Enh;E065,7_Enh;E066,7_Enh;E076,7_Enh;E080,7_Enh;E089,7_Enh;E103,7_Enh;E111,7_Enh;E114,7_Enh;E117,7_Enh;E118,7_Enh;E126,7_Enh;E127,7_Enh;E129,7_Enh	E005,16_EnhW1;E006,15_EnhAF;E017,15_EnhAF;E023,15_EnhAF;E025,15_EnhAF;E026,14_EnhA2;E027,19_DNase;E028,17_EnhW2;E049,15_EnhAF;E052,14_EnhA2;E055,14_EnhA2;E056,15_EnhAF;E057,17_EnhW2;E058,19_DNase;E059,17_EnhW2;E061,19_DNase;E065,17_EnhW2;E066,17_EnhW2;E076,14_EnhA2;E099,19_DNase;E103,14_EnhA2;E111,15_EnhAF;E114,14_EnhA2;E117,14_EnhA2;E120,17_EnhW2;E121,17_EnhW2;E125,15_EnhAF;E126,15_EnhAF;E127,18…	E001,H3K4me1_Enh;E005,H3K4me1_Enh;E006,H3K4me1_Enh;E013,H3K4me1_Enh;E015,H3K4me1_Enh;E016,H3K4me1_Enh;E017,H3K4me1_Enh;E018,H3K4me1_Enh;E020,H3K4me1_Enh;E023,H3K4me1_Enh;E025,H3K4me1_Enh;E026,H3K4me1_Enh;E028,H3K4me1_Enh;E034,H3K4me1_Enh;E049,H3K4me1_Enh;E052,H3K4me1_Enh;E055,H3K4me1_Enh;E056,H3K4me1_Enh;E057,H3K4me1_Enh;E058,H3K4me1_Enh;E065,H3K4me1_Enh;E066,H3K4me1_Enh;E076,H3K4me1_Enh;E078,H3K…	E057;E092;E117;E128	.	.	.	19222302,Gene expression of SLC22A2 [probe 2982524] in brain cortex,2.72E-04;21637794,Gene expression of SLC22A1 [transcript NM_153187 probe A_23_P145569] in liver,2.02892E-08	.	ENSG00000175003.8
rs9457998	161109053	A	Basal metabolic rate	-4.8847	0.025923	6	160688021	rs9457998	A	G	0.01	0.1	0.0035	0.17	0	0					.	.	.	.	BATF_disc2;Foxa_disc5;HNF4_disc1;HNF4_known1;HNF4_known3;LRH1;RXR::LXR;RXRA_known1;TCF4_disc2;TCF4_known3	ENSG00000224477.1
rs629849	160494409	G	Basal metabolic rate	5.0248	0.032939	6	160073377	rs629849	A	G	1	0.92	0.85	0.88	1	1	E066,6_EnhG		E007,H3K9ac_Pro;E018,H3K9ac_Pro;E049,H3K9ac_Pro;E022,H3K4me3_Pro;E113,H3K4me3_Pro;E023,H3K4me1_Enh;E055,H3K4me1_Enh;E066,H3K4me1_Enh;E089,H3K4me1_Enh;E105,H3K4me1_Enh;E055,H3K27ac_Enh;E056,H3K27ac_Enh;E059,H3K27ac_Enh;E066,H3K27ac_Enh;E105,H3K27ac_Enh;E115,H3K27ac_Enh		.	Ramasamy2014,Brain_aveALL,"IGF2R,LOC729603",3.04E-11	.	.	AP-2_disc2;AP-2_known1;ELF1_disc3;HEY1_disc2;Zfx	ENSG00000197081.7
rs76144756	161006084	G	Basal metabolic rate	19.823	0.039151	6	160585052	rs76144756	G	A	0	0	0	0.01	1	0			E074,H3K4me3_Pro;E083,H3K4me3_Pro		.	.	.	.	.	ENSG00000198670.6
rs12214416	160910517	T	Basal metabolic rate	8.0384	0.040188	6	160489485	rs12214416	T	A	0	0.05	0.04	0.04	0	0			E010,H3K4me1_Enh;E027,H3K9ac_Pro		.	.	21900290,Lp (a) levels,5E-8	.	BCL_disc4;Irf_disc3;PU.1_disc2;Pax-5_disc3;RXRA_disc4;STAT_disc3;Zfp187;p300_disc5	ENSG00000146477.4
rs35956182	160564616	G	Basal metabolic rate	16.99	0.04054	6	160143584	rs35956182	G	A	0	0.0028	0	0.01	1	1			E007,H3K9ac_Pro;E065,H3K27ac_Enh;E066,H3K27ac_Enh;E099,H3K27ac_Enh;E103,H3K27ac_Enh;E111,H3K27ac_Enh;E065,H3K4me1_Enh;E076,H3K4me3_Pro;E113,H3K4me3_Pro		.	.	.	.	NF-kappaB_known4	ENSG00000175003.8
rs79692178	160841425	T	Basal metabolic rate	13.625	0.041292	6	160420393	rs79692178	T	C	0	0.01	0.0035	0.01	0	0	E028,7_Enh;E057,7_Enh;E058,7_Enh;E066,6_EnhG;E076,7_Enh;E097,7_Enh;E103,7_Enh;E111,7_Enh;E119,7_Enh;E127,7_Enh	E027,19_DNase;E028,14_EnhA2;E057,14_EnhA2;E058,14_EnhA2;E061,19_DNase;E076,18_EnhAc;E099,19_DNase;E103,17_EnhW2;E111,16_EnhW1;E119,14_EnhA2;E127,14_EnhA2	E001,H3K4me1_Enh;E003,H3K4me1_Enh;E018,H3K4me1_Enh;E021,H3K4me1_Enh;E023,H3K4me1_Enh;E025,H3K4me1_Enh;E027,H3K4me1_Enh;E028,H3K4me1_Enh;E057,H3K4me1_Enh;E058,H3K4me1_Enh;E065,H3K4me1_Enh;E066,H3K4me1_Enh;E076,H3K4me1_Enh;E079,H3K4me1_Enh;E080,H3K4me1_Enh;E084,H3K4me1_Enh;E085,H3K4me1_Enh;E088,H3K4me1_Enh;E089,H3K4me1_Enh;E090,H3K4me1_Enh;E097,H3K4me1_Enh;E103,H3K4me1_Enh;E104,H3K4me1_Enh;E109,H3K…	E028;E057;E119;E127	.	.	.	.	BATF_disc3;Gfi1_2;Gfi1_3;Gfi1b	ENSG00000146477.4
rs117010682	160559348	C	Basal metabolic rate	15.172	0.043315	6	160138316	rs117010682	C	T	0	0.0028	0	0.01	0	0	E003,7_Enh;E009,7_Enh;E011,7_Enh;E014,7_Enh;E015,7_Enh;E019,7_Enh;E024,7_Enh;E026,7_Enh;E034,7_Enh;E037,7_Enh;E038,7_Enh;E041,7_Enh;E042,7_Enh;E044,7_Enh;E046,7_Enh;E047,7_Enh;E055,7_Enh;E056,7_Enh;E059,7_Enh;E066,7_Enh;E080,7_Enh;E083,7_Enh;E084,7_Enh;E085,7_Enh;E090,7_Enh;E097,7_Enh;E108,7_Enh;E110,7_Enh;E111,7_Enh;E114,7_Enh;E115,7_Enh;E118,2_TssAFlnk;E125,7_Enh	E001,17_EnhW2;E002,17_EnhW2;E003,17_EnhW2;E004,19_DNase;E005,17_EnhW2;E006,19_DNase;E008,17_EnhW2;E009,19_DNase;E011,19_DNase;E012,19_DNase;E013,17_EnhW2;E014,17_EnhW2;E015,17_EnhW2;E016,19_DNase;E017,19_DNase;E018,17_EnhW2;E019,16_EnhW1;E020,17_EnhW2;E021,17_EnhW2;E022,17_EnhW2;E024,19_DNase;E025,19_DNase;E026,19_DNase;E027,19_DNase;E028,19_DNase;E031,19_DNase;E032,19_DNase;E033,19_DNase;E034,17…	E001,H3K4me1_Enh;E003,H3K4me1_Enh;E004,H3K4me1_Enh;E005,H3K4me1_Enh;E009,H3K4me1_Enh;E010,H3K4me1_Enh;E011,H3K4me1_Enh;E012,H3K4me1_Enh;E013,H3K4me1_Enh;E014,H3K4me1_Enh;E015,H3K4me1_Enh;E016,H3K4me1_Enh;E017,H3K4me1_Enh;E018,H3K4me1_Enh;E019,H3K4me1_Enh;E020,H3K4me1_Enh;E022,H3K4me1_Enh;E024,H3K4me1_Enh;E025,H3K4me1_Enh;E026,H3K4me1_Enh;E028,H3K4me1_Enh;E032,H3K4me1_Enh;E034,H3K4me1_Enh;E037,H3K…	E004;E006;E007;E021;E028;E032;E033;E034;E050;E051;E055;E056;E059;E080;E083;E084;E089;E090;E092;E093;E094;E098;E114;E116;E117;E118;E119;E121;E122;E123	A549,CTCF,HudsonAlpha,DEX_100nM;A549,CTCF,HudsonAlpha,EtOH_0.02pct;AG09309,CTCF,UW,None;AG09319,CTCF,UW,None;AG10803,CTCF,UW,None;BJ,CTCF,UW,None;GM06990,CTCF,UW,None;GM12864,CTCF,UW,None;GM12872,CTCF,UW,None;GM12873,CTCF,UW,None;GM12875,CTCF,UW,None;GM12878,CTCF,Stanford,None;GM12878,CTCF,UT-A,None;GM12878,CTCF,UW,None;GM12878,SMC3,Stanford,None;GM12878,YY1,HudsonAlpha,None;GM12878,ZNF143,Stanfo…	.	.	.	Pax-6_1	ENSG00000175003.8
rs112476023	160560155	G	Basal metabolic rate	-18.277	0.044426	6	160139123	rs112476023	G	T	0	0.01	0	0.01	0	0	E001,7_Enh;E005,7_Enh;E006,7_Enh;E013,7_Enh;E015,7_Enh;E017,7_Enh;E023,7_Enh;E025,7_Enh;E026,7_Enh;E028,7_Enh;E049,7_Enh;E052,7_Enh;E055,7_Enh;E056,7_Enh;E057,7_Enh;E058,7_Enh;E059,7_Enh;E065,7_Enh;E066,7_Enh;E076,7_Enh;E078,7_Enh;E080,7_Enh;E081,7_Enh;E083,7_Enh;E084,7_Enh;E089,7_Enh;E090,7_Enh;E097,7_Enh;E099,7_Enh;E103,7_Enh;E107,7_Enh;E108,7_Enh;E111,7_Enh;E114,7_Enh;E117,7_Enh;E118,7_Enh;E11…	E001,17_EnhW2;E002,17_EnhW2;E004,17_EnhW2;E005,14_EnhA2;E006,15_EnhAF;E007,17_EnhW2;E011,17_EnhW2;E012,17_EnhW2;E013,15_EnhAF;E017,14_EnhA2;E018,17_EnhW2;E021,17_EnhW2;E022,17_EnhW2;E023,15_EnhAF;E025,13_EnhA1;E026,13_EnhA1;E027,17_EnhW2;E028,17_EnhW2;E042,19_DNase;E049,15_EnhAF;E052,13_EnhA1;E055,13_EnhA1;E056,15_EnhAF;E057,15_EnhAF;E058,15_EnhAF;E059,17_EnhW2;E061,17_EnhW2;E063,17_EnhW2;E065,17…	E001,H3K4me1_Enh;E003,H3K4me1_Enh;E005,H3K4me1_Enh;E006,H3K4me1_Enh;E011,H3K4me1_Enh;E013,H3K4me1_Enh;E014,H3K4me1_Enh;E015,H3K4me1_Enh;E016,H3K4me1_Enh;E017,H3K4me1_Enh;E018,H3K4me1_Enh;E020,H3K4me1_Enh;E023,H3K4me1_Enh;E024,H3K4me1_Enh;E025,H3K4me1_Enh;E026,H3K4me1_Enh;E028,H3K4me1_Enh;E034,H3K4me1_Enh;E039,H3K4me1_Enh;E041,H3K4me1_Enh;E042,H3K4me1_Enh;E049,H3K4me1_Enh;E052,H3K4me1_Enh;E055,H3K…	E007	HepG2,RAD21,Stanford,None	.	.	.	DMRT4;Dlx3;Gbx1;Hoxa4;Msx2;Nobox_1;SP2_disc2;SRF_known3	ENSG00000175003.8
rs662138	160564476	C	Basal metabolic rate	4.0604	0.050304	6	160143444	rs662138	C	G	0.04	0.3	0.0017	0.18	0	0			E047,H3K9ac_Pro;E061,H3K4me1_Enh;E065,H3K4me1_Enh;E111,H3K4me1_Enh;E065,H3K27ac_Enh;E066,H3K27ac_Enh;E099,H3K27ac_Enh;E103,H3K27ac_Enh;E111,H3K27ac_Enh;E076,H3K4me3_Pro;E113,H3K4me3_Pro		.	.	21886157,Metabolic traits,7E-25;24816252,Blood metabolite levels,1E-22;24816252,Blood metabolite levels,3E-14;24816252,Blood metabolite levels,5E-49;24816252,Blood metabolite levels,9E-25	20037589,C0 / C4,1.30E-09;20037589,C3,4.90E-04;21886157,Serum concentration of isobutyrylcarnitine,7.30E-25;21886157,Serum ratio of (glutaroyl carnitine)/(propionylcarnitine),1.80E-08;21886157,Serum ratio of (isobutyrylcarnitine)/(urea),1.70E-27;21886157,Serum ratio of (isobutyrylcarnitine)/(valine),4.40E-29	AP-4_3;Ascl2;LBP-1_2;Myf_3;TCF12_known1	ENSG00000175003.8
rs791185	160611256	C	Basal metabolic rate	5.4132	0.055431	6	160190224	rs791185	G	C	1	0.9	1	0.93	0	0		E010,19_DNase;E053,19_DNase;E054,19_DNase;E067,19_DNase;E068,19_DNase;E069,19_DNase;E070,19_DNase;E071,19_DNase;E072,19_DNase;E073,19_DNase;E081,19_DNase;E082,19_DNase	E081,H3K4me1_Enh;E084,H3K4me1_Enh;E085,H3K4me1_Enh	E081;E082	.	.	.	.	BATF_disc3;Hoxa5_2;Ncx_1;Pax-6_3;Prrx1	ENSG00000112499.7
rs1479355	160530626	T	Basal metabolic rate	-3.6058	0.05935	6	160109594	rs1479355	T	C	0.39	0.31	0.53	0.21	0	0	E046,6_EnhG;E055,6_EnhG;E095,6_EnhG;E104,7_Enh;E113,6_EnhG;E118,7_Enh	E047,17_EnhW2	E005,H3K4me1_Enh;E006,H3K4me1_Enh;E010,H3K4me1_Enh;E014,H3K4me1_Enh;E021,H3K4me1_Enh;E034,H3K4me1_Enh;E044,H3K4me1_Enh;E046,H3K4me1_Enh;E047,H3K4me1_Enh;E055,H3K4me1_Enh;E079,H3K4me1_Enh;E095,H3K4me1_Enh;E096,H3K4me1_Enh;E105,H3K4me1_Enh;E110,H3K4me1_Enh;E111,H3K4me1_Enh;E113,H3K4me1_Enh;E118,H3K4me1_Enh;E005,H3K4me3_Pro;E006,H3K9ac_Pro;E020,H3K27ac_Enh;E021,H3K27ac_Enh;E039,H3K27ac_Enh;E041,H3K2…		.	GTEx2015_v6,Adipose_Subcutaneous,SLC22A1,1.5112709657173e-05;GTEx2015_v6,Colon_Transverse,SLC22A1,2.53062686040087e-06;GTEx2015_v6,Lung,SLC22A1,1.18266808046935e-09;GTEx2015_v6,Muscle_Skeletal,SLC22A1,2.36928118499852e-14;GTEx2015_v6,Testis,IGF2R,5.3495721159356e-06;GTEx2015_v6,Testis,SLC22A1,1.2446283812788e-05;GTEx2015_v6,Thyroid,SLC22A1,9.32837784072561e-09;GTEx2015_v6,Whole_Blood,SLC22A1,1.05…	.	21829388,Gene expression of SLC22A1 in blood,6.1E-09;23474282,Gene expression of LOC729603 in normal prepouch ileum,0.000765154	Pitx3	ENSG00000197081.7
rs476235	160622637	G	Basal metabolic rate	3.114	0.064692	6	160201605	rs476235	G	A	0.31	0.23	0.0035	0.35	0	0	E026,7_Enh;E090,7_Enh;E091,7_Enh;E099,7_Enh;E121,7_Enh	E120,18_EnhAc;E121,16_EnhW1	E005,H3K4me1_Enh;E006,H3K4me1_Enh;E025,H3K4me1_Enh;E026,H3K4me1_Enh;E049,H3K4me1_Enh;E065,H3K4me1_Enh;E075,H3K4me1_Enh;E076,H3K4me1_Enh;E088,H3K4me1_Enh;E090,H3K4me1_Enh;E091,H3K4me1_Enh;E097,H3K4me1_Enh;E099,H3K4me1_Enh;E101,H3K4me1_Enh;E102,H3K4me1_Enh;E108,H3K4me1_Enh;E110,H3K4me1_Enh;E114,H3K4me1_Enh;E121,H3K4me1_Enh;E024,H3K4me3_Pro;E129,H3K4me3_Pro;E026,H3K27ac_Enh;E065,H3K27ac_Enh;E089,H3K…	E090	.	GTEx2015_v6,Muscle_Skeletal,SLC22A1,2.49033186861274e-06	.	22233810,Gene expression change of SLC22A1 (ENSG00000175003) in dendritic cells after treatment with Mycobacterium tuberculosis,0.010729584	Mef2_disc3	ENSG00000112499.7
rs11756060	160754460	C	Basal metabolic rate	-10.47	0.071185	6	160333428	rs11756060	C	T	0	0.02	0	0.02	0	0			E006,H3K9ac_Pro;E065,H3K4me1_Enh;E090,H3K4me1_Enh;E107,H3K4me1_Enh;E108,H3K4me1_Enh		HepG2,MAFF,Stanford,None	.	.	.	NRSF_disc3	ENSG00000146477.4
rs6415084	160980330	C	Basal metabolic rate	-2.9202	0.07163	6	160559298	rs6415084	T	C	0.63	0.61	0.9	0.54	0	0				E081;E082	.	.	.	.	EWSR1-FLI1;Pou5f1_disc2	ENSG00000198670.6
rs41272078	161010150	C	Basal metabolic rate	-7.1576	0.087957	6	160589118	rs41272078	C	T	0.002	0.02	0	0.03	0	0			E083,H3K4me3_Pro		.	.	.	.	PRDM1_known1;SP2_disc2	ENSG00000198670.6
rs142720914	161016427	G	Basal metabolic rate	70.766	0.090944	6	160595395	rs142720914	G	A	0	0.01	0	0.0026	0	0			E092,H3K4me1_Enh	E022	K562,CTCF,Broad,None	.	.	.	ZBTB33_disc3	ENSG00000198670.6
rs512275	160671737	G	Basal metabolic rate	-12.794	0.09351	6	160250705	rs512275	G	T	0.002	0.0028	0	0.01	1	1	E001,7_Enh;E002,7_Enh;E003,7_Enh;E004,7_Enh;E008,7_Enh;E011,7_Enh;E014,7_Enh;E015,7_Enh;E016,7_Enh;E018,7_Enh;E019,7_Enh;E020,7_Enh;E021,7_Enh;E024,7_Enh;E086,7_Enh;E114,7_Enh;E117,7_Enh	E001,14_EnhA2;E002,15_EnhAF;E003,15_EnhAF;E004,15_EnhAF;E007,17_EnhW2;E008,15_EnhAF;E010,17_EnhW2;E011,15_EnhAF;E012,17_EnhW2;E014,13_EnhA1;E015,14_EnhA2;E016,14_EnhA2;E018,14_EnhA2;E019,13_EnhA1;E020,14_EnhA2;E021,15_EnhAF;E022,17_EnhW2;E024,15_EnhAF	E001,H3K4me1_Enh;E002,H3K4me1_Enh;E003,H3K4me1_Enh;E004,H3K4me1_Enh;E007,H3K4me1_Enh;E008,H3K4me1_Enh;E011,H3K4me1_Enh;E012,H3K4me1_Enh;E014,H3K4me1_Enh;E015,H3K4me1_Enh;E016,H3K4me1_Enh;E018,H3K4me1_Enh;E019,H3K4me1_Enh;E020,H3K4me1_Enh;E021,H3K4me1_Enh;E022,H3K4me1_Enh;E024,H3K4me1_Enh;E026,H3K4me1_Enh;E057,H3K4me1_Enh;E065,H3K4me1_Enh;E076,H3K4me1_Enh;E085,H3K4me1_Enh;E086,H3K4me1_Enh;E097,H3K…	E008	.	.	.	.	CTCF_disc10;GATA_disc3	ENSG00000112499.7
rs41267805	160921969	G	Basal metabolic rate	-6.9007	0.097563	6	160500937	rs41267805	G	A	0.002	0.03	0	0.05	0	0			E056,H3K27ac_Enh;E083,H3K4me3_Pro		.	GTEx2015_v6,Pancreas,SLC22A3,4.43040416855382e-06	.	.	AP-1_known1;GR_known3	ENSG00000198670.6
Affx-52341431	160872058	G	Basal metabolic rate	-132.31	0.099101	.	.	.	.	.	.	.	.	.	.	.	.	.	.	.	.	.	.	.	.	.
rs1864449	161122763	C	Basal metabolic rate	2.6058	0.11266	6	160701731	rs1864449	T	C	0.35	0.44	0.18	0.55	0	0	E066,7_Enh;E118,7_Enh	E066,22_PromP	E005,H3K4me1_Enh;E066,H3K4me1_Enh;E084,H3K4me1_Enh;E085,H3K4me1_Enh;E118,H3K4me1_Enh;E066,H3K27ac_Enh;E079,H3K27ac_Enh;E066,H3K4me3_Pro;E066,H3K9ac_Pro		.	.	.	.	Nkx2_1	ENSG00000122194.13
rs1740428	161081331	G	Basal metabolic rate	2.6611	0.11426	6	160660299	rs1740428	A	G	0.47	0.73	0.57	0.58	0	0	E066,7_Enh		E066,H3K27ac_Enh;E066,H3K4me1_Enh;E066,H3K9ac_Pro		.	.	.	.	CTCFL_disc1;GR_known1;Roaz_2;ZBTB7A_known2	ENSG00000198670.6
rs79370442	160611465	C	Basal metabolic rate	7.5298	0.11459	6	160190433	rs79370442	C	A	0.0041	0.01	0.05	0.02	0	0		E053,19_DNase;E054,19_DNase;E070,19_DNase;E081,19_DNase;E082,19_DNase	E065,H3K4me1_Enh;E081,H3K4me1_Enh;E084,H3K4me1_Enh;E085,H3K4me1_Enh	E081;E082	.	.	.	.	Hltf;SRF_known2;SRF_known4;TCF4_disc2;TCF4_known1	ENSG00000112499.7
rs16891266	160682654	G	Basal metabolic rate	-8.8238	0.11461	6	160261622	rs16891266	G	A	0.14	0.04	0	0.03	0	0	E077,7_Enh;E084,7_Enh;E085,7_Enh;E091,7_Enh;E098,7_Enh;E099,7_Enh;E114,7_Enh;E117,7_Enh	E114,17_EnhW2;E117,18_EnhAc	E005,H3K4me1_Enh;E006,H3K4me1_Enh;E011,H3K4me1_Enh;E013,H3K4me1_Enh;E015,H3K4me1_Enh;E022,H3K4me1_Enh;E024,H3K4me1_Enh;E027,H3K4me1_Enh;E028,H3K4me1_Enh;E057,H3K4me1_Enh;E058,H3K4me1_Enh;E074,H3K4me1_Enh;E077,H3K4me1_Enh;E078,H3K4me1_Enh;E084,H3K4me1_Enh;E085,H3K4me1_Enh;E089,H3K4me1_Enh;E090,H3K4me1_Enh;E091,H3K4me1_Enh;E092,H3K4me1_Enh;E093,H3K4me1_Enh;E094,H3K4me1_Enh;E098,H3K4me1_Enh;E099,H3K…	E082	.	.	.	.	ATF3_known1;ATF3_known7;ATF3_known8;ATF3_known9;Brachyury_1;E2F_disc1;XBP-1_1	ENSG00000112499.7
rs118032069	160737935	C	Basal metabolic rate	8.0177	0.11813	6	160316903	rs118032069	C	A	0.01	0.01	0	0.03	0	0					.	.	.	.	Arid3a_2;Dbx2;En-1_3;Esx1;Hoxa7_2;Hoxb3;Hoxb4;Hoxb7;Hoxc6;Isl2;Lhx3_1;Msx-1_2;Nobox_2;Pax-5_known1;Pax-6_3;Pax7;Phox2a;Pou3f2_4;Pou3f4;Vax2	ENSG00000146477.4
rs572889	160765055	A	Basal metabolic rate	-7.4295	0.12344	6	160344023	rs572889	A	G	0.002	0.02	0	0.03	0	0			E002,H3K4me3_Pro;E127,H3K4me1_Enh		.	.	.	.	Evi-1_4;HDAC2_disc6;Nkx3_1	ENSG00000146477.4
rs10945683	161069952	T	Basal metabolic rate	2.5436	0.13019	6	160648920	rs10945683	T	C	0.49	0.27	0.43	0.42	0	0			E083,H3K4me3_Pro		.	.	.	.	CTCFL_disc1;CTCF_disc8;ELF1_known1;Hdx;NF-AT;RXRA_known7;Rad21_disc7	ENSG00000198670.6
rs76596562	160779981	G	Basal metabolic rate	7.6243	0.13244	6	160358949	rs76596562	G	A	0	0.01	0	0.03	0	0	E005,7_Enh;E023,7_Enh;E026,7_Enh;E063,7_Enh;E065,2_TssAFlnk;E066,7_Enh;E090,7_Enh;E097,7_Enh;E100,7_Enh;E107,7_Enh;E108,7_Enh;E114,7_Enh;E118,7_Enh	E063,17_EnhW2;E065,16_EnhW1;E105,17_EnhW2;E107,13_EnhA1;E108,14_EnhA2;E111,17_EnhW2;E114,10_TxEnh5	E005,H3K4me1_Enh;E011,H3K4me1_Enh;E013,H3K4me1_Enh;E022,H3K4me1_Enh;E026,H3K4me1_Enh;E063,H3K4me1_Enh;E065,H3K4me1_Enh;E066,H3K4me1_Enh;E076,H3K4me1_Enh;E090,H3K4me1_Enh;E091,H3K4me1_Enh;E096,H3K4me1_Enh;E097,H3K4me1_Enh;E100,H3K4me1_Enh;E103,H3K4me1_Enh;E105,H3K4me1_Enh;E107,H3K4me1_Enh;E108,H3K4me1_Enh;E111,H3K4me1_Enh;E114,H3K4me1_Enh;E118,H3K4me1_Enh;E015,H3K27ac_Enh;E063,H3K27ac_Enh;E065,H3K…	E003	.	.	.	.	GCNF;HEN1_1;NF-E2_disc4;TCF12_disc5;ZBRK1	ENSG00000146477.4
rs80145669	161022495	G	Basal metabolic rate	7.2793	0.13285	6	160601463	rs80145669	G	A	0.002	0.05	0.03	0.05	0	0			E083,H3K4me3_Pro;E106,H3K4me3_Pro;E113,H3K4me3_Pro;E113,H3K4me1_Enh		.	.	.	.	Gm397;Pou5f1_disc1;Pou5f1_known1;TEF	ENSG00000198670.6
rs1564348	160578860	T	Basal metabolic rate	3.1927	0.13823	6	160157828	rs1564348	T	C	0.11	0.27	0	0.15	0	0			E007,H3K4me3_Pro;E113,H3K4me3_Pro;E017,H3K4me1_Enh;E026,H3K4me1_Enh;E065,H3K4me1_Enh;E066,H3K4me1_Enh;E092,H3K4me1_Enh;E129,H3K4me1_Enh;E026,H3K27ac_Enh	E120;E121;E125	.	.	20686565,Cholesterol total,1E-16;20686565,LDL cholesterol,2E-17;24097068,Cholesterol total,3E-23;24097068,LDL cholesterol,3E-21	20037589,C5 / C4,5.60E-09;20037589,C8:1,7.80E-03	EWSR1-FLI1;PTF1-beta;SETDB1_disc1;STAT_known7;TCF12_disc6	ENSG00000175003.8
rs200376184	161011999	G	Basal metabolic rate	-46.333	0.13913	6	160590967	rs200376184	G	C	0	0	0	0.0026	0	0			E005,H3K4me3_Pro;E005,H3K9ac_Pro	E003;E022	.	.	.	.	.	ENSG00000198670.6
Affx-28073355	160575837	G	Basal metabolic rate	7.3313	0.14789	.	.	.	.	.	.	.	.	.	.	.	.	.	.	.	.	.	.	.	.	.
rs115325990	160857787	A	Basal metabolic rate	15.658	0.15165	6	160436755	rs115325990	A	G	0.02	0.01	0	0.01	0	1	E038,7_Enh;E043,7_Enh;E051,12_EnhBiv	E042,17_EnhW2;E045,17_EnhW2	E001,H3K4me1_Enh;E011,H3K4me1_Enh;E019,H3K4me1_Enh;E037,H3K4me1_Enh;E038,H3K4me1_Enh;E039,H3K4me1_Enh;E041,H3K4me1_Enh;E042,H3K4me1_Enh;E043,H3K4me1_Enh;E050,H3K4me1_Enh;E051,H3K4me1_Enh;E081,H3K4me1_Enh;E099,H3K4me1_Enh		.	.	.	.	Osr	ENSG00000146477.4
rs3918291	160828142	T	Basal metabolic rate	12.216	0.16087	6	160407110	rs3918291	T	C	0	0.0028	0	0.01	1	1			E007,H3K9ac_Pro;E063,H3K4me1_Enh;E100,H3K4me1_Enh;E107,H3K4me1_Enh;E065,H3K27ac_Enh;E097,H3K27ac_Enh;E074,H3K4me3_Pro		.	.	.	.	HNF4_disc1;HNF4_known1;HNF4_known4;HNF4_known8;RXR::LXR;RXRA_disc1;RXRA_known6	ENSG00000146477.4
rs421913	160742369	T	Basal metabolic rate	-8.6078	0.16912	6	160321337	rs421913	C	T	1	1	1	0.98	0	0			E012,H3K27ac_Enh;E024,H3K4me3_Pro;E063,H3K4me3_Pro;E066,H3K4me3_Pro;E068,H3K4me3_Pro;E074,H3K4me3_Pro;E083,H3K4me3_Pro;E096,H3K4me3_Pro;E113,H3K4me3_Pro;E047,H3K9ac_Pro		.	.	.	.	Ik-2_3;Sox_15;Sox_2;VDR_4;Znf143_known1	ENSG00000146477.4
rs142013128	160494500	C	Basal metabolic rate	-80.028	0.17149	6	160073468	rs142013128	C	T	0	0.0028	0	0	1	1	E066,6_EnhG		E007,H3K9ac_Pro;E018,H3K9ac_Pro;E049,H3K9ac_Pro;E023,H3K4me1_Enh;E055,H3K4me1_Enh;E066,H3K4me1_Enh;E105,H3K4me1_Enh;E055,H3K27ac_Enh;E056,H3K27ac_Enh;E059,H3K27ac_Enh;E066,H3K27ac_Enh;E115,H3K27ac_Enh;E113,H3K4me3_Pro		.	.	.	.	AP-1_disc5;HNF4_disc4;Myf_1	ENSG00000197081.7
rs78423775	160519228	G	Basal metabolic rate	-4.2777	0.17306	6	160098196	rs78423775	G	A	0.0041	0.06	0	0.05	0	0			E007,H3K9ac_Pro;E014,H3K9ac_Pro;E063,H3K9ac_Pro;E066,H3K9ac_Pro;E012,H3K27ac_Enh;E041,H3K27ac_Enh;E048,H3K27ac_Enh;E055,H3K27ac_Enh;E056,H3K27ac_Enh;E059,H3K27ac_Enh;E061,H3K27ac_Enh;E066,H3K27ac_Enh;E071,H3K27ac_Enh;E111,H3K27ac_Enh;E121,H3K27ac_Enh;E124,H3K27ac_Enh;E039,H3K4me1_Enh;E041,H3K4me1_Enh		.	.	.	.	Pax-5_known3;THAP1_disc2;YY1_known2	ENSG00000197081.7
rs41272114	161006077	C	Basal metabolic rate	5.6893	0.17684	6	160585045	rs41272114	C	T	0.0041	0.05	0	0.03	1	1			E074,H3K4me3_Pro;E083,H3K4me3_Pro		.	.	25208887,Plasma plasminogen levels,3E-8	.	Nanog_disc1;Pou2f2_disc1;Pou3f3;Pou5f1_disc2;TATA_disc9	ENSG00000198670.6
rs62441901	160973905	C	Basal metabolic rate	4.3225	0.19725	6	160552873	rs62441901	C	G	0.01	0.06	0	0.08	0	0					.	.	.	.	CDP_1;Zfp410	ENSG00000198670.6
rs783147	161137990	G	Basal metabolic rate	-2.0832	0.20161	6	160716958	rs783147	G	A	0.2	0.53	0.49	0.44	0	0	E066,6_EnhG		E027,H3K4me1_Enh;E028,H3K4me1_Enh;E066,H3K4me1_Enh;E103,H3K4me1_Enh;E121,H3K4me1_Enh;E066,H3K27ac_Enh;E094,H3K27ac_Enh;E121,H3K27ac_Enh		.	.	21900290,Lp (a) levels,3E-17	.	.	ENSG00000122194.13
rs8177505	160679656	A	Basal metabolic rate	-27.951	0.20834	6	160258624	rs8177505	A	AT	NA	NA	NA	NA	1	1	E005,7_Enh;E013,7_Enh;E021,7_Enh;E022,7_Enh;E027,7_Enh;E076,7_Enh;E091,7_Enh;E092,7_Enh;E099,7_Enh;E103,7_Enh;E111,7_Enh	E005,14_EnhA2;E027,18_EnhAc;E076,14_EnhA2;E078,18_EnhAc;E080,17_EnhW2;E092,15_EnhAF;E099,18_EnhAc;E103,15_EnhAF;E111,13_EnhA1	E002,H3K4me1_Enh;E003,H3K4me1_Enh;E005,H3K4me1_Enh;E006,H3K4me1_Enh;E013,H3K4me1_Enh;E014,H3K4me1_Enh;E015,H3K4me1_Enh;E016,H3K4me1_Enh;E020,H3K4me1_Enh;E021,H3K4me1_Enh;E022,H3K4me1_Enh;E024,H3K4me1_Enh;E027,H3K4me1_Enh;E028,H3K4me1_Enh;E057,H3K4me1_Enh;E058,H3K4me1_Enh;E076,H3K4me1_Enh;E078,H3K4me1_Enh;E084,H3K4me1_Enh;E085,H3K4me1_Enh;E091,H3K4me1_Enh;E092,H3K4me1_Enh;E093,H3K4me1_Enh;E097,H3K…		.	.	.	.	CCNT2_disc1;Pax-4_1;Pax-5_known3;TAL1_disc1	ENSG00000112499.7
rs34130495	160560824	G	Basal metabolic rate	6.0658	0.21142	6	160139792	rs34130495	G	A	0.002	0.0028	0	0.02	1	1	E005,7_Enh;E006,7_Enh;E017,7_Enh;E023,7_Enh;E025,7_Enh;E026,7_Enh;E052,7_Enh;E055,7_Enh;E065,7_Enh;E066,7_Enh;E076,7_Enh;E080,7_Enh;E089,7_Enh;E103,7_Enh;E111,7_Enh;E114,7_Enh;E117,7_Enh;E118,7_Enh;E126,7_Enh;E127,7_Enh;E129,7_Enh	E005,16_EnhW1;E006,15_EnhAF;E017,15_EnhAF;E023,15_EnhAF;E025,15_EnhAF;E026,14_EnhA2;E027,19_DNase;E028,17_EnhW2;E049,15_EnhAF;E052,14_EnhA2;E055,14_EnhA2;E056,15_EnhAF;E057,17_EnhW2;E058,19_DNase;E059,17_EnhW2;E061,19_DNase;E065,17_EnhW2;E066,17_EnhW2;E076,14_EnhA2;E099,19_DNase;E103,14_EnhA2;E111,15_EnhAF;E114,14_EnhA2;E117,14_EnhA2;E120,17_EnhW2;E121,17_EnhW2;E125,15_EnhAF;E126,15_EnhAF;E127,18…	E001,H3K4me1_Enh;E005,H3K4me1_Enh;E006,H3K4me1_Enh;E011,H3K4me1_Enh;E013,H3K4me1_Enh;E015,H3K4me1_Enh;E016,H3K4me1_Enh;E017,H3K4me1_Enh;E018,H3K4me1_Enh;E020,H3K4me1_Enh;E023,H3K4me1_Enh;E025,H3K4me1_Enh;E026,H3K4me1_Enh;E028,H3K4me1_Enh;E034,H3K4me1_Enh;E049,H3K4me1_Enh;E052,H3K4me1_Enh;E055,H3K4me1_Enh;E056,H3K4me1_Enh;E057,H3K4me1_Enh;E058,H3K4me1_Enh;E065,H3K4me1_Enh;E066,H3K4me1_Enh;E076,H3K…	E021;E022;E028;E057;E092;E097;E117;E125;E128	.	.	.	.	Egr-1_known1;Myc_disc2;Myc_disc9;NF-E2_disc3	ENSG00000175003.8
rs35888596	160543080	G	Basal metabolic rate	32.144	0.21566	6	160122048	rs35888596	G	A	0.002	0.01	0	0.01	1	1	E006,6_EnhG;E025,7_Enh;E066,1_TssA;E089,6_EnhG;E098,7_Enh;E104,6_EnhG	E025,22_PromP;E066,13_EnhA1;E078,18_EnhAc;E087,18_EnhAc;E102,18_EnhAc;E118,22_PromP	E005,H3K4me3_Pro;E025,H3K4me3_Pro;E066,H3K4me3_Pro;E006,H3K4me1_Enh;E025,H3K4me1_Enh;E066,H3K4me1_Enh;E085,H3K4me1_Enh;E089,H3K4me1_Enh;E090,H3K4me1_Enh;E098,H3K4me1_Enh;E104,H3K4me1_Enh;E105,H3K4me1_Enh;E007,H3K9ac_Pro;E047,H3K9ac_Pro;E066,H3K9ac_Pro;E055,H3K27ac_Enh;E056,H3K27ac_Enh;E066,H3K27ac_Enh		.	.	.	.	.	ENSG00000175003.8
rs13209686	160595233	T	Basal metabolic rate	-3.6626	0.23467	6	160174201	rs13209686	T	C	0.16	0.22	0.21	0.09	0	0	E001,7_Enh;E002,7_Enh;E005,7_Enh;E019,7_Enh;E022,7_Enh;E024,7_Enh;E099,7_Enh;E114,7_Enh	E001,14_EnhA2;E003,17_EnhW2;E004,17_EnhW2;E005,16_EnhW1;E011,15_EnhAF;E012,17_EnhW2;E013,17_EnhW2;E014,17_EnhW2;E016,17_EnhW2;E018,18_EnhAc;E019,18_EnhAc	E001,H3K4me1_Enh;E002,H3K4me1_Enh;E004,H3K4me1_Enh;E005,H3K4me1_Enh;E006,H3K4me1_Enh;E011,H3K4me1_Enh;E012,H3K4me1_Enh;E013,H3K4me1_Enh;E014,H3K4me1_Enh;E015,H3K4me1_Enh;E016,H3K4me1_Enh;E018,H3K4me1_Enh;E019,H3K4me1_Enh;E020,H3K4me1_Enh;E022,H3K4me1_Enh;E024,H3K4me1_Enh;E085,H3K4me1_Enh;E099,H3K4me1_Enh;E114,H3K4me1_Enh;E123,H3K4me1_Enh;E001,H3K4me3_Pro;E011,H3K4me3_Pro;E003,H3K27ac_Enh;E004,H3K…		.	.	.	.	Foxc1_1;GATA_known2;GATA_known4;Lhx4	ENSG00000112499.7
rs116919782	160760113	C	Basal metabolic rate	11.848	0.2776	6	160339081	rs116919782	C	A	0	0.01	0.01	0.01	0	0			E004,H3K27ac_Enh;E008,H3K9ac_Pro;E024,H3K4me1_Enh;E052,H3K4me1_Enh;E058,H3K4me1_Enh;E099,H3K4me1_Enh;E110,H3K4me1_Enh		.	.	.	.	HMG-IY_1;STAT_known8;STAT_known9	ENSG00000146477.4
Affx-28072823	160543229	T	Basal metabolic rate	16.048	0.28106	.	.	.	.	.	.	.	.	.	.	.	.	.	.	.	.	.	.	.	.	.
rs41259144	161022107	C	Basal metabolic rate	8.4941	0.2875	6	160601075	rs41259144	C	T	0.002	0.02	0	0.01	0	1			E083,H3K4me3_Pro;E106,H3K4me3_Pro;E113,H3K4me3_Pro;E113,H3K4me1_Enh	E021	.	.	.	.	HDAC2_disc5	ENSG00000198670.6
rs3798164	160575202	G	Basal metabolic rate	-1.7265	0.29872	6	160154170	rs3798164	G	A	0.53	0.31	0.33	0.4	0	0			E005,H3K4me3_Pro;E110,H3K4me3_Pro;E065,H3K27ac_Enh;E066,H3K4me1_Enh		.	GTEx2015_v6,Artery_Tibial,SLC22A1,1.12815717686194e-05	.	.	AP-1_disc2;HP1-site-factor;Hand1_1;SP1_disc1	ENSG00000175003.8
rs8187722	160864758	A	Basal metabolic rate	-42.651	0.30048	6	160443726	rs8187722	A	G	0.06	0.01	0	0.0013	1	1			E007,H3K9ac_Pro;E095,H3K4me1_Enh;E096,H3K4me1_Enh		.	.	.	.	.	ENSG00000146477.4
rs182980975	160879145	C	Basal metabolic rate	-8.9834	0.30313	6	160458113	rs182980975	C	T	0	0	0	0.01	0	0	E029,7_Enh;E032,7_Enh;E034,7_Enh;E035,7_Enh;E036,7_Enh;E037,7_Enh;E038,7_Enh;E039,7_Enh;E040,7_Enh;E041,7_Enh;E042,7_Enh;E043,7_Enh;E045,7_Enh;E046,7_Enh;E048,7_Enh;E050,12_EnhBiv;E051,12_EnhBiv;E115,7_Enh;E124,7_Enh	E029,15_EnhAF;E030,17_EnhW2;E031,17_EnhW2;E032,17_EnhW2;E033,17_EnhW2;E034,17_EnhW2;E035,17_EnhW2;E036,16_EnhW1;E037,17_EnhW2;E038,16_EnhW1;E039,17_EnhW2;E040,17_EnhW2;E041,15_EnhAF;E042,17_EnhW2;E043,17_EnhW2;E044,17_EnhW2;E045,17_EnhW2;E046,15_EnhAF;E047,17_EnhW2;E048,17_EnhW2;E050,16_EnhW1;E051,17_EnhW2;E062,17_EnhW2;E093,17_EnhW2;E112,17_EnhW2;E115,14_EnhA2;E116,17_EnhW2;E124,16_EnhW1	E012,H3K27ac_Enh;E046,H3K27ac_Enh;E061,H3K27ac_Enh;E099,H3K27ac_Enh;E111,H3K27ac_Enh;E115,H3K27ac_Enh;E027,H3K9ac_Pro;E063,H3K9ac_Pro;E067,H3K9ac_Pro;E083,H3K9ac_Pro;E101,H3K9ac_Pro;E115,H3K9ac_Pro;E029,H3K4me1_Enh;E030,H3K4me1_Enh;E031,H3K4me1_Enh;E032,H3K4me1_Enh;E033,H3K4me1_Enh;E034,H3K4me1_Enh;E035,H3K4me1_Enh;E036,H3K4me1_Enh;E037,H3K4me1_Enh;E038,H3K4me1_Enh;E039,H3K4me1_Enh;E040,H3K4me1_E…	E050	.	.	.	.	Bbx;FAC1;Hoxa10;Hoxd10	ENSG00000146477.4
rs118092535	161027131	A	Basal metabolic rate	9.9286	0.31322	6	160606099	rs118092535	A	C	0	0.02	0	0.01	0	0			E005,H3K4me3_Pro;E074,H3K4me3_Pro;E083,H3K4me3_Pro;E095,H3K4me3_Pro;E006,H3K9ac_Pro		.	.	.	.	CHOP::CEBPalpha;Nr2e3	ENSG00000198670.6
rs315996	160666365	G	Basal metabolic rate	2.2761	0.32541	6	160245333	rs315996	G	A	0.01	0.14	0	0.13	0	0	E001,7_Enh;E021,7_Enh		E001,H3K4me1_Enh;E014,H3K4me1_Enh;E016,H3K4me1_Enh;E020,H3K4me1_Enh;E021,H3K4me1_Enh;E024,H3K4me1_Enh;E026,H3K4me1_Enh;E065,H3K4me1_Enh;E078,H3K4me1_Enh;E003,H3K27ac_Enh;E012,H3K27ac_Enh;E016,H3K27ac_Enh;E026,H3K27ac_Enh;E065,H3K27ac_Enh;E014,H3K9ac_Pro		HepG2,JUND,Stanford,None	.	.	.	Maf_known5	ENSG00000112499.7
rs117446263	160847571	G	Basal metabolic rate	4.935	0.3441	6	160426539	rs117446263	G	A	0	0.02	0	0.02	0	0	E029,12_EnhBiv;E033,12_EnhBiv;E034,12_EnhBiv;E037,7_Enh;E038,7_Enh;E039,7_Enh;E040,7_Enh;E041,7_Enh;E042,7_Enh;E043,7_Enh;E047,12_EnhBiv;E048,7_Enh;E051,12_EnhBiv;E062,12_EnhBiv;E065,7_Enh;E097,7_Enh;E119,7_Enh;E124,12_EnhBiv	E031,17_EnhW2;E032,17_EnhW2;E033,17_EnhW2;E034,17_EnhW2;E037,17_EnhW2;E038,17_EnhW2;E039,17_EnhW2;E040,17_EnhW2;E041,17_EnhW2;E042,17_EnhW2;E043,17_EnhW2;E044,17_EnhW2;E045,17_EnhW2;E046,17_EnhW2;E047,17_EnhW2;E048,17_EnhW2;E050,17_EnhW2;E062,17_EnhW2;E093,17_EnhW2;E112,17_EnhW2;E115,17_EnhW2;E116,17_EnhW2;E124,17_EnhW2	E008,H3K27ac_Enh;E065,H3K27ac_Enh;E067,H3K27ac_Enh;E069,H3K27ac_Enh;E071,H3K27ac_Enh;E080,H3K27ac_Enh;E095,H3K27ac_Enh;E097,H3K27ac_Enh;E103,H3K27ac_Enh;E111,H3K27ac_Enh;E023,H3K4me1_Enh;E026,H3K4me1_Enh;E027,H3K4me1_Enh;E029,H3K4me1_Enh;E032,H3K4me1_Enh;E033,H3K4me1_Enh;E034,H3K4me1_Enh;E037,H3K4me1_Enh;E038,H3K4me1_Enh;E039,H3K4me1_Enh;E040,H3K4me1_Enh;E041,H3K4me1_Enh;E042,H3K4me1_Enh;E043,H3K…		.	.	.	.	Nkx2_9;TEF-1_2	ENSG00000146477.4
rs13213129	160906922	G	Basal metabolic rate	3.6579	0.34726	6	160485890	rs13213129	G	T	0.01	0.02	0	0.04	1	0			E055,H3K27ac_Enh		.	.	.	.	Ets_known1;Ets_known2;Ets_known8;Ets_known9	ENSG00000146477.4
rs143431368	160969693	T	Basal metabolic rate	14.741	0.35998	6	160548661	rs143431368	T	C	0.002	0	0	0.01	0	0					.	.	.	.	Ets_known4;Ets_known6;Ets_known7;FEV;NF-kappaB_disc1;NF-kappaB_known4;NF-kappaB_known5;Pax-5_known4;Rad21_disc2;TATA_disc3	ENSG00000198670.6
rs3127590	160700325	G	Basal metabolic rate	-1.5602	0.36293	6	160279293	rs3127590	G	T	0.3	0.25	0.21	0.32	0	0	E003,7_Enh;E015,7_Enh;E057,7_Enh;E058,7_Enh;E100,7_Enh;E119,7_Enh;E127,7_Enh	E001,17_EnhW2;E003,16_EnhW1;E008,17_EnhW2;E015,19_DNase;E018,19_DNase;E020,16_EnhW1;E028,17_EnhW2;E057,16_EnhW1;E058,19_DNase;E119,17_EnhW2;E127,14_EnhA2	E001,H3K4me1_Enh;E003,H3K4me1_Enh;E005,H3K4me1_Enh;E013,H3K4me1_Enh;E014,H3K4me1_Enh;E015,H3K4me1_Enh;E020,H3K4me1_Enh;E057,H3K4me1_Enh;E058,H3K4me1_Enh;E065,H3K4me1_Enh;E079,H3K4me1_Enh;E091,H3K4me1_Enh;E100,H3K4me1_Enh;E107,H3K4me1_Enh;E108,H3K4me1_Enh;E127,H3K4me1_Enh;E003,H3K27ac_Enh;E004,H3K27ac_Enh;E099,H3K27ac_Enh;E127,H3K27ac_Enh;E005,H3K9ac_Pro;E007,H3K9ac_Pro;E020,H3K4me3_Pro;E127,H3K4m…		.	.	.	.	ERalpha-a_disc4;ERalpha-a_known1;RAR;RORalpha1_1;RXRA_known3	ENSG00000112499.7
rs143079629	161128812	G	Basal metabolic rate	-6.2436	0.36773	6	160707780	rs143079629	G	A	0	0.0028	0	0.01	1	1	E066,7_Enh	E066,22_PromP	E007,H3K9ac_Pro;E066,H3K9ac_Pro;E066,H3K27ac_Enh;E066,H3K4me1_Enh;E084,H3K4me1_Enh;E118,H3K4me1_Enh;E066,H3K4me3_Pro		.	.	.	.	BAF155_disc2;Ets_disc1;SIX5_disc1;SIX5_disc3;TCF4_disc2;Znf143_disc2	ENSG00000122194.13
rs146534110	160578069	G	Basal metabolic rate	-6.1989	0.38256	6	160157037	rs146534110	G	T	0	0.01	0	0.01	0	0	E023,7_Enh;E026,7_Enh;E129,7_Enh	E017,19_DNase;E023,15_EnhAF;E025,17_EnhW2;E026,16_EnhW1;E049,17_EnhW2;E052,19_DNase;E125,19_DNase;E128,19_DNase;E129,18_EnhAc	E017,H3K4me1_Enh;E023,H3K4me1_Enh;E026,H3K4me1_Enh;E063,H3K4me1_Enh;E065,H3K4me1_Enh;E066,H3K4me1_Enh;E099,H3K4me1_Enh;E129,H3K4me1_Enh;E023,H3K9ac_Pro;E026,H3K27ac_Enh	E017;E055;E056;E098;E120;E121;E125;E126;E128	.	.	.	.	Mef2_known5	ENSG00000175003.8
rs34104736	160553314	C	Basal metabolic rate	-15.266	0.40229	6	160132282	rs34104736	C	T	0	0.0028	0	0.0013	0	0	E001,7_Enh;E003,12_EnhBiv;E006,6_EnhG;E008,7_Enh;E011,7_Enh;E014,7_Enh;E015,12_EnhBiv;E016,7_Enh;E017,7_Enh;E018,2_TssAFlnk;E019,7_Enh;E020,7_Enh;E021,7_Enh;E022,7_Enh;E024,7_Enh;E025,7_Enh;E026,7_Enh;E052,7_Enh;E066,6_EnhG;E089,7_Enh	E001,17_EnhW2;E002,17_EnhW2;E003,14_EnhA2;E004,17_EnhW2;E005,17_EnhW2;E007,17_EnhW2;E008,15_EnhAF;E009,17_EnhW2;E010,17_EnhW2;E011,17_EnhW2;E012,17_EnhW2;E013,17_EnhW2;E014,16_EnhW1;E015,14_EnhA2;E016,17_EnhW2;E017,17_EnhW2;E018,16_EnhW1;E019,14_EnhA2;E020,17_EnhW2;E021,17_EnhW2;E022,15_EnhAF;E023,17_EnhW2;E024,15_EnhAF;E025,17_EnhW2;E026,17_EnhW2;E049,17_EnhW2;E052,17_EnhW2;E056,17_EnhW2;E066,10…	E001,H3K4me1_Enh;E002,H3K4me1_Enh;E003,H3K4me1_Enh;E006,H3K4me1_Enh;E008,H3K4me1_Enh;E011,H3K4me1_Enh;E012,H3K4me1_Enh;E013,H3K4me1_Enh;E014,H3K4me1_Enh;E015,H3K4me1_Enh;E016,H3K4me1_Enh;E017,H3K4me1_Enh;E018,H3K4me1_Enh;E019,H3K4me1_Enh;E020,H3K4me1_Enh;E021,H3K4me1_Enh;E022,H3K4me1_Enh;E023,H3K4me1_Enh;E024,H3K4me1_Enh;E025,H3K4me1_Enh;E026,H3K4me1_Enh;E049,H3K4me1_Enh;E052,H3K4me1_Enh;E055,H3K…		.	.	.	.	.	ENSG00000175003.8
rs4708871	160969096	T	Basal metabolic rate	-3.8949	0.40912	6	160548064	rs4708871	C	T	0.99	0.98	1	0.97	0	0					.	.	.	.	Nkx2_2;TEF-1_2	ENSG00000198670.6
rs2282143	160557643	C	Basal metabolic rate	-5.2519	0.42069	6	160136611	rs2282143	C	T	0.07	0.02	0.13	0.01	0	1	E022,7_Enh;E066,6_EnhG;E084,7_Enh;E085,7_Enh;E098,7_Enh;E118,7_Enh	E066,13_EnhA1;E084,17_EnhW2;E085,18_EnhAc;E118,18_EnhAc	E003,H3K4me1_Enh;E006,H3K4me1_Enh;E010,H3K4me1_Enh;E011,H3K4me1_Enh;E012,H3K4me1_Enh;E014,H3K4me1_Enh;E015,H3K4me1_Enh;E019,H3K4me1_Enh;E020,H3K4me1_Enh;E022,H3K4me1_Enh;E024,H3K4me1_Enh;E034,H3K4me1_Enh;E055,H3K4me1_Enh;E056,H3K4me1_Enh;E066,H3K4me1_Enh;E077,H3K4me1_Enh;E079,H3K4me1_Enh;E084,H3K4me1_Enh;E085,H3K4me1_Enh;E089,H3K4me1_Enh;E094,H3K4me1_Enh;E098,H3K4me1_Enh;E114,H3K4me1_Enh;E118,H3K…	E086;E118	.	GTEx2015_v6,Artery_Tibial,SLC22A1,1.15498212601337e-05;GTEx2015_v6,Lung,SLC22A1,1.50620895412988e-06;GTEx2015_v6,Skin_Sun_Exposed_Lower_leg,SLC22A1,8.00509895061097e-11;GTEx2015_v6,Thyroid,SLC22A1,1.10376039223852e-09	.	.	Ahr::Arnt::HIF1;HIF1	ENSG00000175003.8
rs596881	160637239	C	Basal metabolic rate	2.1051	0.42824	6	160216207	rs596881	T	C	0.68	0.92	0.88	0.9	0	0	E018,7_Enh;E019,7_Enh;E025,7_Enh;E026,7_Enh		E010,H3K4me1_Enh;E014,H3K4me1_Enh;E016,H3K4me1_Enh;E018,H3K4me1_Enh;E019,H3K4me1_Enh;E020,H3K4me1_Enh;E024,H3K4me1_Enh;E025,H3K4me1_Enh;E026,H3K4me1_Enh;E049,H3K4me1_Enh;E061,H3K4me1_Enh;E110,H3K4me1_Enh;E129,H3K4me1_Enh;E026,H3K27ac_Enh;E026,H3K4me3_Pro		.	.	.	.	Smad_2	ENSG00000112499.7
rs41267809	160953642	A	Basal metabolic rate	4.3602	0.44285	6	160532610	rs41267809	A	G	0	0.01	0	0.02	1	0	E066,6_EnhG		E006,H3K9ac_Pro;E007,H3K9ac_Pro;E038,H3K9ac_Pro;E049,H3K9ac_Pro;E067,H3K9ac_Pro;E076,H3K9ac_Pro;E088,H3K9ac_Pro;E066,H3K4me1_Enh;E115,H3K4me1_Enh		.	.	.	.	NRSF_disc10	ENSG00000198670.6
Affx-28073356	160575907	G	Basal metabolic rate	-47.651	0.44711	.	.	.	.	.	.	.	.	.	.	.	.	.	.	.	.	.	.	.	.	.
rs147936725	161007619	G	Basal metabolic rate	11.281	0.47976	6	160586587	rs147936725	G	T	0	0.01	0	0	0	0			E074,H3K4me3_Pro;E083,H3K4me3_Pro		.	.	.	.	Gfi1_1	ENSG00000198670.6
rs7765803	161007538	G	Basal metabolic rate	1.1196	0.51289	6	160586506	rs7765803	G	C	0.62	0.27	0.42	0.38	0	0			E074,H3K4me3_Pro;E083,H3K4me3_Pro	E022	.	.	.	.	GR_known3;GR_known9;Myb_2;Myf_4;T3R	ENSG00000198670.6
Affx-28074816	160664680	G	Basal metabolic rate	8.946	0.5163	.	.	.	.	.	.	.	.	.	.	.	.	.	.	.	.	.	.	.	.	.
Affx-28077045	160808948	C	Basal metabolic rate	-6.4497	0.52725	.	.	.	.	.	.	.	.	.	.	.	.	.	.	.	.	.	.	.	.	.
rs14224	161137779	T	Basal metabolic rate	-1.0231	0.53291	6	160716747	rs14224	T	C	0.54	0.35	0.49	0.41	1	1	E066,6_EnhG	E066,22_PromP	E005,H3K9ac_Pro;E006,H3K4me3_Pro;E109,H3K4me3_Pro;E027,H3K4me1_Enh;E028,H3K4me1_Enh;E066,H3K4me1_Enh;E093,H3K4me1_Enh;E103,H3K4me1_Enh;E121,H3K4me1_Enh;E066,H3K27ac_Enh;E094,H3K27ac_Enh;E121,H3K27ac_Enh	E118	.	.	.	.	VDR_1	ENSG00000122194.13
rs117224353	160808160	G	Basal metabolic rate	-4.8135	0.53728	6	160387128	rs117224353	G	T	0	0.0028	0	0.01	0	0	E005,7_Enh;E006,7_Enh;E015,7_Enh;E021,7_Enh;E022,7_Enh;E023,7_Enh;E024,7_Enh;E025,7_Enh;E026,7_Enh;E027,7_Enh;E028,7_Enh;E049,7_Enh;E052,7_Enh;E055,7_Enh;E056,7_Enh;E057,7_Enh;E058,7_Enh;E063,7_Enh;E065,7_Enh;E066,7_Enh;E076,7_Enh;E077,7_Enh;E078,7_Enh;E079,7_Enh;E089,7_Enh;E090,7_Enh;E091,7_Enh;E094,7_Enh;E095,7_Enh;E096,7_Enh;E097,7_Enh;E098,7_Enh;E099,7_Enh;E100,7_Enh;E103,7_Enh;E104,7_Enh;E10…	E001,19_DNase;E002,17_EnhW2;E004,19_DNase;E005,17_EnhW2;E006,16_EnhW1;E007,17_EnhW2;E008,17_EnhW2;E011,19_DNase;E013,19_DNase;E015,19_DNase;E017,17_EnhW2;E018,17_EnhW2;E021,17_EnhW2;E022,19_DNase;E023,13_EnhA1;E024,17_EnhW2;E025,13_EnhA1;E026,17_EnhW2;E027,14_EnhA2;E028,14_EnhA2;E049,15_EnhAF;E052,16_EnhW1;E053,17_EnhW2;E055,14_EnhA2;E056,17_EnhW2;E057,14_EnhA2;E058,14_EnhA2;E059,17_EnhW2;E061,17…	E005,H3K4me1_Enh;E006,H3K4me1_Enh;E015,H3K4me1_Enh;E020,H3K4me1_Enh;E022,H3K4me1_Enh;E023,H3K4me1_Enh;E024,H3K4me1_Enh;E025,H3K4me1_Enh;E026,H3K4me1_Enh;E027,H3K4me1_Enh;E028,H3K4me1_Enh;E049,H3K4me1_Enh;E052,H3K4me1_Enh;E055,H3K4me1_Enh;E056,H3K4me1_Enh;E057,H3K4me1_Enh;E058,H3K4me1_Enh;E063,H3K4me1_Enh;E065,H3K4me1_Enh;E066,H3K4me1_Enh;E075,H3K4me1_Enh;E076,H3K4me1_Enh;E077,H3K4me1_Enh;E078,H3K…	E003;E004;E022;E028;E057;E094;E098;E100;E109;E114;E117;E118;E119;E120;E121;E127	A549,GR,HudsonAlpha,DEX_50nM;HeLa-S3,CFOS,Stanford,None;HeLa-S3,CJUN,Stanford,None;HeLa-S3,CMYC,Stanford,None;HeLa-S3,CTCF,Broad,None;HeLa-S3,JUND,Stanford,None;HeLa-S3,MAX,Stanford,None;HeLa-S3,SMC3,Stanford,None;MCF10A-Er-Src,STAT3,Harvard(Weissman),EtOH_0.01pct_4hr;NHEK,CTCF,Broad,None	.	.	.	RFX5_known5	ENSG00000146477.4
rs7765781	161007496	G	Basal metabolic rate	1.0102	0.55446	6	160586464	rs7765781	G	C	0.63	0.27	0.42	0.38	0	0			E074,H3K4me3_Pro;E083,H3K4me3_Pro		.	.	.	.	HDAC2_disc3;NRSF_known3	ENSG00000198670.6
rs41267819	161011993	G	Basal metabolic rate	-25.113	0.55857	6	160590961	rs41267819	G	A	NA	NA	NA	NA	0	0			E005,H3K4me3_Pro;E005,H3K9ac_Pro	E003;E022	.	.	.	.	AP-4_1	ENSG00000198670.6
rs1479353	160593874	A	Basal metabolic rate	-0.89729	0.59112	6	160172842	rs1479353	C	A	0.73	0.51	0.62	0.62	0	0			E003,H3K27ac_Enh;E005,H3K27ac_Enh;E013,H3K27ac_Enh;E005,H3K4me1_Enh;E123,H3K4me1_Enh;E047,H3K9ac_Pro	E126	.	.	.	.	RFX5_known5	ENSG00000112499.7
rs77798339	160698574	G	Basal metabolic rate	4.0805	0.59544	6	160277542	rs77798339	G	A	0.01	0.0028	0	0.01	0	0	E006,7_Enh;E022,7_Enh;E081,7_Enh;E089,7_Enh;E090,7_Enh;E100,7_Enh;E107,2_TssAFlnk;E108,2_TssAFlnk	E068,17_EnhW2;E069,17_EnhW2;E071,17_EnhW2;E072,17_EnhW2;E073,16_EnhW1;E081,22_PromP;E082,19_DNase;E089,17_EnhW2;E090,22_PromP;E107,13_EnhA1;E108,22_PromP	E003,H3K27ac_Enh;E068,H3K27ac_Enh;E072,H3K27ac_Enh;E074,H3K27ac_Enh;E099,H3K27ac_Enh;E108,H3K27ac_Enh;E003,H3K4me1_Enh;E006,H3K4me1_Enh;E011,H3K4me1_Enh;E014,H3K4me1_Enh;E015,H3K4me1_Enh;E020,H3K4me1_Enh;E022,H3K4me1_Enh;E024,H3K4me1_Enh;E058,H3K4me1_Enh;E069,H3K4me1_Enh;E071,H3K4me1_Enh;E073,H3K4me1_Enh;E079,H3K4me1_Enh;E081,H3K4me1_Enh;E089,H3K4me1_Enh;E090,H3K4me1_Enh;E100,H3K4me1_Enh;E107,H3K…		.	.	.	.	GR_disc6;Irf_disc4;Klf7;PU.1_disc3;RBP-Jkappa_1;Znf143_known1	ENSG00000112499.7
rs145535174	161134124	A	Basal metabolic rate	16.777	0.59775	6	160713092	rs145535174	A	G	NA	NA	NA	NA	1	0	E066,6_EnhG;E090,7_Enh		E066,H3K27ac_Enh;E066,H3K4me1_Enh;E121,H3K4me1_Enh	E004;E005	.	.	.	.	Ik-2_2;PRDM1_known1	ENSG00000122194.13
rs12200363	160583732	T	Basal metabolic rate	-2.2764	0.61346	6	160162700	rs12200363	T	C	0.002	0.02	0	0.03	0	0	E066,7_Enh;E118,7_Enh	E066,19_DNase;E082,19_DNase	E002,H3K4me1_Enh;E009,H3K4me1_Enh;E011,H3K4me1_Enh;E012,H3K4me1_Enh;E015,H3K4me1_Enh;E016,H3K4me1_Enh;E018,H3K4me1_Enh;E019,H3K4me1_Enh;E020,H3K4me1_Enh;E058,H3K4me1_Enh;E066,H3K4me1_Enh;E084,H3K4me1_Enh;E085,H3K4me1_Enh;E101,H3K4me1_Enh;E102,H3K4me1_Enh;E118,H3K4me1_Enh;E020,H3K4me3_Pro;E066,H3K27ac_Enh;E066,H3K9ac_Pro;E075,H3K9ac_Pro;E103,H3K9ac_Pro	E081	.	.	.	.	Mef2_known5	ENSG00000175003.8
rs75374409	160842571	C	Basal metabolic rate	2.9888	0.62325	6	160421539	rs75374409	C	T	0.0041	0.01	0.04	0.03	0	0	E023,7_Enh;E025,2_TssAFlnk;E057,7_Enh;E058,7_Enh;E063,7_Enh;E076,7_Enh;E078,7_Enh;E080,7_Enh;E081,7_Enh;E084,7_Enh;E085,7_Enh;E088,7_Enh;E090,7_Enh;E092,7_Enh;E097,7_Enh;E103,7_Enh;E111,2_TssAFlnk;E127,7_Enh	E023,2_PromU;E025,13_EnhA1;E027,18_EnhAc;E057,17_EnhW2;E058,15_EnhAF;E063,14_EnhA2;E065,16_EnhW1;E066,15_EnhAF;E067,17_EnhW2;E069,15_EnhAF;E072,17_EnhW2;E074,17_EnhW2;E075,17_EnhW2;E076,13_EnhA1;E077,15_EnhAF;E078,13_EnhA1;E079,17_EnhW2;E080,15_EnhAF;E081,18_EnhAc;E083,17_EnhW2;E085,17_EnhW2;E086,18_EnhAc;E087,18_EnhAc;E088,15_EnhAF;E089,15_EnhAF;E090,15_EnhAF;E091,17_EnhW2;E092,14_EnhA2;E097,15_…	E021,H3K4me1_Enh;E023,H3K4me1_Enh;E025,H3K4me1_Enh;E057,H3K4me1_Enh;E058,H3K4me1_Enh;E063,H3K4me1_Enh;E065,H3K4me1_Enh;E066,H3K4me1_Enh;E067,H3K4me1_Enh;E069,H3K4me1_Enh;E071,H3K4me1_Enh;E075,H3K4me1_Enh;E076,H3K4me1_Enh;E078,H3K4me1_Enh;E079,H3K4me1_Enh;E080,H3K4me1_Enh;E081,H3K4me1_Enh;E084,H3K4me1_Enh;E085,H3K4me1_Enh;E088,H3K4me1_Enh;E089,H3K4me1_Enh;E090,H3K4me1_Enh;E092,H3K4me1_Enh;E097,H3K…	E090;E092	.	.	.	.	Ik-3;Sin3Ak-20_disc3	ENSG00000146477.4
rs41264848	160968968	G	Basal metabolic rate	18.82	0.62915	6	160547936	rs41264848	G	A	0.09	0.01	0	0.0026	1	0					.	.	.	.	Fox;Foxd3	ENSG00000198670.6
rs149145958	161135876	A	Basal metabolic rate	8.9196	0.65774	6	160714844	rs149145958	A	G	0	0.0028	0	0.0013	1	1	E066,6_EnhG;E090,7_Enh;E103,7_Enh;E121,7_Enh;E126,7_Enh	E013,19_DNase;E023,19_DNase;E025,19_DNase;E026,19_DNase;E049,19_DNase;E052,19_DNase;E066,22_PromP;E083,19_DNase;E120,19_DNase;E121,19_DNase;E125,19_DNase;E128,19_DNase;E129,19_DNase	E005,H3K27ac_Enh;E013,H3K27ac_Enh;E066,H3K27ac_Enh;E078,H3K27ac_Enh;E089,H3K27ac_Enh;E121,H3K27ac_Enh;E126,H3K27ac_Enh;E005,H3K4me1_Enh;E066,H3K4me1_Enh;E090,H3K4me1_Enh;E097,H3K4me1_Enh;E103,H3K4me1_Enh;E121,H3K4me1_Enh;E126,H3K4me1_Enh;E121,H3K9ac_Pro;E126,H3K9ac_Pro	E005;E022;E083;E086;E090;E120;E121;E126	.	.	.	.	LRH1;Pou5f1_disc1;Pou5f1_known1;RXRA_disc1;SF1;Smad3_2;YY1_known6;p53_3	ENSG00000122194.13
Affx-80275721	160560696	CTG	Basal metabolic rate	15.48	0.66326	.	.	.	.	.	.	.	.	.	.	.	.	.	.	.	.	.	.	.	.	.
rs73596816	161017363	G	Basal metabolic rate	-1.7843	0.69335	6	160596331	rs73596816	G	A	0.02	0.03	0.05	0.02	0	0		E010,19_DNase;E053,19_DNase;E054,19_DNase;E067,19_DNase;E070,19_DNase;E082,19_DNase	E002,H3K4me3_Pro;E077,H3K4me3_Pro;E065,H3K4me1_Enh	E081;E082	.	.	.	.	Bbx;Evi-1_2;Nanog_disc2;Nanog_disc4;p300_disc5	ENSG00000198670.6
rs10080815	160687412	T	Basal metabolic rate	2.2824	0.69375	6	160266380	rs10080815	T	G	0.01	0.16	0.07	0.01	0	0			E006,H3K4me1_Enh;E026,H3K4me1_Enh;E027,H3K4me1_Enh;E037,H3K4me1_Enh;E042,H3K4me1_Enh;E043,H3K4me1_Enh;E049,H3K4me1_Enh;E062,H3K4me1_Enh;E085,H3K4me1_Enh;E090,H3K4me1_Enh;E097,H3K4me1_Enh;E099,H3K4me1_Enh;E111,H3K4me1_Enh;E116,H3K4me1_Enh;E118,H3K4me1_Enh;E021,H3K4me3_Pro;E026,H3K4me3_Pro;E040,H3K4me3_Pro;E049,H3K4me3_Pro;E052,H3K4me3_Pro;E077,H3K4me3_Pro;E116,H3K4me3_Pro;E129,H3K4me3_Pro;E062,H3K…	E116	.	Li2014,KIRC,SNORA20,2.30E-07	.	.	.	ENSG00000112499.7
rs73025537	160544961	G	Basal metabolic rate	1.1935	0.72577	6	160123929	rs73025537	G	C	0.04	0.04	0.0017	0.06	0	0	E025,7_Enh;E066,1_TssA;E084,7_Enh;E098,6_EnhG;E118,7_Enh	E066,1_TssA;E087,18_EnhAc;E102,18_EnhAc;E118,22_PromP	E005,H3K4me3_Pro;E022,H3K4me3_Pro;E025,H3K4me3_Pro;E066,H3K4me3_Pro;E006,H3K4me1_Enh;E066,H3K4me1_Enh;E077,H3K4me1_Enh;E084,H3K4me1_Enh;E085,H3K4me1_Enh;E089,H3K4me1_Enh;E094,H3K4me1_Enh;E098,H3K4me1_Enh;E118,H3K4me1_Enh;E055,H3K27ac_Enh;E066,H3K27ac_Enh;E118,H3K27ac_Enh;E066,H3K9ac_Pro	E017	.	.	.	.	Ascl2;HEN1_1	ENSG00000175003.8
rs41267797	160577011	G	Basal metabolic rate	2.1329	0.74721	6	160155979	rs41267797	G	A	0.19	0.03	0	0.01	0	0	E022,7_Enh;E026,7_Enh		E007,H3K27ac_Enh;E026,H3K27ac_Enh;E065,H3K27ac_Enh;E022,H3K4me3_Pro;E023,H3K4me1_Enh;E026,H3K4me1_Enh;E065,H3K4me1_Enh;E066,H3K4me1_Enh;E099,H3K4me1_Enh;E129,H3K4me1_Enh;E023,H3K9ac_Pro		.	.	.	.	Zfx	ENSG00000175003.8
rs74617384	160997118	A	Basal metabolic rate	0.94192	0.75426	6	160576086	rs74617384	A	T	0.002	0.04	0	0.07	0	0			E083,H3K4me3_Pro		.	GTEx2015_v6,Skin_Sun_Exposed_Lower_leg,SLC22A3,3.89190892765484e-07	.	.	BRCA1_known2;NERF1a;Tel2	ENSG00000198670.6
rs791188	160613171	T	Basal metabolic rate	-0.52233	0.77266	6	160192139	rs791188	C	T	0.8	0.73	0.88	0.73	0	0			E006,H3K9ac_Pro;E011,H3K4me3_Pro;E024,H3K4me3_Pro		.	.	.	.	Hoxa9;Hoxb13;Hoxb9;Hoxd10	ENSG00000112499.7
rs62441873	160909068	G	Basal metabolic rate	3.7495	0.77643	6	160488036	rs62441873	G	A	0.07	0.01	0	0.01	0	0					.	.	.	.	Pax-4_4;SRF_disc1;THAP1_disc1	ENSG00000146477.4
rs74334585	161011907	C	Basal metabolic rate	-1.7452	0.77984	6	160590875	rs74334585	C	T	0	0.0028	0	0.02	0	0			E005,H3K9ac_Pro		.	.	.	.	.	ENSG00000198670.6
rs76062330	160963771	C	Basal metabolic rate	9.9711	0.80491	6	160542739	rs76062330	C	A	0.12	0.01	0	0	1	0					.	.	.	.	Ets_disc7;RREB-1_1;RXRA_known5;Spz1_1;ZBTB7A_known2;ZNF219;Zfp281	ENSG00000198670.6
rs74907759	160857193	A	Basal metabolic rate	-1.92	0.81114	6	160436161	rs74907759	A	G	0	0	0	0.01	0	0	E006,7_Enh;E007,7_Enh;E018,7_Enh;E022,7_Enh;E033,12_EnhBiv;E038,7_Enh;E042,7_Enh;E043,7_Enh;E051,12_EnhBiv;E095,12_EnhBiv	E037,17_EnhW2;E038,17_EnhW2;E040,17_EnhW2;E041,17_EnhW2;E044,17_EnhW2;E048,17_EnhW2	E001,H3K4me1_Enh;E006,H3K4me1_Enh;E011,H3K4me1_Enh;E016,H3K4me1_Enh;E018,H3K4me1_Enh;E019,H3K4me1_Enh;E021,H3K4me1_Enh;E034,H3K4me1_Enh;E037,H3K4me1_Enh;E038,H3K4me1_Enh;E039,H3K4me1_Enh;E041,H3K4me1_Enh;E042,H3K4me1_Enh;E043,H3K4me1_Enh;E046,H3K4me1_Enh;E050,H3K4me1_Enh;E051,H3K4me1_Enh;E100,H3K4me1_Enh;E036,H3K4me3_Pro	E008;E022	.	.	.	.	SP1_disc3	ENSG00000146477.4
rs4646283	160581502	T	Basal metabolic rate	-0.54018	0.81462	6	160160470	rs4646283	T	C	0.05	0.09	0.04	0.13	0	0	E009,7_Enh;E011,7_Enh;E018,7_Enh;E066,7_Enh;E084,7_Enh;E088,7_Enh;E102,7_Enh;E110,7_Enh;E114,7_Enh;E118,7_Enh;E123,7_Enh	E010,19_DNase;E059,19_DNase;E066,17_EnhW2;E068,19_DNase;E071,19_DNase;E074,19_DNase;E076,19_DNase;E077,19_DNase;E078,19_DNase;E079,19_DNase;E080,19_DNase;E081,17_EnhW2;E083,19_DNase;E084,18_EnhAc;E085,19_DNase;E086,17_EnhW2;E088,16_EnhW1;E091,19_DNase;E094,19_DNase;E096,19_DNase;E097,19_DNase;E098,19_DNase;E101,17_EnhW2;E102,18_EnhAc;E103,19_DNase;E106,19_DNase;E109,17_EnhW2;E110,18_EnhAc;E111,19…	E001,H3K4me1_Enh;E002,H3K4me1_Enh;E004,H3K4me1_Enh;E006,H3K4me1_Enh;E009,H3K4me1_Enh;E010,H3K4me1_Enh;E011,H3K4me1_Enh;E014,H3K4me1_Enh;E015,H3K4me1_Enh;E016,H3K4me1_Enh;E018,H3K4me1_Enh;E019,H3K4me1_Enh;E020,H3K4me1_Enh;E021,H3K4me1_Enh;E024,H3K4me1_Enh;E066,H3K4me1_Enh;E074,H3K4me1_Enh;E075,H3K4me1_Enh;E084,H3K4me1_Enh;E085,H3K4me1_Enh;E088,H3K4me1_Enh;E091,H3K4me1_Enh;E094,H3K4me1_Enh;E096,H3K…	E059;E088;E092	AG09319,CTCF,UW,None;HCPEpiC,CTCF,UW,None;HEEpiC,CTCF,UW,None;HPF,CTCF,UW,None;HepG2,CTCF,Broad,None;HepG2b,TCF4,UCD,None;K562,CMYC,Stanford,IFNg30;K562,CTCF,Broad,None;NHLF,CTCF,Broad,None	.	.	.	E2F_disc6;Mef2_known1	ENSG00000175003.8
rs145082363	160858175	G	Basal metabolic rate	-6.2043	0.82169	6	160437143	rs145082363	G	A	NA	NA	NA	NA	1	1	E039,7_Enh;E051,12_EnhBiv		E002,H3K4me3_Pro;E005,H3K4me1_Enh;E008,H3K4me1_Enh;E010,H3K4me1_Enh;E011,H3K4me1_Enh;E019,H3K4me1_Enh;E037,H3K4me1_Enh;E038,H3K4me1_Enh;E039,H3K4me1_Enh;E043,H3K4me1_Enh;E050,H3K4me1_Enh;E081,H3K4me1_Enh;E099,H3K4me1_Enh		.	.	.	.	ATF3_known5;Ets_disc5;Ets_disc7;Maf_known2	ENSG00000146477.4
rs10455872	161010118	A	Basal metabolic rate	0.62997	0.8321	6	160589086	rs10455872	A	G	0.002	0.04	0	0.07	0	0			E083,H3K4me3_Pro		.	GTEx2015_v6,Skin_Sun_Exposed_Lower_leg,SLC22A3,4.02636527924721e-07	21900290,Lp (a) levels,5E-39;22331829,Response to statin therapy (LDL-C),5E-15;22368281,Response to statin therapy,1E-9;23118302,Lipoprotein-associated phospholipase A2 activity change in response to statin therapy,2E-16;23388002,Aortic-valve calcification,3E-11;24262325,Coronary artery disease or ischemic stroke,2E-12;24262325,Coronary artery disease or large artery stroke,9E-14;25350695,Respons…	.	Foxd1_1;Foxf1;Foxj1_2;Foxo_1	ENSG00000198670.6
rs200865946	160543330	C	Basal metabolic rate	7.0866	0.83729	6	160122298	rs200865946	C	A	NA	NA	NA	NA	1	0	E025,7_Enh;E066,1_TssA;E089,6_EnhG	E025,22_PromP;E066,1_TssA;E087,18_EnhAc;E102,18_EnhAc;E118,22_PromP	E005,H3K4me3_Pro;E025,H3K4me3_Pro;E066,H3K4me3_Pro;E006,H3K4me1_Enh;E025,H3K4me1_Enh;E066,H3K4me1_Enh;E085,H3K4me1_Enh;E089,H3K4me1_Enh;E090,H3K4me1_Enh;E098,H3K4me1_Enh;E104,H3K4me1_Enh;E047,H3K9ac_Pro;E066,H3K9ac_Pro;E055,H3K27ac_Enh;E056,H3K27ac_Enh;E066,H3K27ac_Enh		.	.	.	.	Mrg1::Hoxa9_2;Mrg_1;NF-I_1;NF-I_2;TLX1::NFIC;YY1_known5	ENSG00000175003.8
rs150866933	160664733	C	Basal metabolic rate	5.8344	0.83884	6	160243701	rs150866933	C	A	0	0.01	0	0	1	1			E003,H3K27ac_Enh;E058,H3K27ac_Enh;E099,H3K27ac_Enh;E103,H3K27ac_Enh;E014,H3K9ac_Pro;E062,H3K9ac_Pro;E016,H3K4me1_Enh;E018,H3K4me1_Enh;E020,H3K4me1_Enh;E065,H3K4me1_Enh;E079,H3K4me1_Enh;E074,H3K4me3_Pro		.	.	.	.	.	ENSG00000112499.7
rs118133674	160899138	G	Basal metabolic rate	-1.1634	0.84118	6	160478106	rs118133674	G	A	0	0.01	0	0.02	0	0	E028,7_Enh;E119,7_Enh	E026,19_DNase;E027,19_DNase;E028,19_DNase;E049,19_DNase;E052,19_DNase;E057,19_DNase;E058,19_DNase;E119,19_DNase;E120,19_DNase;E121,19_DNase;E125,19_DNase;E126,19_DNase;E127,19_DNase;E129,19_DNase	E006,H3K9ac_Pro;E028,H3K4me1_Enh;E042,H3K4me1_Enh;E044,H3K4me1_Enh;E045,H3K4me1_Enh;E119,H3K4me1_Enh	E028;E119;E120;E121;E125;E128	.	.	.	.	.	ENSG00000146477.4
rs117901488	160603132	C	Basal metabolic rate	-0.75031	0.84726	6	160182100	rs117901488	C	T	0.0041	0.04	0	0.04	0	0			E011,H3K4me3_Pro;E106,H3K4me3_Pro		.	GTEx2015_v6,Whole_Blood,SLC22A3,1.0459553489147e-05	.	.	ELF1_known1;Maf_known2	ENSG00000112499.7
rs144729356	160668329	A	Basal metabolic rate	-5.8553	0.84763	6	160247297	rs144729356	A	C	NA	NA	NA	NA	1	1	E001,7_Enh;E003,7_Enh;E005,7_Enh;E006,7_Enh;E008,7_Enh;E014,7_Enh;E015,7_Enh;E016,7_Enh;E018,7_Enh;E019,7_Enh;E020,7_Enh;E022,7_Enh;E024,7_Enh;E026,7_Enh;E080,7_Enh;E086,7_Enh;E091,7_Enh;E099,7_Enh	E001,17_EnhW2;E002,17_EnhW2;E003,17_EnhW2;E004,17_EnhW2;E008,17_EnhW2;E011,17_EnhW2;E012,17_EnhW2;E014,17_EnhW2;E015,17_EnhW2;E016,17_EnhW2;E018,14_EnhA2;E019,17_EnhW2;E020,17_EnhW2;E021,17_EnhW2;E022,17_EnhW2;E023,18_EnhAc;E024,15_EnhAF;E025,18_EnhAc;E026,14_EnhA2;E049,15_EnhAF;E052,15_EnhAF;E125,18_EnhAc;E126,18_EnhAc;E129,15_EnhAF	E001,H3K4me1_Enh;E002,H3K4me1_Enh;E003,H3K4me1_Enh;E004,H3K4me1_Enh;E005,H3K4me1_Enh;E006,H3K4me1_Enh;E007,H3K4me1_Enh;E008,H3K4me1_Enh;E011,H3K4me1_Enh;E012,H3K4me1_Enh;E014,H3K4me1_Enh;E015,H3K4me1_Enh;E016,H3K4me1_Enh;E018,H3K4me1_Enh;E019,H3K4me1_Enh;E020,H3K4me1_Enh;E021,H3K4me1_Enh;E022,H3K4me1_Enh;E024,H3K4me1_Enh;E025,H3K4me1_Enh;E026,H3K4me1_Enh;E028,H3K4me1_Enh;E049,H3K4me1_Enh;E055,H3K…		.	.	.	.	AP-2_disc2;CTCF_disc6;EBF_known1;Roaz_1;ZEB1_known5;Zfp128	ENSG00000112499.7
rs16891156	160608804	A	Basal metabolic rate	-1.0556	0.85429	6	160187772	rs16891156	A	C	0.01	0.17	0.21	0.02	0	0					.	GTEx2015_v6,Skin_Sun_Exposed_Lower_leg,SLC22A1,9.24604277802989e-06	.	.	Tgif1_1	ENSG00000112499.7
rs189077146	160506756	C	Basal metabolic rate	3.4107	0.85654	6	160085724	rs189077146	C	T	0	0.01	0	0.01	0	0	E046,6_EnhG;E066,6_EnhG;E102,6_EnhG	E032,11_TxEnh3;E034,11_TxEnh3;E037,11_TxEnh3;E046,11_TxEnh3;E066,11_TxEnh3;E075,11_TxEnh3;E077,11_TxEnh3;E101,11_TxEnh3;E102,11_TxEnh3;E106,11_TxEnh3;E110,11_TxEnh3	E041,H3K27ac_Enh;E046,H3K27ac_Enh;E055,H3K27ac_Enh;E056,H3K27ac_Enh;E066,H3K27ac_Enh;E069,H3K27ac_Enh;E075,H3K27ac_Enh;E089,H3K27ac_Enh;E097,H3K27ac_Enh;E101,H3K27ac_Enh;E102,H3K27ac_Enh;E105,H3K27ac_Enh;E106,H3K27ac_Enh;E113,H3K27ac_Enh;E115,H3K27ac_Enh;E124,H3K27ac_Enh;E041,H3K4me1_Enh;E042,H3K4me1_Enh;E046,H3K4me1_Enh;E048,H3K4me1_Enh;E055,H3K4me1_Enh;E066,H3K4me1_Enh;E075,H3K4me1_Enh;E089,H3K…		.	.	.	.	BCL_disc6;NF-kappaB_disc1;NF-kappaB_known1;NF-kappaB_known2;NF-kappaB_known3	ENSG00000197081.7
rs62441895	160953258	T	Basal metabolic rate	1.1846	0.86471	6	160532226	rs62441895	T	A	0.002	0.01	0	0.03	0	0	E098,7_Enh		E006,H3K9ac_Pro;E007,H3K9ac_Pro;E038,H3K9ac_Pro;E049,H3K9ac_Pro;E067,H3K9ac_Pro;E076,H3K9ac_Pro;E088,H3K9ac_Pro		.	.	.	.	EWSR1-FLI1;PU.1_known2;SP1_known3;SPIB	ENSG00000198670.6
rs76130099	160501175	G	Basal metabolic rate	-1.1456	0.88312	6	160080143	rs76130099	G	A	0.0041	0.01	0	0.01	0	0	E066,3_TxFlnk	E066,9_TxReg	E006,H3K4me3_Pro;E055,H3K4me3_Pro;E056,H3K4me3_Pro;E066,H3K4me3_Pro;E113,H3K4me3_Pro;E007,H3K9ac_Pro;E066,H3K9ac_Pro;E017,H3K27ac_Enh;E022,H3K27ac_Enh;E055,H3K27ac_Enh;E056,H3K27ac_Enh;E059,H3K27ac_Enh;E061,H3K27ac_Enh;E066,H3K27ac_Enh;E089,H3K27ac_Enh;E118,H3K27ac_Enh;E017,H3K4me1_Enh;E055,H3K4me1_Enh;E056,H3K4me1_Enh;E061,H3K4me1_Enh;E066,H3K4me1_Enh;E089,H3K4me1_Enh;E094,H3K4me1_Enh;E118,H3K4m…		.	.	.	.	ATF3_known8;Jundm2;NF-kappaB_known1	ENSG00000197081.7
rs9457925	160848743	G	Basal metabolic rate	-0.80846	0.89241	6	160427711	rs9457925	G	A	0.01	0.17	0.1	0.01	0	0	E023,7_Enh;E026,7_Enh;E027,7_Enh;E049,7_Enh;E052,7_Enh;E057,7_Enh;E063,7_Enh;E065,7_Enh;E066,7_Enh;E069,7_Enh;E074,7_Enh;E076,7_Enh;E078,7_Enh;E080,7_Enh;E083,7_Enh;E088,7_Enh;E089,7_Enh;E090,7_Enh;E095,7_Enh;E096,7_Enh;E097,7_Enh;E098,7_Enh;E100,7_Enh;E103,7_Enh;E104,7_Enh;E105,7_Enh;E107,7_Enh;E108,7_Enh;E111,2_TssAFlnk;E120,7_Enh;E121,7_Enh	E006,17_EnhW2;E023,14_EnhA2;E025,17_EnhW2;E026,17_EnhW2;E027,15_EnhAF;E028,17_EnhW2;E049,17_EnhW2;E052,17_EnhW2;E053,18_EnhAc;E056,17_EnhW2;E057,17_EnhW2;E059,17_EnhW2;E061,17_EnhW2;E063,14_EnhA2;E065,17_EnhW2;E066,13_EnhA1;E067,15_EnhAF;E068,15_EnhAF;E069,15_EnhAF;E070,18_EnhAc;E071,15_EnhAF;E072,15_EnhAF;E073,15_EnhAF;E074,14_EnhA2;E075,17_EnhW2;E076,15_EnhAF;E077,17_EnhW2;E078,17_EnhW2;E079,17…	E008,H3K27ac_Enh;E016,H3K27ac_Enh;E063,H3K27ac_Enh;E065,H3K27ac_Enh;E066,H3K27ac_Enh;E067,H3K27ac_Enh;E068,H3K27ac_Enh;E069,H3K27ac_Enh;E071,H3K27ac_Enh;E072,H3K27ac_Enh;E073,H3K27ac_Enh;E074,H3K27ac_Enh;E076,H3K27ac_Enh;E079,H3K27ac_Enh;E080,H3K27ac_Enh;E089,H3K27ac_Enh;E090,H3K27ac_Enh;E091,H3K27ac_Enh;E094,H3K27ac_Enh;E095,H3K27ac_Enh;E097,H3K27ac_Enh;E098,H3K27ac_Enh;E099,H3K27ac_Enh;E103,H3K…	E089;E090;E120	.	.	.	.	Nrf-2_3;PLZF	ENSG00000146477.4
rs41272112	161006105	C	Basal metabolic rate	-2.4041	0.89672	6	160585073	rs41272112	C	T	0.1	0.02	0	0.004	1	0			E074,H3K4me3_Pro;E083,H3K4me3_Pro		.	.	.	.	.	ENSG00000198670.6
rs117727234	160533827	G	Basal metabolic rate	-0.63679	0.91363	6	160112795	rs117727234	G	A	0.01	0.01	0	0.04	0	0	E057,6_EnhG		E008,H3K27ac_Enh;E014,H3K27ac_Enh;E020,H3K27ac_Enh;E022,H3K27ac_Enh;E010,H3K4me1_Enh;E014,H3K4me1_Enh;E018,H3K4me1_Enh;E020,H3K4me1_Enh;E022,H3K4me1_Enh;E057,H3K4me1_Enh;E058,H3K4me1_Enh;E092,H3K4me1_Enh		.	.	.	.	AP-1_disc4;Dbx1;Evi-1_2;Evi-1_4	ENSG00000197081.7
rs201964488	161020631	C	Basal metabolic rate	3.986	0.9146	6	160599599	rs201964488	C	T	NA	NA	NA	NA	1	0			E074,H3K4me3_Pro;E083,H3K4me3_Pro		.	.	.	.	MIF-1	ENSG00000198670.6
rs151135411	160831796	G	Basal metabolic rate	1.9426	0.94359	6	160410764	rs151135411	G	A	NA	NA	NA	NA	1	1					.	.	.	.	AP-1_known4;CCNT2_disc1;EWSR1-FLI1;STAT_known15;TAL1_disc1	ENSG00000146477.4
rs140306630	161013826	C	Basal metabolic rate	0.42263	0.95186	6	160592794	rs140306630	C	T	0.002	0.01	0	0.02	0	0					.	.	.	.	Bcl6b;Irf_known7;STAT_known14;STAT_known7	ENSG00000198670.6
rs3798220	160961137	T	Basal metabolic rate	-0.34829	0.95382	6	160540105	rs3798220	T	C	0.01	0.17	0.09	0.01	0	0					.	.	21378990,Coronary heart disease,3E-11	.	BCL_disc4;Elf5;GATA_disc3;GR_known10;HMG-IY_2;PU.1_disc3;RXRA_disc4;STAT_disc3;STAT_known3;Tel2	ENSG00000198670.6
rs117733303	160922870	A	Basal metabolic rate	-0.31886	0.9575	6	160501838	rs117733303	A	G	0.01	0.17	0.11	0.01	0	0			E083,H3K4me3_Pro;E113,H3K4me3_Pro		.	.	.	.	.	ENSG00000198670.6
rs77999960	160493009	C	Basal metabolic rate	0.22201	0.98859	6	160071977	rs77999960	C	T	0	0.01	0	0.004	1	0	E032,6_EnhG;E066,6_EnhG		E006,H3K9ac_Pro;E007,H3K9ac_Pro;E018,H3K9ac_Pro;E049,H3K9ac_Pro;E062,H3K9ac_Pro;E032,H3K4me1_Enh;E034,H3K4me1_Enh;E038,H3K4me1_Enh;E046,H3K4me1_Enh;E047,H3K4me1_Enh;E055,H3K4me1_Enh;E056,H3K4me1_Enh;E066,H3K4me1_Enh;E075,H3K4me1_Enh;E089,H3K4me1_Enh;E105,H3K4me1_Enh;E113,H3K4me1_Enh;E055,H3K27ac_Enh;E056,H3K27ac_Enh;E059,H3K27ac_Enh;E061,H3K27ac_Enh;E066,H3K27ac_Enh;E105,H3K27ac_Enh;E115,H3K27ac_…		.	.	.	.	BDP1_disc3;CACD_1;MIF-1;STAT_disc7;TLX1::NFIC	ENSG00000197081.7
