# Supplementary material for: Organic cation transporter 3 (Oct3) is a distinct catecholamines clearance route in adipocytes mediating the beiging of white adipose tissue
Source: PLoS Biol. 2019 Jan 17;17(1):e2006571. doi: 10.1371/journal.pbio.2006571 (PMC6336244; doi:10.1371/journal.pbio.2006571)
Supplement: S1 Data — (XLSX) [file pbio.2006571.s012.xlsx]

## Sheet: Fig 1A
Fig 1A	Tissue distribution of mouse Oct3 mRNA
	ingWAT	gonWAT	BAT	Spleen	Brain	Kidney	Liver	Adrenal gland	Stomach	Small intestine	Lung	Skeletal muscle
1#	0.050679	0.043886	0.013932	0.027342	0.00034	0.004442	0.001852	0.00249	0.000244	0.00058	1.18e-05	8.6e-05
2#	0.049574	0.038444	0.020445	0.030227	0.00692	0.001599	0.0041	0.00208	0.000327	0.00028	9.64e-06	7.9e-05
3#	0.060887	0.039203	0.016594	0.028818	0.00269	0.003	0.003002	0.00066	0.000245	0.00011	1.76e-05	0.00013
Mean	0.05371	0.04051	0.01699	0.0288	0.003317	0.003014	0.002985	0.001743	0.000272	0.0003233	1.301e-05	9.833e-05
Std. Deviation	0.006237	0.002947	0.003275	0.001443	0.003334	0.001422	0.001124	0.0009603	4.763e-05	0.000238	4.116e-06	2.765e-05
Std. Error of Mean	0.003601	0.001702	0.001891	0.0008329	0.001925	0.0008207	0.000649	0.0005544	2.75e-05	0.0001374	2.377e-06	1.596e-05

## Sheet: Fig 1B
Fig 1B	mRNA expression of Oct3, Slc6a2, Slc6a3 and Slc6a4 in different mouse WATs
	Oct3	Slc6a2	Slc6a3	Slc6a4			Oct3	Slc6a2	Slc6a3	Slc6a4
ingWAT	0.050679	5.858e-05	6.85e-05	9.708e-05		gonWAT	0.043886	2.382e-05	7.8e-05	2.45e-05
	0.049574	UD	0.000122	0.0001045			0.038444	5.749e-05	2.61e-05	3.204e-06
	0.060887	UD	0.000212	UD			0.039203	UD	1.89e-05	4.546e-07
mean	0.0537133	5.858e-05	0.000134167	0.00010079		mean	0.040511	4.0655e-05	4.1e-05	9.3862e-06
Std. Deviation	0.0062371		7.25195e-05	5.24673e-06		SD	0.00294737	2.38083e-05	3.22445e-05	1.31609e-05
Std. Error of Mean	0.00360099		4.18692e-05	3.71e-06			0.00170166	1.6835e-05	1.86164e-05	7.59847e-06
UD：underdetermination

## Sheet: Fig 1C
	Fig 1C	mRNA expression of Maoa, Maob, Comt, and adipocytes abundant gene Adiponectin in different mouse WATs
		ingWAT			Mean	Std. Deviation	Std. Error of Mean
	Maoa	0.49173	0.278689	0.218024	0.329481	0.143749	0.0829934
	Maob	0.112058	0.145626	0.22632	0.161335	0.0587283	0.0339068
	Comt	2.79164	3.88354	0.976544	2.55057	1.46841	0.847789
	Adiponectin	1.06664	3.11032	2.58132	2.25276	1.06072	0.612404
		gonWAT			Mean	Std. Deviation	Std. Error of Mean
	Maoa	0.0230822	0.0132463	0.10824	0.0481896	0.0522375	0.0301593
	Maob	0.0620046	0.0526872	0.0270198	0.0472372	0.018118	0.0104604
	Comt	0.450143	0.235168	1.89076	0.85869	0.900239	0.519753
	Adiponectin	10.634	15.879	8.613	11.7086	3.7503	2.16524
		BAT			Mean	Std. Deviation	Std. Error of Mean
	Maoa	0.0886915	0.0447631	0.5622	0.231885	0.286903	0.165644
	Maob	0.164037	0.0936405	0.192	0.149893	0.0506824	0.0292615
	Comt	1.25175	1.05497	1.1429	1.14987	0.0985727	0.0569109
	Adiponectin	8.78058	15.7059	4.9593	9.81526	5.44751	3.14512

## Sheet: Fig 1D
Fig 1D	mRNA expression of Oct3 in mouse mature adipocytes (MA) and stromal vascular cells (SVC) of ingWAT
	MA	SVC
1#	0.050679	0.0011039
2#	0.049574	0.0010059
3#	0.060887	0.0007474
Mean	0.05371	0.0009524
Std. Deviation	0.006237	0.0001842
Std. Error of Mean	0.003601	0.0001063

## Sheet: Fig 1F
Fig 1F	Uptake of different monoamines and MPP+ in HEK-293 cells stably overexpressing mouse Oct3.
	NE	Serotonin	MPP+	Epinephrine	Dopamine	Tyramine
1#	3.45	2.36	1.65	1.39	0.79	0.36
2#	3.47	2.58	1.58	1.48	0.75	0.38
3#	3.3	2.45	1.69	1.54	0.64	0.33
Mean	3.407	2.463	1.64	1.47	0.7267	0.3567
Std. Deviation	0.09292	0.1106	0.05568	0.0755	0.07767	0.02517
Std. Error of Mean	0.05364	0.06386	0.03215	0.04359	0.04485	0.01453

## Sheet: Fig 1G
Fig 1G	Saturation kinetics of [3H]-NE transport in HEK-293 Flp-In cells stably expressing human OCT3 or mouse Oct3.
NE(mM)	OCT3 (human)				Mean	Std. Deviation	Std. Error of Mean
0.01	0.123236	0.124588	0.144193	0.108969	0.125246	0.014473	0.0072365
0.05	0.625331	0.623041	0.757637	0.790363	0.699093	0.0875259	0.043763
0.1	1.42525	1.60709	1.1692	1.14523	1.33669	0.220357	0.110178
0.2	2.72795	2.5248	2.1433	2.07883	2.36872	0.309977	0.154988
0.5	3.424	3.12139	2.52264	2.59571	2.91593	0.431109	0.215555
2	4.4901	3.92111	4.78019	4.54625	4.43441	0.36453	0.182265
NE(mM)	Oct3 (mouse)				Mean	Std. Deviation	Std. Error of Mean
0.01	0.126366	0.139873	0.105361	0.21759	0.147298	0.0489656	0.0244828
0.05	0.41537	0.882571	0.643377	1.49839	0.859927	0.466431	0.233215
0.1	1.06908	1.18533	1.31839		1.19093	0.124752	0.0720256
0.2	1.88342	1.61065	3.51476		2.33628	1.02967	0.594478
0.5	4.23668	3.38605	4.62296		4.0819	0.632817	0.365357
2	6.12473	6.25468	5.63392		6.00444	0.327396	0.189022
NE(mM)	EV				Mean	Std. Deviation	Std. Error of Mean
0.01	0.010409	0.009156	0.011302	0.012816	0.0109207	0.00153987	0.000769933
0.05	0.065277	0.051069	0.057978	0.0771	0.062856	0.0111278	0.00556388
0.1	0.158516	0.092449	0.109312	0.127351	0.121907	0.0282622	0.0141311
0.2	0.305728	0.234154	0.165021	0.312834	0.254434	0.0693964	0.0346982
0.5	0.43937	0.36587	0.420545	0.498665	0.431113	0.0547716	0.0273858
2	1.0561	0.875365	1.26752	1.37451	1.14337	0.22232	0.11116

## Sheet: Fig 1I
Fig 1I	[3H]-NE uptake assay in primary white and brown adipocytes from Ctrl and cKO mice.
	WT			Mean	Std. Deviation	Std. Error of Mean	KO			Mean	Std. Deviation	Std. Error of Mean		P value
ingWAT	0.223	0.236	0.254	0.237667	0.0155671	0.00898765	0.0663	0.0478	0.0349	0.0496667	0.015783	0.00911232	0.000125	P < 0.001
gonWAT	0.185683	0.20743	0.229441	0.207518	0.0218791	0.0126319	0.1622	0.1139	0.2221	0.166067	0.0542035	0.0312944	0.286669	P > 0.05

## Sheet: Fig 1J
Fig 1J	Total radioactivity in ingWAT and gonWAT from Ctrl and cKO mice
	Ctrl						Mean	Std. Deviation	Std. Error of Mean	cKO						Mean	Std. Deviation	Std. Error of Mean	P value
ingWAT	0.367443	0.346026	0.308469	0.326508	0.298132	0.326267	0.328807	0.0251221	0.010256	0.0336329	0.0400563	0.102201	0.050081	0.105308	0.197674	0.0881588	0.0620028	0.0253125	P< 0.001
gonWAT	0.455683	0.18743	0.259441	0.262474	0.177321	0.382976	0.287554	0.110425	0.0450808	0.162757	0.0493024	0.0269387	0.19302	0.0540417	0.117215	0.100546	0.0676848	0.0276322	P< 0.01

## Sheet: Fig 2A-2C
Fig 3A-3C	Body temperature parameters of Ctrl and cKO mice after NE injection (s.c., 0.3 mg/kg) at the indicated time point.
Fig.3A	Rectal core body temperature
Ctrl
Time (min)	1	2	3	4	5	6	7	8	Mean	Std. Deviation	Std. Error of Mean
0	36.5	36.5	36.2	36.3	36.4	36.1	36.5	36.6	36.3875	0.172689	0.0610547
20	36.7	36.9	36.6	36.7	36	36.8	36.9	36.7	36.6625	0.287539	0.10166
40	37.2	37.1	36.9	37	37.3	37.3	37.2	37.3	37.1625	0.150594	0.053243
60	37.3	37.4	37	37.1	37	37.2	37.5	37.7	37.275	0.249285	0.0881354
120	36.4	37.2	37	37.3	36.5	36.5	36.7	37	36.825	0.345378	0.122109
240	36	36.2	36.1	36	36.2	36.1	36.5	36.6	36.2125	0.223207	0.0789156
cKO
Time (min)	1	2	3	4	5	6	7	8	Mean	Std. Deviation	Std. Error of Mean	P value
0	35.7	36.2	36.5	37	36.6	36.5	36.2	36.7	36.4875	0.516686	0.182676	P > 0.05
20	36.7	37.2	37.3	36.8	37.4	36.7	36.4	37.3	36.975	0.369362	0.130589	P > 0.05
40	37.4	37.7	37.8	37.2	37.9	37.2	37	37.4	37.45	0.320713	0.113389	P < 0.05
60	37.5	37.8	37.8	37.7	37.8	37.6	37	37.5	37.5875	0.26959	0.0953143	P < 0.05
120	37.8	38.1	37.6	37.8	37.9	37.7	37.5	37.8	37.775	0.183225	0.0647798	P < 0.001
240	37.7	37.9	38	37.9	37.9	37.8	37.5	37.9	37.825	0.158114	0.0559017	P < 0.001
Fig.3B	Maximal body temperature
Time (min)	1	2	3	4	5	6	7	8	Mean	Std. Deviation	Std. Error of Mean	P value
Ctrl	37.3	37.4	37	37.3	37.3	37.3	37.5	37.7	37.35	0.2	0.0707107
cKO	37.8	38.1	38	37.9	37.9	37.8	37.5	37.9	37.8625	0.176777	0.0625	P < 0.001
Fig.3C	Maximal body temperature change
Time (min)	1	2	3	4	5	6	7	8	Mean	Std. Deviation	Std. Error of Mean	P value
Ctrl	0.8	0.9	0.8	1	0.9	1.2	1	1.1	0.9625	0.140789	0.0497763
cKO	2.1	1.9	1.5	0.9	1.3	1.3	1.3	1.2	1.4375	0.388909	0.1375	P < 0.05

## Sheet: Fig 2E
Fig 2E	Relative O2 consumption of Ctrl and cKO mice after NE injection
Time (min)	Ctrl								cKO
	1#	2#	3#	4#	5#	6#	7#	8#	1#	2#	3#	4#	5#	6#	7#	8#
0	6.378	10.383	11.258	10.358	7.229	6.9	8.847	11.425	6.176	7.586	10.437	11.161	10.177	12.095	10.211	13.617
27min(injection)
54	12.106	16.136	11.914	13.866	16.176	7.237	14.375	18.334	8.626	8.737	8.716	5.263	15.559	11.397	12.342	16.36
81	14.283	21.193	20.883	18.896	21.906	11.853	17.736	19.678	17.244	19.085	23.886	22.057	21.334	21.806	21.9	24.914
108	14.384	21.318	18.471	16.453	24.631	12.032	20.024	20.165	18.273	18.607	21.943	22.311	23.602	26.295	26.257	27.034
135	15.315	21.522	22.235	17.378	24.645	11.689	23.265	19.554	23.434	27.912	31.135	22.993	25.729	31.178	29.608	27.972
162	10.408	16.299	11.4	8.677	21.545	10.662	15.305	15.603	10.001	6.77	12.519	7.511	19.523	21.783	28.998	21.502
189	15.244	15.777	16.404	14.863	18.159	9.921	13.48	11.315	16.165	14.498	16.211	14.869	20.146	17.784	20.438	15.805

[truncated: 39 more sheets: Fig 2F, Fig 2G, Fig 2H, Fig 2I, Fig 2J, Fig 3A, Fig 3D, Fig 3E, Fig 3H, Fig 4A, Fig 4E-4G, Fig 4H, Fig 4I, Fig 4J, Fig 5B, Fig 5C, Fig 5E, Fig 5F, Fig 5G, Fig 5I …]
